# Supplementary material for: Examining plasma microRNA markers for colorectal cancer at different stages
Source: Oncotarget. 2016 Feb 4;7(10):11434–49. doi: 10.18632/oncotarget.7196 (PMC4905484; doi:10.18632/oncotarget.7196)
Supplement: Supplementary file 2 [file oncotarget-07-11434-s002.xlsx]

## Sheet: Table S2
Raw data in Card A
Stage	Control	Control	Control	Control	Control	Control	Control	Control	Control	Control	I	I	I	I	I	I	I	I	I	I	II	II	II	II	II	II	II	II	II	II	III	III	III	III	III	III	III	III	III	III	IV	IV	IV	IV	IV	IV	IV	IV	IV
Sample	s520A	s3031A	s3203A	s3680A	s3886A	s3965A	s4303A	s4913A	s6101A	s6167A	s321A	s895A	s1470A	s2882A	s3447A	s8975A	s10032A	s10428A	s11841A	s12024A	s299A	s1066A	s2972A	s3043A	s4202A	s8355A	s8574A	s9305A	s10383A	s11419A	s166A	s592A	s2587A	s3318A	s7084A	s8397A	s9880A	s10658A	s11404A	s12584A	s127A	s653A	s2272A	s3067A	s4169A	s6020A	s6565A	s7849A	s10006A
ath-miR159a-000338	50	50	50	50	50	50	50	50	50	50	50	50	50	50	50	50	50	50	50	50	50	50	50	50	50	50	50	50	50	50	50	50	50	50	50	50	50	50	50	50	50	50	50	50	50	50	50	50	50
hsa-let-7a-000377	36.1529	27.1568	33.9399	29.0522	31.006	50	25.9968	50	50	50	50	50	50	50	33.0188	43.0023	34.0932	50	50	43.711	31.9356	50	50	50	50	28.9897	25.9829	50	30.0538	50	50	50	30.0027	31.001	29.9526	24.9962	27.0066	37.0417	31	50	50	50	26.9702	27.1691	29.0098	31.9876	50	26.9734	50
hsa-let-7b-002619	50	26.9991	28.9423	27.0241	28.0201	29.9658	24.9309	50	29.9523	31.0895	33.0468	50	32.0239	35.0098	29.9965	36.0924	30.0418	29.0068	31.9723	26.0134	29.0142	50	50	31.9419	35.0149	28.0251	23.9421	50	26	30.2336	50	31.1327	27.9669	29.9893	26.9449	21.9444	25.0115	25.9299	27.9798	33.0221	31.842	32.9818	26.0456	26.013	27.0096	32.9771	31.994	26.0437	25.035
hsa-let-7c-000379	50	31.9894	31.9655	32.9793	33.9946	50	31.9684	50	35.987	50	35.0359	50	50	50	50	50	50	34.0043	50	34.9507	35.996	50	50	50	50	34.9922	29.9637	50	32.9156	50	50	50	31.9824	34.9879	31.9593	28.962	30.958	32.9827	32.6109	50	50	50	31.987	31.9965	32.9841	46.6316	50	30.9618	35.965
hsa-let-7d-002283	34.9089	27.9785	29.9685	29.9603	29.9664	31.9818	26.9685	37.0106	33.9723	50	34.9907	34.9938	32.9934	50	31.9724	34.9869	33.9796	31.9749	34.0099	30.9697	30.9836	34.9672	35.9523	35.04	35.9819	29.9819	26.9769	50	29.9987	32.9925	50	33.0211	28.9711	31.9654	29.9624	24.9041	26.9617	32.0179	31.9684	35.9742	50	32.9883	27.9651	28.9628	28.9676	32.9543	35.9861	26.9567	33.9993
hsa-let-7e-002406	50	25.9785	28.012	27.9963	27.0016	29.9924	24.9874	50	31.9613	50	32.0306	50	32.035	50	30.0205	32.9218	32.0378	29.0356	50	25.3296	27.9657	33.8644	50	31.9904	33.0086	26.9929	23.9783	50	25.942	33.888	50	28.8421	27	30.0493	26.9698	21.9918	23.9747	27.063	27.9389	32.0142	38.108	50	24.9874	25.9983	25.9823	32.1444	32.0452	24.9867	30.0392
hsa-let-7f-000382	50	27.9352	28.9677	50	50	50	27.0379	50	50	50	50	50	50	50	50	50	50	50	50	32.033	32.0605	50	50	50	50	30.9725	28.9768	50	50	50	50	50	50	50	32.0085	24.9046	27.026	50	50	50	50	50	28.0334	50	50	50	50	29.9839	50
hsa-let-7g-002282	35.0538	29.0188	30.9952	30.9953	28.9868	31.9861	27.9693	50	33.0018	35.0185	50	50	32.9895	50	33.966	35.9819	36.7023	31.9909	32.9749	31.0185	29.9881	50	36.0256	33.9658	41.9203	29.9883	27.9831	50	28.903	33.0005	50	32.981	29.9914	33.0065	31.0028	24.964	26.9944	30.9873	31.9808	35.0057	50	32.9827	27.974	27.9741	28.9677	33.9723	50	27.9725	32.9641
hsa-miR-1-002222	38.8607	33.9692	36.9813	35.9579	35.0063	50	33.0094	50	50	50	50	50	50	50	36.9429	35.9765	50	36.0018	36.9899	50	35.9939	50	50	34.9721	50	50	34.9706	50	35.9642	50	50	50	35.9855	50	50	31.0114	33.9732	50	50	50	50	50	36.976	35.0017	38.9937	36.9806	50	36.9924	50
hsa-miR-100-000437	50	31.0086	31.9374	34.0153	30.9651	32.9856	32.0195	50	50	50	30.9198	50	33.9456	50	50	50	50	50	50	50	50	50	50	50	50	50	31.986	50	31.956	50	50	32.0723	33.0073	34.9781	33.958	29.9855	33.0185	50	33.9043	50	50	31.0106	31.0041	31.954	34.0003	34.9562	50	31.9651	50
hsa-miR-101-002253	50	30.9535	35.9652	31.9697	30.9722	32.9787	29.9536	32.9389	33.9785	33.9843	34.9922	50	34.0191	34.9769	50	50	50	31.9735	32.9545	32.9566	31.992	50	50	50	50	35.959	31.9768	50	30.9613	34.9823	50	31.9819	32.9762	34.9622	34.9935	28.9881	30.9622	32.9814	34.9489	50	50	31.9837	31.9611	31.9665	32.9736	50	33.9943	31.9778	33.9411
hsa-miR-103-000439	33.9892	26.9544	29.0057	28.9963	28.0465	30.0173	26.9735	32.9845	31.0688	50	35.0191	50	31.9894	50	30.9639	40.9697	31.9882	29.9608	30.8835	29.9143	29.9766	50	50	34.9904	36.0214	28.982	25.962	50	28.0356	32.0188	50	31.1129	28.9834	31.0027	28.9954	23.9823	27.009	28.8171	30.966	50	50	30.0086	27.98	27.0269	28.0054	32.984	33.9953	25.9842	31.9324
hsa-miR-105-002167	50	50	50	50	50	50	50	50	50	50	50	50	50	50	50	50	50	50	50	50	50	50	50	50	50	50	50	50	50	50	50	50	50	50	50	50	50	50	50	50	50	50	50	50	50	50	50	50	50
hsa-miR-106a-002169	27.9875	23.9762	25.9594	23.9547	23.9736	25.9519	21.9823	29.0734	27.9783	28.975	29.0073	29.0569	26.9603	28.9776	27.9672	30.9588	27.9648	25.9721	26.9773	23.9638	24.9672	29.9763	34.9443	30.9651	32.9814	24.9759	21.9659	33.9879	22.9584	27.9787	32.9856	26.0039	23.9604	26.9617	23.9519	19.964	21.9555	23.9703	25.9651	30.9993	32.9864	25.9734	22.9564	22.951	22.9443	29.9527	26.9655	21.9563	25.9528
hsa-miR-106b-000442	30.9874	25.9777	28.9666	27.9688	25.9867	28.9654	25.9723	27.9684	32.9853	34.9777	32.9767	33.979	29.9593	32.9822	32.9947	33.9378	32.9681	28.9292	28.9622	28.972	29.9521	42.05	50	34.96	36.9674	27.9705	24.9675	42.037	26.95	32.0154	36.9763	28.9835	27.9693	29.9901	28.0251	23.0177	25.9212	28.9385	28.9676	35.9495	50	28.9709	26.9659	26.9739	26.9954	33.9617	28.9619	24.9804	31.9696
hsa-miR-107-000443	50	32.9872	36.99	32.9869	34.9574	32.9861	30.9795	50	33.0497	50	50	50	50	50	50	50	50	50	50	40.9641	32.9929	50	50	50	50	32.9868	28.967	50	32.9713	50	50	32.9672	32.9647	35.0464	31.9991	28.9791	32.0243	50	33.9747	50	50	50	32.9755	50	33.9844	50	50	30.0763	50
hsa-miR-10a-000387	50	32.0038	32.9564	36.0041	30.9332	50	31.9721	50	50	50	34.9865	50	36.9275	34.9708	50	50	50	35.9701	50	36.9737	33.9788	50	50	50	50	35.9757	32.9479	50	32.9796	36.0523	50	35.0283	32.9424	42.0223	35.9903	29.9667	31.9943	50	35.9687	50	50	50	30.9895	27.9866	34.9706	50	50	33.9798	50
hsa-miR-10b-002218	36.8317	50	50	50	50	50	50	50	50	50	50	50	50	50	36.0914	50	50	40.9743	50	50	42.9821	50	50	50	50	50	50	50	50	50	50	50	50	50	45.9865	39.0203	42.9756	50	50	50	50	50	41.0038	50	50	50	50	50	50
hsa-miR-122-002245	32.5144	28.9867	26.9743	29.9646	27.97	30.9546	26.9664	50	34.9835	34.9716	50	50	29.9665	30.9836	36.0414	36.0217	33.964	28.9541	32.0021	28.9464	31.9861	32.0596	50	50	50	30.9645	29.9674	50	27.9824	31.9678	50	31.9321	25.982	27.9621	28.9649	28.9993	26.9809	29.9902	30.9832	50	50	27.9567	24.9573	26.9366	27.9739	50	31.9965	32.958	30.9795
hsa-miR-125a-3p-002199	50	35.9434	35.9875	50	34.9821	50	33.9686	34.9749	50	50	50	50	50	50	50	50	50	50	50	50	50	50	50	50	50	50	36.9768	50	50	50	50	50	50	35.9513	35.9447	33.9697	34.9603	50	50	50	50	50	50	33.9574	50	50	36.0062	34.9858	50
hsa-miR-125a-5p-002198	35.0943	35.0025	38.0054	32.989	33.9927	36.9779	34.9988	40.9781	41.9595	35.9983	50	50	50	50	36.99	50	50	36.9686	37.0041	34.0001	34.9915	50	50	50	50	33.998	28.995	50	35.9831	50	50	34.989	34.9837	50	31.9746	28.9722	31.9686	40.0178	35.9845	50	50	32.9995	34.9818	34.9999	36.9815	50	50	32.9749	36.9773
hsa-miR-125b-000449	50	31.9662	31.981	33.9913	30.9806	33.951	31.961	35.9813	34.9669	50	50	50	50	35.9655	50	50	50	33.0059	50	32.9792	34.9565	33.9773	50	50	50	35.0005	30.98	50	31.9886	50	50	32.9881	30.9585	31.9776	33.9742	28.9616	31.994	34.9579	33.9711	50	35.9861	31.9669	30.9692	31.984	33.9685	50	33.9708	31.9668	50
hsa-miR-126-002228	50	23.0123	25.0016	23.9728	22.9834	25.9723	21.9679	33.967	25.9693	26.9682	28.9857	32.9395	26.9922	29.9645	26.9618	29.9885	28.9949	24.9658	26.9518	23.9612	23.9793	31.9816	33.9655	30.9791	31.9766	23.9618	20.9882	33.9867	22.9682	26.9962	33.9622	25.9648	23.9703	26.9803	23.9695	17.9725	22.0005	27.0099	25.9667	29.9802	30.995	24.988	22.9861	22.993	22.9782	27.9626	27.9741	21.9795	25.9779
hsa-miR-127-000452	50	27.9614	31.9598	28.9493	28.9696	29.9617	27.9654	32.9692	32.9758	50	50	50	34.9766	35.9678	32.9662	50	50	31.9854	32.9889	30.9435	33.9771	50	50	50	50	31.9497	27.9499	50	28.9581	32.9643	50	31.9643	30.9663	33.9603	30.9539	26.0048	28.971	32.9787	32.9727	50	50	31.9832	29.9586	28.9808	30.9619	50	36.0313	30.9799	50
hsa-miR-127-5p-002229	43.7896	50	50	50	50	50	50	50	50	50	50	50	50	50	50	50	50	50	50	50	50	50	50	50	50	50	50	50	50	50	50	50	50	50	50	35.9701	50	50	50	50	50	50	50	50	50	50	50	50	50
hsa-miR-128a-002216	31.3052	29.9574	31.9845	31.0116	29.962	33.0054	29.9792	31.9845	33.9598	50	50	50	50	50	34.9807	50	36.9773	32.0055	34.0372	33.9491	35.0068	33.9928	50	46.0409	50	31.9758	28.9926	50	30.9654	50	50	33.247	31.9457	33.9861	31.9677	26.9507	29.9787	32.9726	33.9613	50	50	35.0682	30.9655	29.9738	31.9916	35.9829	50	29.9893	50
hsa-miR-129-000590	50	50	50	50	50	50	50	50	50	50	50	50	50	50	50	50	50	50	50	50	50	50	50	50	50	50	50	50	50	50	50	50	50	50	50	50	50	50	50	50	50	50	50	50	50	50	50	50	50
hsa-miR-130a-000454	32.9742	28.9759	31.9679	28.9563	29.9756	31.0072	27.9839	31.0206	32.9852	32.9619	32.9772	50	31.9231	34.0469	32.9909	50	33.989	30.0174	30.0664	31.9928	30.9913	50	50	37.0096	50	30.9812	27.9841	50	28.979	31.9762	50	30.9155	30.9726	33.9979	30.9938	24.9486	27.9876	30.9766	33.0048	37.015	50	28.9736	29.9879	29.0323	29.9802	35.0624	32.0051	27.9611	35.0024
hsa-miR-130b-000456	32.9884	27.9809	30.9819	28.9379	28.0291	29.9709	28.9783	29.975	33.9602	33.9551	50	50	33.0376	50	32.9757	50	33.9135	29.9858	30.9888	32.9124	30.9958	50	50	50	50	31.9696	29.0021	36.9597	30.0112	31.9844	50	30.9845	31.0114	32.9668	30.9538	25.9198	28.9789	31.002	32.986	50	38.9704	29.9742	30.0055	26.9464	29.9633	33.9727	31.9387	28.9624	32.9867
hsa-miR-132-000457	34.1343	30.9976	31.0503	32.0111	29.9962	33.9752	28.9884	50	34.9773	50	50	50	33.9765	50	35.0037	50	50	32.0003	31.9838	31.963	31.9758	50	50	50	50	31.9999	28.9548	50	30.9839	32.0339	50	31.1091	31.9953	35.0699	32.0003	25.974	28.9912	33.0085	32.9757	50	50	32.0072	30.9879	26.994	31.9878	50	34.9994	29.993	40.9695
hsa-miR-133a-002246	32.9846	28.9753	30.9794	35.0716	27.9926	31.9617	29.0021	31.9593	50	35.9896	32.9236	50	33.9918	31.961	50	35.0132	50	30.977	33.9615	33.9761	32.0069	50	50	50	34.2109	30.9757	28.0148	50	29.9613	34.9983	50	32.0132	30.9956	33.9768	31.9821	27.9346	29.9653	35.0253	33.9664	50	50	31.9704	31.9607	28.9746	30.9441	50	32.094	30.9549	32.9979
hsa-miR-133b-002247	35.0168	31.9944	50	50	32.0736	33.0731	32.0173	50	50	33.9699	50	50	33.9412	50	50	50	50	32.9407	35.9461	50	50	50	50	50	50	33.9869	32.0053	50	33.0719	50	50	50	34.8794	50	50	28.9091	32.9834	35.097	50	50	50	33.9654	32.9938	50	50	50	34.0289	34.9926	50
hsa-miR-135a-000460	50	34.9933	44.0196	50	33.9375	50	50	50	50	50	50	50	50	50	38.0142	50	50	50	50	50	50	50	50	50	50	50	50	50	50	50	50	50	38.002	50	50	31.968	35.9822	31.6845	50	50	50	50	36.9972	35.9781	50	50	50	50	50
hsa-miR-135b-002261	50	37.9772	50	50	50	46.1347	50	50	50	50	50	50	50	50	50	50	50	50	50	45.9632	43.9868	50	50	50	50	39.9646	50	50	50	50	50	50	50	50	50	38.0122	50	50	46.9483	50	50	50	30.9609	33.9603	50	50	50	50	50
hsa-miR-136-000592	50	50	46.9568	50	36.9886	50	39.9452	50	50	50	38.9531	50	50	50	50	50	50	50	35.9269	50	50	37.937	50	50	50	45.0001	44.0143	50	50	50	50	50	43.0172	46.9555	50	36.9822	45.999	50	46.9548	50	50	50	37.9742	50	42.9638	50	50	50	50
hsa-miR-138-002284	50	39.998	38.9786	50	39.9923	50	39.9482	40.0186	50	50	50	50	50	50	50	50	50	50	40.0272	34.9663	50	50	50	50	50	50	50	50	36.9676	50	50	34.9868	36.9784	50	36.9628	37.9604	37.9846	37.0028	50	50	50	35.9971	50	37.9885	37.9813	50	50	42.0012	50
hsa-miR-139-3p-002313	34.9364	29.9724	32.0681	32.9575	29.9232	31.93	30.0324	50	50	50	50	50	50	50	50	50	50	50	50	31.9511	32.0047	50	50	50	37.9668	28.9727	26.9731	50	30.971	50	50	30.1142	30.8849	32.9966	28.9664	27.0536	28.9914	33.9876	30.9911	50	50	30.9882	30.0064	29.0205	30.9953	35.9485	50	27.9427	50
hsa-miR-139-5p-002289	50	26.9716	29.0012	30.9786	26.9676	32.9794	26.9713	50	34.0549	41.018	50	50	31.9916	33.9338	32.9499	37.9647	35.9818	36.0169	31.993	29.9956	32.9924	50	40.0013	50	50	27.9567	25.9579	50	27.9672	39.0746	50	29.96	28.9817	31.9819	28.9688	23.976	25.9779	31.9487	29.9879	50	50	30.9711	26.9749	27.9592	27.9945	34.9738	33.061	27.9868	32.9779
hsa-miR-140-3p-002234	48	31.0027	33.9742	34.98	28.973	33.9631	28.97	34.0038	36.9971	35.999	39.9963	50	34.9944	38.0124	50	50	50	33.9876	32.9906	32.9836	34.0043	50	50	36.9509	50	33.9833	31.0025	36.9803	31.9889	36.9759	50	32.9578	31.9765	34.9841	32.9939	28.9972	30.9585	30.9713	33.9883	46.9681	50	32.9736	31.9899	31.9943	31.9491	36.9819	31.944	28.9539	33.0088
hsa-miR-141-000463	50	34.9499	34.9699	50	33.9848	36.0014	34.9962	34.0025	50	50	50	50	32.9577	36.9798	50	36.9589	50	33.9697	50	36.9781	50	50	50	50	37.9603	50	34.9924	50	33.994	34.9486	50	50	35.979	50	35.9899	32.9817	36.9981	50	50	37.0136	50	32.9845	30.9555	27.9436	34.9896	50	36.0022	36.9795	50
hsa-miR-142-3p-000464	31.0332	24.9947	26.9454	25.9727	24.9567	26.9506	24.9483	30.9663	31.9538	31.9641	31.9589	34.9506	28.9533	31.9706	30.0015	33.0059	30.9426	28.9949	28.9644	26.9454	26.9585	33.9657	34.9601	31.9872	34.9425	27.964	24.9792	38.9791	25.9724	29.9559	50	28.961	26.9684	29.9847	27.9736	21.975	24.982	28.966	28.9906	50	35.9654	25.9562	24.9656	26.0079	25.9591	30.9939	30.97	24.9827	30.9394
hsa-miR-142-5p-002248	43.1181	29.964	31.9717	31.9731	28.9742	32.938	28.9578	34.9853	50	50	39.0329	50	33.954	36.9838	37.994	34.0548	50	33.9677	34.9791	32.9438	31.9862	50	50	50	50	32.9735	29.9699	50	30.9516	35.9831	50	39.0048	30.9583	34.9792	32.9722	27.9761	29.9638	32.9539	33.9904	36.9639	50	31.9653	29.9727	30.9676	30.9695	33.9534	35.0234	29.9625	39.9996
hsa-miR-143-002249	44.884	30.9875	33.0167	32.9748	28.9796	33.0154	29.9871	33.0073	33.9782	33.983	50	50	33.9779	32.95	34.9406	50	34.9806	31.9804	50	32.9824	31.9622	50	50	50	50	33.9614	30.9957	50	30.9924	50	50	31.9897	31.9837	34.9805	33.9648	26.9796	29.9972	33.9807	33.9894	50	50	30.9794	30.9968	30.9849	30.9755	50	34.9752	30.9926	50
hsa-miR-145-002278	37.2181	25.981	31.0139	28.9792	27.0028	29.9746	25.9746	32.993	31.9736	35.0066	34.0219	50	31.96	32.956	28.9627	32.9945	29.9744	30.9869	31.9879	28.9614	28.9659	37.0764	50	34.9892	33.9739	26.9482	23.9734	50	28.0393	31.996	36.0059	31.9902	29.9918	28.9959	25.9763	21.9799	24.9739	31.9772	29.9686	50	35.0008	27.9869	27.9766	26.9687	26.9834	32.985	31.981	22.9752	50
hsa-miR-146a-000468	29.7542	22.9822	25.946	23.9913	22.9787	25.9885	23.9696	28.96	24.9703	25.9651	29.9775	50	27.9909	28.9748	26.9633	31.9574	27.9701	25.9723	27.9695	24.9884	23.9822	31.9796	34.9524	31.9673	29.9606	23.966	22.0146	36.9987	24.9894	26.9787	33.9692	25.9652	24.9825	26.9936	23.9734	19.9824	22.9751	27.9743	24.9415	29.9684	29.9754	23.9673	23.9671	23.9451	24.9884	30.9733	28.9686	21.9721	27.9774
hsa-miR-146b-001097	50	26.9789	28.9714	26.9803	26.964	29.9918	26.9927	33.0076	29.9838	31.0094	31.9724	50	30.9889	33.0135	29.9823	33.9942	31.0036	30.9534	31.9669	27.9577	27.966	50	50	37.0173	33.978	28.9816	25.985	50	27.9643	33.0276	33.9565	29.9844	27.9629	32.016	28.954	22.9674	25.9569	29.992	29.9644	35.9661	50	28.946	26.9903	26.9717	27.9931	32.9669	32.9658	26.9597	29.9569
hsa-miR-146b-3p-002361	50	34.9727	50	36.0037	32.9389	34.9669	50	32.9687	50	50	50	50	50	50	50	50	50	50	50	50	50	50	50	50	50	35.9864	34.9771	50	34.9567	50	50	50	50	50	36.0051	32.9774	34.9615	50	50	50	50	50	34.9586	50	50	50	50	33.9979	50
hsa-miR-147-000469	50	50	50	50	35.9647	50	50	50	50	50	50	50	50	50	50	50	50	50	50	50	50	50	50	50	50	50	50	50	50	50	50	50	50	50	50	50	50	50	50	50	50	50	50	50	50	50	50	50	50
hsa-miR-147b-002262	50	50	50	50	50	50	50	50	50	50	50	50	50	50	50	50	50	50	50	50	50	50	50	50	50	50	50	50	50	50	50	50	50	50	50	50	50	50	50	50	50	50	50	50	50	50	50	50	50
hsa-miR-148a-000470	33.8616	27.9301	29.999	31.9838	26.9676	33.0298	27.967	28.9584	33.9581	33.9491	32.9984	34.9623	30.9608	50	50	50	50	31.9647	32.9577	30.9679	32.9553	50	50	50	50	33.9357	29.9837	50	29.9805	33.9989	50	32.9839	28.9863	32.9624	32.9575	26.9732	28.9738	31.9769	33.9835	35.9786	50	30.9641	28.9669	27.9868	29.971	46.0331	31.9845	29.9366	34.9544
hsa-miR-148b-000471	50	28.9709	30.9959	32.0031	28.9965	33.9405	28.9672	31.9848	35.0131	50	34.0174	50	33.9575	50	36.926	50	36.9647	32.9703	34.0517	31.9803	32.9823	50	50	50	50	32.963	29.9684	50	31.9452	36.001	50	32.9555	30.9344	50	32.9653	26.9629	29.9698	33.9673	34.9978	50	50	31.9872	29.9984	29.9926	30.9938	35.9779	34.9571	30.9212	50
hsa-miR-149-002255	50	50	50	50	50	50	50	50	50	50	50	50	50	50	50	50	50	50	50	32.9982	50	50	50	50	50	50	31.9465	50	50	50	50	50	50	50	50	31.1129	50	50	50	50	50	50	50	50	50	50	50	50	50
hsa-miR-150-000473	29.9408	23.9514	25.9179	28.9568	21.9669	27.9529	24.9819	30.9625	30.9854	33.9662	29.9789	35.9706	27.9489	30.9756	32.9933	34.0022	32.9858	27.989	27.9735	25.9771	27.9579	29.9547	37.9952	31.9669	34.013	26.8402	23.9734	34.9934	23.9804	30.9457	34.9793	25.9773	24.9708	25.9319	23.9563	22.9501	22.9533	25.9385	24.9547	33.9754	50	27.9386	23.9745	25.9681	24.959	36.9636	28.9812	23.9662	26.9722
hsa-miR-152-000475	33.9682	28.9797	30.9471	29.9383	29.9919	31.9445	27.9531	32.9918	36.9635	32.9337	34.9649	50	33.9578	36.0023	35.9583	50	33.971	31.972	32.954	32.9568	33.9797	50	50	50	50	29.9499	25.9567	50	30.9354	35.9679	50	31.9662	29.9385	31.9634	28.9516	26.996	28.9517	32.9638	31.9922	50	50	30.975	29.9527	28.9463	31.9676	50	32.9446	26.942	35.972
hsa-miR-154-000477	50	50	50	33.9644	50	50	50	50	50	33.9708	50	50	50	50	50	50	50	50	50	50	50	50	50	50	50	50	32.9759	50	50	50	50	50	50	50	50	31.9525	50	50	50	50	50	50	50	50	50	50	50	34.0338	50
hsa-miR-155-002623	35.9686	31.9517	33.983	32.9585	31.9593	33.9726	31.9705	50	32.959	34.9615	50	50	36.0151	50	33.9395	34.9792	34.9649	33.965	35.9612	31.9513	31.9667	36.0017	50	50	50	33.9874	29.9357	50	31.9476	37.9405	50	34.9636	32.9718	35.9714	32.9309	27.9579	30.9452	34.95	33.9688	35.9682	50	33.0025	29.9603	31.9709	31.9546	34.9666	33.9765	30.9851	32.9243
hsa-miR-15a-000389	50	29.0355	50	30.1757	29.0187	31.025	50	50	50	34.0114	50	50	50	50	50	50	50	50	50	50	50	50	50	50	50	50	26.9721	50	30.02	50	50	50	50	50	50	24.8955	50	50	50	50	50	34.9716	30.0097	50	50	50	50	28.1347	50
hsa-miR-15b-000390	35.7993	25.978	28.9944	27.9859	27.0172	30.0059	25.9959	50	35.07	37.0254	50	50	32.975	50	30.0026	46.0328	30.984	30.0187	30.9777	30.0074	29.0099	42.9831	50	38.0058	38.9786	27.9864	25.001	50	26.9839	31.9953	38.0076	31.9944	27.9829	29.9922	27.9973	21.9728	25.9734	31.0256	28.984	34.97	34.962	31.0028	26.9967	26.9612	26.9919	36.985	50	24.9911	34.9744
hsa-miR-16-000391	28.9061	22.998	25.9489	25.9633	22.963	26.9708	22.0057	32.9824	24.977	27.9546	27.9684	31.9784	25.9695	29.9449	28.9645	28.9685	29.9759	24.9718	24.9791	22.9628	24.9976	42.6636	32.97	27.9615	33.005	27.9607	25.9876	30.9923	22.9637	25.9941	34.983	22.9627	23.9617	29.9739	27.9602	21.9861	22.9545	22.9472	27.9533	28.9776	31.9836	26.9725	22.9597	24.9574	24.9866	28.9728	25.9583	25.9739	22.9532
hsa-miR-17-002308	27.8508	22.9594	25.9639	23.9559	23.9585	25.9725	21.9521	28.9445	27.9692	28.9635	27.9654	29.9302	26.9785	28.9593	27.9647	30.951	27.9598	25.9743	26.9824	23.9525	24.9644	29.0166	33.9546	30.9822	31.9792	24.9719	21.9599	33.9735	22.9499	27.9986	33.9688	25.9829	24.9698	26.9741	24.9748	19.9612	21.9562	23.9606	25.9722	30.9804	32.9765	25.979	22.9617	22.9415	23.9707	29.96	26.9672	21.9612	25.9537
hsa-miR-181a-000480	33.9569	28.9533	30.9994	30.9742	28.9366	31.9848	27.9394	33.9903	36.0085	36.9982	50	37.0173	34.9937	50	50	34.0177	50	33.0076	32.9164	33.0246	32.9543	50	50	50	50	31.9643	27.9824	50	29.9665	34.9797	50	31.9456	29.9776	33.9834	31.9614	25.9883	29.9467	33.9777	32.995	50	50	29.9974	29.9513	29.9791	30.9887	35.9527	34.0052	28.9707	50
hsa-miR-181c-000482	41.9903	32.9557	34.0878	33.953	33.0045	36.0154	33.9837	50	50	38.9975	50	50	50	50	50	50	50	35.9832	50	38.9577	41.9389	50	50	50	50	34.9527	32.9929	50	33.9964	50	50	35.9454	33.9829	45.993	37.0087	30.9735	33.0199	42.0564	41.073	50	50	34.9322	34.9936	33.9932	33.9518	39.9686	41.9684	33.9755	50
hsa-miR-182-002334	50	43.9698	43.9975	50	43.0311	50	42.9695	50	50	50	50	50	50	50	50	50	50	50	50	50	50	50	50	50	50	50	50	50	50	50	50	50	50	50	50	34.9783	50	50	50	50	50	50	50	50	50	50	50	35.9685	50
hsa-miR-183-002269	50	37.9745	50	50	36.045	50	34.0329	50	50	50	50	50	50	50	50	50	50	50	50	35.9328	50	50	50	50	50	37.0025	50	50	35.9157	50	50	50	35.9807	50	50	34.9763	37.9905	50	50	50	50	50	34.0222	50	50	50	50	50	50
hsa-miR-184-000485	50	50	50	50	35.9651	50	50	50	50	50	50	50	50	34.9583	50	50	50	50	50	50	50	50	50	50	50	50	50	50	50	50	50	50	50	50	50	47.3081	50	50	50	50	50	50	50	50	50	50	50	50	50
hsa-miR-185-002271	50	28.9998	31.8533	29.9511	27.9338	29.9662	27.9879	31.0642	31.9838	31.9775	33.9541	50	31.9614	32.9932	34.9889	50	34.9793	29.9792	29.9505	29.9517	30.9683	50	35.9523	50	35.9747	29.9583	26.9506	50	28.9848	30.9808	50	29.9777	29.995	31.9819	28.9648	26.0003	29.0023	28.9604	29.961	34.973	35.9897	29.9814	29.9765	28.9493	28.9787	36.0659	31.0156	26.9693	33.9601
hsa-miR-186-002285	31.1347	26.9728	29.9859	26.9624	25.9814	28.9656	26.9673	30.9703	29.9846	29.9768	32.9443	35.9714	30.9764	32.9508	30.9612	32.9813	30.9484	29.9681	29.987	27.9756	27.9582	36.6876	50	34.9849	33.9558	28.955	25.9648	50	27.9765	30.968	50	28.9933	27.9722	30.9505	28.9668	23.9426	26.9486	29.9758	30.9763	35.9596	33.9657	25.9625	26.966	27.9843	28.9699	31.9515	30.9669	26.9379	29.9382
hsa-miR-188-3p-002106	50	50	50	50	50	50	50	50	50	50	50	50	50	50	50	50	50	50	50	50	50	50	50	50	50	50	50	50	50	50	50	50	50	50	50	50	50	50	50	50	50	50	50	50	50	50	50	50	50
hsa-miR-18a-002422	33.7579	27.9709	30.0138	28.9631	28.9962	29.982	26.9717	50	34.0096	32.9938	50	50	32.9941	50	31.9515	36.0078	31.9555	31.9856	31.9783	32.9742	32.006	50	50	50	34.9656	27.9605	24.9644	50	30.9887	50	50	29.9858	28.9919	30.9574	28.9715	25.9751	28.9808	31.9761	28.9456	50	36.9883	31.9776	28.9764	27.9515	29.9911	34.9721	33.009	25.9663	34.9778
hsa-miR-18b-002217	50	27.9145	50	29.9472	28.9744	50	28.001	50	50	50	50	50	50	50	32.9453	34.9715	31.9865	50	50	31.9795	50	50	50	50	43.9826	28.1598	25.9972	50	29.1217	50	50	50	50	30.9959	28.995	25.9737	28.9902	30.9602	29.9829	50	36.9601	50	29.0099	27.9386	28.9216	35.94	50	25.9721	33.947
hsa-miR-190-000489	50	35.9607	50	50	35.9776	50	35.9815	36.987	50	50	50	50	50	50	50	50	50	50	50	50	50	50	50	50	50	50	35.9417	50	50	50	50	50	50	50	50	33.9541	50	50	50	50	50	35.9858	35.9658	40.9697	50	50	50	34.9522	50
hsa-miR-191-002299	50	22.9993	24.958	24.0038	22.9848	26.0145	21.9624	30.9794	25.9614	27.9887	29.9753	36.0104	27.9633	29.9473	28.0017	30.9733	27.9613	26.9973	27.9755	23.977	23.979	33.9661	35.9863	31.9709	32.9744	24.9875	21.9581	34.9895	23.9655	27.9722	33.9521	25.9467	23.9751	27.9913	23.9743	18.9782	22.0014	26.9904	26.9808	32.9741	30.9687	24.9632	22.9813	22.9756	23.9934	29.994	27.9849	21.9651	25.9627
hsa-miR-192-000491	50	29.9833	30.9724	32.9686	27.9525	32.9475	27.9802	32.9706	35.9717	34.9773	35.0179	37.9844	32.9927	33.967	38.0295	35.9685	35.9738	31.955	30.967	29.9586	34.9877	50	36.9567	50	38.9573	30.9513	28.9772	36.9694	28.9833	33.9652	36.9813	30.9682	28.96	28.9741	28.9628	27.9809	28.961	28.9496	29.9717	50	50	30.9814	27.9764	25.9544	28.9254	36.9486	31.9693	29.9565	30.9607
hsa-miR-193a-3p-002250	50	50	50	50	50	50	50	50	50	50	50	50	41.01	50	50	50	50	50	50	50	50	50	50	37.0813	50	50	50	50	50	50	50	50	50	50	50	50	50	50	50	50	50	50	50	33.9043	50	50	50	50	50
hsa-miR-193a-5p-002281	29.724	32.9924	33.9872	32.9898	28.9813	33.9807	33.0134	29.9945	50	35.9934	50	37.953	33.9805	35.9955	50	50	36.9612	34.0128	33.9732	31.9778	35.0083	50	50	50	50	34.9744	34.9715	50	33.9958	35.9841	50	31.9869	33.0185	33.9789	31.9985	34.0057	33.9792	35.9963	34.9981	50	50	31.0109	32.0097	29.9736	35.9899	50	36.9978	33.9672	36.0127
hsa-miR-193b-002367	50	31.9806	33.0468	31.9756	30.9932	50	31.9743	32.0301	50	50	50	50	33.0021	34.9361	50	50	50	33.0124	33.9542	30.9934	34.9551	36.0427	50	37.9741	50	50	35.0236	50	30.9668	50	50	30.9804	30.9931	31.9742	30.946	30.982	31.9876	33.985	34.9605	50	50	30.0258	29.9801	30.0109	33.9857	50	31.9781	34.978	31.9848
hsa-miR-194-000493	50	31.992	34.035	33.9698	30.9699	32.9844	31.0069	50	50	50	50	50	34.0008	50	50	50	50	34.9939	50	34.9506	34.0121	50	50	50	50	33.9496	32.9742	50	32.9394	50	50	50	33.053	35.0302	33.9771	29.9744	33.045	33.9719	34.9824	50	50	32.9299	29.0086	30.0025	33.9533	50	50	31.9717	50
hsa-miR-195-000494	33.9812	26.9544	29.9196	29.9816	27.9689	31.9681	25.9854	39.9526	30.1039	32.9939	33.0091	38.0019	30.9975	34.9812	33.9832	34.9931	35.0676	28.9795	28.976	27.9807	29.9797	34.9723	37.9969	32.983	50	32.9886	30.9778	34.9878	27.9778	29.9837	50	27.9904	27.944	34.9787	33.9884	25.9999	27.996	28.0093	32.9718	33.9254	50	31.9909	27.9682	29.9465	28.9611	33.0233	30.9798	30.982	29.0173
hsa-miR-196b-002215	50	50	50	50	34.9863	50	35.0112	34.9374	50	50	50	50	50	50	50	50	50	50	50	36.0041	33.9195	50	50	50	50	35.0111	33.9681	50	50	50	50	50	50	50	50	32.9895	34.9738	50	35.9404	50	50	50	34.0582	34.9622	50	36.9513	50	35.9899	50
hsa-miR-197-000497	32.9726	25.957	27.9932	27.971	23.936	28.9791	25.9914	30.0397	33.9777	50	50	50	31.999	30.9812	50	50	33.9907	29.9712	29.9391	28.0174	28.9861	50	50	50	50	25.9879	21.9741	50	27.9275	50	50	30.9625	26.96	27.9694	24.9546	21.9402	24.9895	29.9995	26.9464	34.9697	50	29.0011	25.9657	25.9622	26.9493	32.9979	29.9956	22.9771	28.9626
hsa-miR-198-002273	50	50	50	50	50	50	50	50	50	50	50	50	50	50	50	50	50	50	50	50	50	50	50	50	50	50	35.9906	50	50	50	50	50	50	50	50	50	50	50	50	50	50	50	50	50	50	50	50	50	50
hsa-miR-199a-000498	50	31.9565	32.9842	32.9496	31.9835	33.9545	31.989	50	50	50	50	50	50	50	50	50	50	33.9852	50	33.9639	35.0062	50	50	50	50	35.9632	31.0048	50	32.9828	50	50	50	34.9486	35.965	34.9404	28.9481	32.9914	50	35.9672	50	50	33.0004	33.9842	32.9793	33.9852	34.9929	33.9807	30.95	50
hsa-miR-199a-3p-002304	32.9925	25.9602	28.9962	27.9617	26.9775	29.9784	25.9698	50	31.9979	33.0179	31.9933	50	31.9845	50	30.9759	33.9697	33.0115	29.9924	30.9651	28.9681	28.9729	33.9506	50	34.9752	50	28.9822	26.0028	35.9806	27.9865	31.9297	50	30.9718	26.9628	30.9843	28.9608	21.9499	24.9738	31.9752	29.9762	50	50	29.9419	26.9904	25.9502	26.9544	31.9684	33.021	25.9475	33.9776
hsa-miR-199b-000500	50	33.9638	35.0128	34.9673	33.9477	50	34.9438	50	50	50	50	50	50	50	50	50	50	38.0029	50	36.0077	35.906	50	50	50	50	36.9641	33.0144	50	33.019	50	50	34.019	36.9956	50	36.8948	30.9136	32.9601	50	39.9757	50	50	34.0669	35.9923	34.9979	35.0007	50	35.0126	32.9584	50
hsa-miR-19a-000395	32.4775	25.9744	28.996	26.9865	24.9642	28.9988	24.9827	50	29.9848	29.9623	30.9475	34.9903	30.001	32.9865	31.9478	30.9619	31.9706	28.9798	27.9572	26.9833	27.9747	36.9748	36.9009	30.9754	38.9611	29.9709	26.9846	32.9484	27.0206	30.9887	37.9765	25.9831	27.9936	31.9789	28.9672	23.9684	25.9739	26.9798	29.9892	33.985	37.9967	26.9869	26.9639	26.9644	26.9816	30.9821	29.9905	27.993	28.9954
hsa-miR-19b-000396	2.58397	20.9915	24.0014	21.9766	19.9773	22.9631	19.9991	23.9709	23.9811	24.9453	25.965	30.9691	23.945	26.9848	24.9519	28.9481	23.9782	22.9793	22.9662	21.9793	22.9752	29.9583	32.9902	28.9888	27.9966	22.9621	19.974	30.9895	20.9572	24.9689	29.9669	23.0041	21.9807	24.9775	21.9674	17.9654	20.9904	20.9705	23.9706	28.9789	29.9924	22.9564	21.9884	20.9673	21.9839	28.9946	24.9723	20.9736	23.978
hsa-miR-200a-000502	50	50	50	50	50	50	50	50	50	50	50	50	50	50	50	50	50	50	50	50	50	50	50	50	50	50	35.0094	50	50	50	34.0614	50	50	50	50	30.9394	50	50	50	50	50	50	28.9819	25.9886	50	50	50	50	50
hsa-miR-200b-002251	50	50	50	50	50	50	31.9207	50	36.0135	50	50	50	50	50	50	50	50	50	50	34.0003	50	50	50	50	50	50	33.0197	50	32.9707	50	50	50	34.9976	50	33.0112	28.98	31.9437	33.0667	36.0601	50	50	32.0119	29.0166	27.0078	33.0711	34.9689	50	32.9908	50
hsa-miR-200c-002300	34.0524	31.9699	50	31.884	31.9749	33.87	30.9929	50	50	36.0245	50	50	50	50	34.9997	50	35.9652	35.0655	34.0458	31.9726	32.0335	50	50	50	50	32.926	30.9363	50	31.9701	50	50	50	31.9788	50	33.007	26.9569	30.9811	50	50	50	50	32.0009	27.9655	26.8714	31.9858	50	50	30.9816	50
hsa-miR-202-002363	50	36.0008	50	37.9546	50	33.9453	34.9665	34.9803	34.7997	50	27.0397	26.9217	35.9464	38.9071	50	37.9781	50	50	50	50	50	26.9475	50	34.9498	50	50	50	35.0056	38.0974	50	50	27.9452	50	50	50	50	50	50	35.038	34.1221	50	35.0041	50	32.9513	34.9927	50	50	50	27.9664
hsa-miR-203-000507	50	50	32.9757	50	34.9857	50	32.9969	50	50	50	50	50	36.0119	37.9766	50	50	50	50	50	50	50	50	50	50	50	50	35.986	50	35.9919	50	50	50	35.0052	33.9576	34.9789	30.9759	33.9476	39.0103	50	50	50	32.9899	28.9736	27.9562	37.0118	50	36.0236	34.9805	36.964
hsa-miR-204-000508	50	31.9939	31.9904	50	31.9742	33.9746	31.9675	50	50	50	50	50	50	50	50	37.9694	50	50	50	33.9632	34.9981	50	50	50	50	34.981	30.9724	50	33.9927	50	50	33.9912	31.9836	35.9826	50	28.9916	32.9914	50	34.9562	50	50	50	31.9614	31.9945	33.9769	50	35.02	31.9691	50
hsa-miR-205-000509	34.0424	50	50	50	35.9887	50	36.0044	50	50	50	50	50	50	50	50	50	50	50	35.9877	34.9769	50	50	50	50	50	50	50	50	35.9624	50	50	50	50	50	50	32.9759	50	50	50	50	50	50	50	50	50	50	50	50	50
hsa-miR-208-000511	50	34.9739	50	50	50	50	50	50	50	50	50	50	50	50	50	50	50	50	50	50	50	50	50	50	50	50	50	50	50	50	50	50	50	50	50	50	50	50	50	50	50	50	50	50	50	50	50	50	50
hsa-miR-208b-002290	23.1799	50	50	50	50	50	50	50	50	50	50	50	50	50	50	50	50	50	50	50	50	50	50	50	50	50	50	50	50	50	50	50	50	50	50	50	50	50	50	50	50	50	50	50	50	50	50	50	50
hsa-miR-20a-000580	50	23.9677	25.9963	25.9763	24.9576	26.9851	22.9768	32.9909	28.9994	30.9762	27.9675	31.9947	27.9826	32.0146	29.995	31.932	31.9902	25.9667	26.9634	24.9792	26.0051	33.0843	35.9606	31.9797	34.9535	26.009	22.9672	33.9821	23.9732	28.978	39.017	25.9834	24.9859	27.9683	25.9571	20.9908	22.9675	23.9806	26.9586	50	35.9683	26.9583	23.9812	23.9856	23.9733	31.9908	27.9805	23.9775	26.9828
hsa-miR-20b-001014	33.9707	26.9412	28.9763	28.9811	27.9759	29.9801	25.977	32.9484	31.9986	32.0018	31.9785	33.942	29.9654	34.0016	30.9367	36.975	31.9661	30.0049	29.96	27.9432	28.949	33.9559	46.0125	34.9902	36.9548	28.9621	25.9457	39.9944	27.9715	32.0053	34.9891	29.961	27.9436	30.949	28.9451	23.9603	25.9418	27.9639	29.984	36.9918	46.0206	30.9885	26.957	27.9598	26.9395	32.959	29.9603	26.9521	29.9698
hsa-miR-21-000397	3.21161	23.9563	25.9541	25.9764	23.9739	26.9492	23.9851	29.9684	29.981	29.962	29.9658	33.9942	28.9721	30.9981	27.9405	32.9828	28.9708	27.0101	27.9727	27.9628	26.955	33.0514	50	31.9879	32.9442	27.9874	23.9699	34.0414	24.9502	28.9483	33.9811	26.961	25.9898	27.9688	26.9925	21.9814	24.9739	26.9679	27.9596	50	31.975	27.0245	24.9673	22.9614	25.9783	32.0029	28.953	24.0221	30.9136
hsa-miR-210-000512	50	26.9805	50	29.0064	27.0109	28.9812	27.982	50	34.0081	32.9343	50	50	50	50	33.9606	50	34.0098	50	28.9122	30.0278	50	50	50	50	50	29.9611	28.9561	50	28.0309	50	50	50	50	31.008	29.9948	25.9427	28.0404	27.9566	29.9237	30.939	50	27.0026	27.9367	24.9675	28.0859	33.9733	50	28.0031	30.9214
hsa-miR-211-000514	50	50	50	50	50	50	50	50	50	50	50	50	32.0917	34.0409	50	50	50	50	50	36.0654	50	50	50	50	50	34.0147	50	50	50	50	50	50	50	50	50	28.9222	50	50	50	50	50	50	50	31.9456	50	50	50	50	50
hsa-miR-212-000515	50	33.9954	33.9473	50	32.9025	34.9662	33.0173	34.0076	50	50	34.037	50	34.0265	33.99	50	50	50	50	50	34.9691	50	50	50	50	50	34.9917	31.9669	50	35.0027	50	50	35.0104	34.0005	35.1147	34.9835	29.9759	33.0087	36.0493	33.9969	50	50	50	35.0236	31.9695	34.9975	50	50	31.9664	50
hsa-miR-214-002306	39.0434	34.0345	50	35.0259	32.0129	36.0305	33.0175	34.0044	50	50	50	50	50	35.0191	50	50	50	50	50	50	50	50	50	50	50	37.0447	50	50	33.0016	50	50	32.9659	32.9931	35.0043	35.0159	32.989	33.9839	38.9997	50	50	50	50	33.9977	29.9643	34.0503	50	50	34.0111	50
hsa-miR-215-000518	50	28.9535	31.9673	35.0201	29.0756	34.0393	28.8006	50	50	50	50	50	34.0142	50	50	50	50	31.9995	31.9606	50	50	50	50	50	50	32.9825	29.9883	50	50	50	36.9677	31.8992	29.0113	31.0516	30.0409	28.9857	30.0384	50	31.8775	50	50	30.1028	27.948	28.0428	31.1104	50	50	50	31.8713
hsa-miR-216a-002220	39.2836	50	50	50	50	50	50	50	50	50	50	50	50	50	50	50	50	50	50	50	50	50	50	50	50	50	50	50	50	50	50	50	50	50	50	50	50	50	50	50	50	50	50	50	50	50	50	50	50
hsa-miR-216b-002326	34.4814	50	50	50	50	50	35.9574	50	50	50	50	50	50	50	50	50	50	50	50	50	50	50	50	50	50	50	50	50	50	50	50	50	50	50	35.9703	50	50	50	50	50	50	50	50	50	50	50	50	50	50
hsa-miR-217-002337	50	50	50	50	50	50	50	50	50	50	50	50	50	50	50	50	50	50	50	50	50	50	50	50	50	50	50	50	50	50	50	50	50	50	50	50	50	50	50	50	50	50	50	50	50	50	50	50	50
hsa-miR-218-000521	50	34.9404	35.9396	50	33.9611	50	34.966	34.9684	35.9647	50	50	50	35.9527	34.9685	50	50	50	50	50	50	33.9678	50	50	50	50	50	35.9609	50	35.968	50	50	35.9341	50	50	50	30.9639	36.9379	36.9792	35.9807	50	50	50	35.9555	31.9392	35.9497	50	35.9417	35.9726	35.9517
hsa-miR-219-000522	37.543	50	50	50	50	50	50	50	50	50	50	50	50	50	50	50	50	50	50	50	50	50	50	50	50	50	50	50	50	50	50	50	50	50	50	33.9881	50	34.9853	50	50	50	50	50	50	50	50	50	50	50
hsa-miR-219-1-3p-002095	36.5539	50	50	50	50	50	50	50	50	50	50	50	50	50	50	50	50	50	50	50	50	50	50	50	50	50	35.9779	50	50	50	50	50	50	50	50	50	34.9728	50	50	50	50	50	50	50	50	50	50	50	50
hsa-miR-219-2-3p-002390	50	50	50	33.9964	50	50	50	50	50	50	50	50	50	50	50	50	50	50	50	50	50	50	50	50	50	50	50	50	50	50	50	50	50	50	50	50	50	50	50	50	50	50	50	50	50	50	50	50	50
hsa-miR-22-000398	45.3538	26.9819	50	27.965	26.9918	29.0406	26.0046	50	31.9939	31.9892	50	50	50	50	32.9987	50	32.9859	30.0288	33.0089	29.9884	30.9756	50	50	50	50	50	28.0136	50	50	31.9888	50	50	50	50	50	25.0657	50	50	50	50	50	32.9429	50	50	50	50	50	29.0258	50
hsa-miR-220-000523	50	50	50	50	50	50	50	50	50	50	50	50	50	50	50	50	50	50	50	50	50	50	50	50	50	50	50	50	50	50	50	50	50	50	50	50	50	50	50	34.0909	50	50	50	33.9594	50	50	50	50	50
hsa-miR-220b-002206	50	50	50	50	50	50	50	50	50	50	50	50	50	50	50	50	50	50	50	50	50	50	50	50	50	50	50	50	50	50	50	50	50	50	50	50	50	50	50	50	50	50	50	34.9857	50	50	50	50	50
hsa-miR-220c-002211	50	50	50	50	50	50	50	50	50	50	50	50	50	50	50	50	50	50	50	50	50	50	50	50	50	50	50	50	50	50	50	50	50	50	50	50	50	50	50	50	50	50	50	50	50	50	50	50	50
hsa-miR-221-000524	50	24.9774	26.9807	25.9863	24.9661	27.968	24.9764	31.0118	29.9689	30.9831	50	50	29.9885	32.0274	28.9582	33.9903	29.9747	28.02	29.0068	27.9661	27.9628	50	50	34.9688	33.9816	27.9555	24.9661	50	27.9779	30.0523	34.9799	28.9683	25.9628	29.9699	27.9746	21.9485	24.9653	29.9999	28.9674	33.992	33.9861	27.9353	25.9726	26.0149	26.9686	32.986	29.9941	25.9798	34.0569
hsa-miR-222-002276	27.946	24.9468	26.9606	24.9392	24.9682	26.9303	24.9516	29.9813	26.9389	27.9366	32.0491	35.0011	27.9392	30.9755	26.925	32.9614	27.9727	26.9572	26.9519	24.938	25.9638	32.9743	50	32.9608	29.9488	25.9369	22.9684	35.9528	25.9227	27.9807	31.9631	27.9281	25.9554	27.9573	24.8959	20.9333	23.956	26.9409	26.9559	31.9548	29.9163	24.9622	24.9559	23.9561	25.9608	30.9358	29.961	23.9687	25.9471
hsa-miR-223-002295	24.9825	20.044	20.9594	20.9836	16.9833	21.9559	18.9636	25.9631	23.9637	24.9605	24.963	28.9656	23.9863	24.9725	24.0055	25.9516	23.9648	22.9573	23.9437	20.9864	20.9305	27.9751	31.022	27.9754	28.9672	20.9444	17.9893	30.9644	19.9624	24.9779	29.9841	22.975	19.9855	22.962	19.9513	14.9687	17.9496	22.9976	22.974	28.9698	29.9568	21.9684	18.9644	18.9497	19.9694	24.9476	23.979	17.9749	24.9878
hsa-miR-224-002099	34.0003	30.0016	32.0047	31.9559	30.9825	35.0901	30.0216	32.9099	50	36.9591	50	50	34.9813	33.995	37.0559	50	50	31.9799	34.5332	36.0436	32.0613	50	50	50	50	32.9858	30.9687	50	32.9758	32.0585	50	34.9411	32.0078	35.0548	33.9673	28.0292	31.008	36.0306	34.9892	50	50	30.9495	30.0003	26.9531	31.9089	50	35.0936	30.9183	35.0465
hsa-miR-23a-000399	50	50	50	50	29.8823	50	50	50	50	50	50	50	50	36.1146	50	50	50	50	50	50	50	50	50	50	50	32.0046	28.0352	50	50	50	50	50	50	50	30.045	24.8729	50	46.9186	32.9377	50	50	50	50	50	36.8302	33.9849	50	27.9496	34.9251
hsa-miR-23b-000400	50	50	30.4513	50	50	50	50	50	50	50	50	50	50	50	50	8.41516	50	50	50	50	50	50	50	50	50	50	50	50	50	50	50	50	50	50	50	50	50	50	50	50	50	50	50	50	50	50	50	50	50
hsa-miR-24-000402	28.9923	21.9742	25.0044	24.9858	20.9807	25.999	21.9985	29.98	30.9719	30.9885	28.9987	33.9974	27.9933	30.9858	27.9612	30.9762	28.9964	25.9867	28.0164	25.0124	25.9858	30.9831	36.9874	32.9709	33.9975	22.9861	19.9663	50	22.9725	29.9835	37.9765	25.9676	22.9628	25.9908	22.9594	17.9862	20.9775	25.9807	24.9911	34.983	33.9806	25.9748	22.9751	21.9923	22.9722	29.9972	28.9877	20.9693	27.9842
hsa-miR-25-000403	31.9407	24.9551	28.9953	28.955	24.9444	28.9567	24.9564	26.9691	33.9719	36.9449	31.9744	35.9626	31.968	31.9664	31.9583	50	33.9796	28.9556	27.9567	28.9683	30.9578	33.9499	50	34.9648	50	26.9629	24.9627	50	25.9631	31.9746	50	28.9693	26.9464	27.9391	26.9553	23.8542	25.9459	25.9704	26.9439	50	50	29.9674	26.9585	25.9486	26.9551	34.9591	28.9507	25.0391	29.9527
hsa-miR-26a-000405	32.9744	24.9794	26.9755	27.9923	25.9716	28.9739	23.9626	50	33.011	50	30.9674	50	30.9622	50	31.9714	30.9884	34.0181	29.9816	30.9959	28.976	27.9597	33.9952	34.976	32.9761	50	28.9689	25.9759	36.9931	26.995	31.9581	50	27.9719	25.9775	31.992	28.9556	21.979	24.9998	29.9708	30.9889	36.0065	50	27.9719	25.9632	24.9688	25.9609	29.9629	31.9751	26.9899	33.9646
hsa-miR-26b-000407	50	26.9729	28.9585	29.9806	27.9795	31.9635	25.9658	50	39.9553	50	32.9671	35.9688	31.9818	35.9783	34.9804	31.9759	36.9513	31.9729	32.9816	30.9795	29.9686	33.9714	35.9753	31.969	50	29.9697	26.9667	34.9675	27.9715	33.9768	50	28.9993	27.9648	31.9642	29.9513	23.9829	26.9751	30.9738	30.9685	50	50	29.9678	27.9705	27.9846	27.9707	30.9689	30.9494	27.9659	31.9996
hsa-miR-27a-000408	32.9653	26.9482	29.9627	29.9601	26.9205	30.9722	26.9496	29.974	33.9651	32.9634	32.9855	50	32.9655	33.979	32.9694	50	34.9896	29.9762	31.9685	31.9469	30.9736	50	50	50	50	27.9461	24.9726	50	28.9691	32.9847	50	31.9804	28.9732	29.9663	27.9567	23.9512	27.975	31.9462	29.9545	50	50	29.937	27.9567	26.931	28.9529	32.961	32.9577	24.9594	33.9628
hsa-miR-27b-000409	50	28.9789	30.9792	30.9589	29.9673	30.9585	28.9775	32.0046	50	50	50	50	35.0076	50	33.9754	50	34.9875	30.9619	34.0012	33.9915	30.964	34.9824	50	50	50	28.9645	25.9821	50	29.9774	32.9773	50	31.9837	29.9587	29.9682	28.9653	24.9434	28.9764	32.9469	30.974	50	50	30.9841	29.9727	27.9585	30.007	50	35.9638	25.982	50
hsa-miR-28-000411	33.9557	28.9844	30.9438	30.9646	28.9516	32.9729	27.9614	37.972	34.9837	35.962	50	50	33.9487	34.9726	33.9546	34.9474	35.9793	32.9618	33.9587	33.9806	32.9387	50	50	50	50	28.9385	25.9703	50	29.9455	35.9711	34.965	35.955	30.9695	31.9723	28.9512	24.9431	27.9563	32.9507	30.9584	50	34.9706	31.9759	28.9535	28.9648	29.9648	34.9874	34.9796	25.9686	50
hsa-miR-28-3p-002446	31.9929	26.9534	29.9855	27.9582	26.9412	29.9736	27.9701	28.9645	29.9636	30.9538	33.9869	32.9705	31.9848	32.9858	30.9661	37.9867	32.9894	29.9727	29.9532	28.9546	28.9617	34.9895	50	50	33.9583	28.9583	25.9668	50	29.9858	30.9578	34.9722	30.9679	29.9813	30.9421	27.9574	23.9535	26.9519	31.9614	30.9727	34.9884	34.9875	27.9566	27.9561	27.9785	28.9932	34.9702	32.9986	25.9374	33.9898
hsa-miR-296-000527	36.913	28.979	33.0676	32.9271	28.977	32.9987	29.9847	36.031	34.9572	50	50	50	33.9969	33.9739	37.0138	50	37.9911	31.9403	32.9481	31.9534	34.044	50	50	50	50	30.9678	28.9672	50	30.9799	33.0149	50	31.9718	31.9745	31.9541	30.9661	28.9761	31.9876	30.9974	32.0018	50	50	50	32.9741	31.0395	31.9937	50	35.0027	27.9815	34.9814
hsa-miR-296-3p-002101	50	50	50	50	50	50	50	50	50	50	50	50	50	50	50	50	50	50	50	50	50	50	50	50	50	50	50	50	50	50	50	50	50	50	50	50	50	50	50	50	50	50	50	50	50	50	50	50	50
hsa-miR-298-002190	50	50	50	50	50	50	50	50	50	50	50	50	50	50	50	50	50	50	50	50	50	50	50	50	50	50	50	50	50	50	50	50	50	50	50	50	50	50	50	50	50	50	50	50	50	50	50	50	50
hsa-miR-299-3p-001015	50	35.0466	50	50	50	50	50	50	50	50	50	50	50	50	50	50	50	50	50	50	50	50	50	50	50	50	50	35.9751	50	50	50	50	50	50	50	50	50	50	50	50	50	50	50	50	50	50	50	50	50
hsa-miR-299-5p-000600	50	32.9399	50	50	50	50	50	50	50	50	50	50	50	50	50	50	50	50	50	50	50	50	50	50	50	33.9854	30.9893	50	50	50	50	50	50	50	34.979	33.016	34.9943	50	36.9716	50	50	50	50	50	50	50	50	34.013	50
hsa-miR-29a-002112	31.8584	28.9598	30.9339	29.9511	26.9224	30.9689	28.9479	29.9356	31.9527	31.9608	35.9319	50	31.9465	33.9403	31.9389	35.9611	31.9238	30.9637	30.9465	30.9497	30.953	35.9357	50	34.9639	32.9386	30.9685	26.9562	33.9326	28.9445	31.9442	34.9441	30.9395	29.951	31.9541	28.9328	25.9718	28.9474	30.9372	30.9411	34.9503	35.9449	28.9422	28.9559	27.9422	29.9388	33.9588	32.9587	26.9356	31.9556
hsa-miR-29b-000413	50	33.9942	37.0038	50	33.0685	35.0066	50	50	50	50	50	50	50	50	50	50	50	50	50	50	50	50	50	50	50	50	33.9725	50	38.0681	50	50	50	50	50	36.9927	30.9738	36.015	50	36.9816	50	50	34.9589	50	34.9613	50	50	50	35.9685	50
hsa-miR-29c-000587	38.0287	31.9859	33.9754	33.9751	30.9816	33.9672	32	32.9823	39.9812	37.9847	40.0078	39.0395	36.9913	38.9803	50	39.9632	50	35.9837	35.9965	35.9923	36.9803	44.9778	41.0084	39.979	37.9897	32.9892	29.9915	50	30.9696	46.9627	50	34.9738	33.0005	33.9727	32.9783	27.9761	31.99	33.9785	34.992	50	50	35.9848	31.969	31.9868	32.9889	50	33.9739	29.9933	34.971
hsa-miR-301-000528	33.961	28.9676	31.9757	28.9569	28.9337	31.9758	28.9788	30.9616	50	34.9851	50	50	33.9796	33.9964	34.0112	34.9811	50	31.9701	32.9751	31.9334	31.9785	50	50	50	35.979	30.9765	27.9678	50	29.9661	34.9742	50	32.9984	30.9799	32.9857	30.9718	24.9795	28.9818	32.9621	32.9764	50	50	30.9699	28.9702	28.964	29.9644	34.9588	36.9776	28.9718	34.0027
hsa-miR-301b-002392	50	33.969	33.9967	34.9732	31.975	34.9689	33.9825	36.9948	50	50	50	50	50	50	50	50	50	35.0218	36.9766	35.9785	33.9867	50	50	50	50	34.9736	32.9889	50	33.9752	50	50	37.028	34.9778	46.9717	33.9518	29.9698	32.9731	50	50	50	50	34.9679	32.9941	32.9834	34.9834	50	50	34.011	50
hsa-miR-302a-000529	50	50	50	50	50	50	50	50	50	50	32.9659	36.9428	50	50	50	50	50	50	50	50	50	50	50	50	50	50	50	50	50	50	50	50	45.9244	50	50	41.9839	50	44.9475	50	50	50	50	50	50	50	50	50	50	50
hsa-miR-302b-000531	45.0547	36.8957	40.9572	50	39.931	50	37.0452	38.9889	50	50	41.9969	43.0397	50	50	50	50	50	50	50	50	50	50	50	50	50	50	50	50	50	50	50	45.9462	38.978	50	50	50	50	50	50	50	50	50	37.041	50	50	50	50	50	50
hsa-miR-302c-000533	50	50	50	50	50	50	50	50	50	50	50	50	50	50	50	50	50	50	50	50	50	50	50	50	50	50	50	50	50	50	50	50	50	50	50	50	50	50	50	50	50	50	50	50	50	50	50	50	50
hsa-miR-30b-000602	28.158	23.9891	25.9678	25.9532	24.9858	26.9545	23.9777	34.9806	30.9617	32.9505	31.9843	33.9807	29.9773	32.953	28.9847	32.9908	29.9921	28.9759	28.9813	26.9723	26.9844	33.9967	50	32.9785	33.9529	24.9653	21.9708	50	24.9739	29.9558	35.9623	28.9846	25.9749	27.9806	24.9791	21.0098	23.9963	28.9701	26.9637	34.972	34.9786	27.9955	24.9693	24.9688	24.9748	31.9936	31.9889	22.9904	31.9862
hsa-miR-30c-000419	30.9557	23.9613	25.9803	26.9643	23.9597	26.965	23.9653	33.9693	33.9741	43.0142	30.9755	34.9929	29.9851	32.9616	29.9586	32.9699	29.982	28.9814	29.9652	27.9979	27.9881	32.943	50	32.9534	36.9786	24.9648	21.9493	36.9768	24.9745	29.9395	50	27.9721	25.9711	26.9708	24.9665	20.9825	23.985	27.9536	26.9749	32.9556	50	26.9572	24.97	24.9631	24.9628	33.9687	31.9664	21.9641	32.9664
hsa-miR-31-002279	50	31.9777	32.0103	50	30.9737	34.0567	31.9897	50	34.0078	50	50	50	50	50	50	50	50	50	50	50	34.0044	50	50	50	50	50	33.9831	50	32.9793	50	50	50	33.0067	35.9355	50	32.0168	31.9843	50	50	50	50	33.9733	34.0267	30.9621	34.0422	50	34.0067	34.9695	34.9868
hsa-miR-32-002109	30.3501	33.9751	50	34.9793	33.9638	34.9847	35.0239	50	50	50	50	50	35.9704	50	50	50	50	50	50	50	50	50	50	50	50	50	34.9704	50	36.0145	50	50	35.997	33.9738	50	50	30.9459	34.9827	50	35.9922	34.968	50	50	50	34.019	39.0219	36.9521	35.9982	34.9763	50
hsa-miR-320-002277	28.025	23.9742	27.9856	25.9661	23.9946	26.9711	24.9876	26.9792	28.9544	28.9554	30.9695	35.0077	28.968	28.9878	30.9606	32.9569	31.0019	27.9784	25.9565	25.9464	27.975	31.971	35.9547	34.9883	34.9813	26.9839	22.9695	35.9924	25.9826	28.9932	34.9982	25.9941	25.965	27.9801	25.9661	21.9616	23.9616	25.9707	26.9708	50	33.9474	25.9936	24.9842	24.9706	26.9598	31.9717	28.9703	23.9784	26.9699
hsa-miR-323-3p-002227	42.9689	30.9776	31.0132	31.9882	29.9545	33.9895	29.9906	30.9947	50	50	30.9734	31.9594	31.9613	32.9792	35.9814	38.9898	43.9146	32.9453	32.0105	33.0031	35.0962	31.9978	39.0141	38.0013	50	32.0045	28.9753	43.0193	31.9753	50	50	32.0192	30.9859	32.9824	31.9795	27.9697	30.9886	32.9746	32.9966	50	50	50	30.9681	30.0072	30.9801	36.9978	31.9791	31.0047	35.0124
hsa-miR-324-3p-002161	36.9622	30.9762	33.9915	31.9737	29.9819	32.9633	29.9734	33.987	35.9996	50	50	50	33.9827	33.9975	35.978	37.9884	50	31.977	31.9742	32.006	33.9653	50	50	50	50	34.9816	29.9842	50	30.9711	50	50	31.9774	32.9844	35.9644	32.9842	27.9783	31.9803	33.0024	34.9856	50	50	31.9717	31.97	30.983	32.9918	50	33.9766	30.9849	34.9445
hsa-miR-324-5p-000539	13.547	29.9494	32.9726	31.9741	29.9554	31.9585	30.9832	30.9663	34.9615	50	50	34.9498	50	34.9903	34.961	50	34.9503	33.0001	33.0018	33.9312	35.9836	50	50	50	50	28.9569	24.9584	50	31.9823	35.9542	50	32.9999	31.9448	30.9615	28.972	25.9661	29.9552	31.9746	31.9696	50	50	29.9531	30.9768	27.9802	31.9838	50	34.9668	25.9599	50
hsa-miR-325-000540	50	50	50	50	50	50	50	50	50	50	50	50	50	50	50	50	50	50	50	50	50	50	50	50	50	50	50	50	50	50	50	50	50	50	50	50	50	50	50	50	50	50	50	50	50	50	50	50	50
hsa-miR-326-000542	50	33.985	50	50	34.0005	50	34.9525	50	50	50	50	50	50	50	50	50	50	50	36.0291	50	35.9605	50	50	50	50	34.0011	34.9228	50	50	50	50	50	34.9628	50	50	32.9629	50	50	50	50	50	50	50	36.0267	50	38.9202	50	50	50
hsa-miR-328-000543	31.755	24.9696	27.9631	27.9757	24.98	28.9816	25.9768	26.9738	32.9702	32.9642	32.9796	50	31.9779	32.9782	35.9801	35.9947	35.0015	29.96	29.9782	29.9799	29.9876	34.9786	50	50	50	26.9912	23.9769	50	26.9816	32.9818	50	30.0045	27.9814	28.9696	25.9803	21.9894	24.9815	30.9821	28.9867	50	50	28.9833	26.9979	25.9806	26.965	33.9804	30.9692	23.9741	35.956
hsa-miR-329-001101	50	34.9915	50	50	33.9668	50	33.9718	50	50	50	50	50	50	50	50	50	50	50	50	39.978	50	50	50	50	50	41.992	32.9906	50	38.0061	50	50	50	50	50	35.964	31.9886	35.0023	37.9729	50	50	50	50	37.9851	33.9834	50	50	50	34.9745	50
hsa-miR-330-000544	50	31.0934	31.7702	31.0044	29.9946	31.904	30.9525	34.9073	35.9131	50	50	50	33.8728	50	35.0395	50	36.9722	31.9783	32.9387	33.0107	34.0107	50	50	50	50	32.9799	28.9828	50	31.9373	33.012	50	50	31.0083	34.9796	31.065	27.996	31.0026	36.9978	33.0773	50	50	31.9803	31.9884	32.1137	33.0771	50	50	30.0935	50
hsa-miR-330-5p-002230	50	50	50	50	50	50	50	50	50	50	50	50	50	50	50	50	50	50	50	50	50	50	50	50	50	50	50	50	50	50	50	50	50	50	50	36.9878	50	50	50	50	50	50	50	34.0323	50	50	50	38.0001	50
hsa-miR-331-000545	35.1208	26.9753	28.9729	27.9735	26.9815	28.9338	26.9968	32.1164	29.9148	29.9828	50	50	31.9981	50	30.9682	35.0105	32.9774	28.9821	29.9472	28.9752	27.9739	50	50	50	34.0028	28.9929	25.0029	50	28.9815	28.9588	35.9645	30.0426	27.9745	30.9866	27.9882	22.9546	26.9906	32.9825	31.0154	33.0001	35.9431	27.0377	27.9977	27.9474	28.966	34.9845	33.7984	25.9803	32.939
hsa-miR-331-5p-002233	41.6129	50	50	50	50	32.9437	50	50	34.9734	32.9624	50	50	36.8973	50	50	50	50	34.9287	38.0074	50	36.9021	50	50	50	50	50	32.9902	50	50	35.0465	50	50	50	50	50	36.03	50	50	50	35.9882	50	35.9678	50	31.905	37.9945	50	50	36.9957	50
hsa-miR-335-000546	32.9767	27.9864	29.9665	28.9431	28.9745	31.9757	26.9637	50	32.9538	32.9879	32.952	50	31.972	50	31.967	30.773	33.9219	30.9764	31.9766	31.9755	30.9377	35.999	50	50	50	31.981	28.9889	50	29.9779	32.9863	50	30.9687	28.9953	34.9416	31.9708	24.9602	27.9864	31.9713	33.9836	50	41.0024	30.9894	29.9905	27.9702	29.9732	35.9854	35.9418	29.9598	35.9468
hsa-miR-337-5p-002156	50	36.0107	50	34.9941	35.993	35.0442	34.9806	50	50	50	50	50	38.0244	50	50	50	50	25.0054	50	36.9793	50	50	50	50	50	50	31.9711	50	36.005	50	50	50	50	50	37.002	32.0263	34.9999	50	50	50	50	35.9932	50	32.9524	50	50	50	36.026	50
hsa-miR-338-3p-002252	50	32.9408	50	33.969	32.0117	34.9616	31.9916	32.9862	50	50	50	50	50	50	34.9681	50	50	36.0291	50	50	50	50	50	50	50	50	32.9476	50	50	50	50	50	33.093	34.9909	50	29.9616	34.9756	50	35.0015	50	50	36.0419	32.9693	33.0138	50	50	50	33.9907	37.8114
hsa-miR-339-3p-002184	33.9911	30.0135	32.9761	29.9742	30.0047	31.9898	29.9705	32.9644	34.0002	32.9627	50	50	35.9565	38.9588	34.0108	50	33.9661	33.9924	35.0753	32.9976	34.9622	50	50	50	50	31.9764	26.9507	50	32.9867	36.0537	50	33.0131	32.9988	33.9711	29.9805	26.9934	30.9833	36.995	31.982	50	35.9972	30.9877	32.9883	29.9809	33.0152	50	35.9666	27.9797	50
hsa-miR-339-5p-002257	50	27.0288	50	30.0061	27.9938	30.0579	29.9944	50	33.9447	40.0018	50	50	50	50	33.9991	50	50	50	50	31.9809	33.7865	50	50	50	50	31.9867	28.0165	50	31.9973	50	50	50	50	32.9824	30.9385	25.9252	29.0297	50	35.9478	50	50	29.9773	50	31.0753	34.0748	50	50	27.9439	50
hsa-miR-33b-002085	50	50	50	50	50	50	50	50	50	50	50	50	50	50	50	50	50	50	50	50	50	50	50	50	50	50	50	50	50	50	50	50	50	50	50	50	50	50	50	50	50	50	50	50	50	50	50	50	50
hsa-miR-340-002258	35.8874	29.9011	31.9772	30.9958	29.9035	32.8839	28.8615	34.9664	35.1047	33.9422	34.9486	50	33.9726	50	33.9973	36.0158	35.9641	33.9683	35.0419	31.9643	30.9866	50	50	50	50	32.9974	29.9723	36.9422	30.9424	34.9772	50	31.9458	31.0143	34.9819	33.8853	25.9174	28.8845	34.0277	34.8727	50	50	30.9664	30.9822	29.9327	30.9748	34.8982	50	30.9789	50
hsa-miR-342-3p-002260	31.9406	25.9914	28.0153	28.0001	23.9611	30.953	25.9794	33.0267	31.9732	34.9926	33.9784	43.9438	29.0055	30.9563	32.9815	34.0091	31.9653	28.9408	28.9898	25.9352	27.9685	35.9918	35.9972	31.9812	32.9722	24.9851	22.9595	33.9623	25.9812	30.9824	36.0005	30.0824	27.0156	27.976	25.9721	22.9652	24.9631	27.9535	27.9652	32.9596	50	27.005	26.005	26.9721	25.9742	32.9769	29.9593	23.9554	28.9537
hsa-miR-342-5p-002147	50	50	32.0739	50	33.9542	50	50	50	50	50	50	50	50	50	38.0714	50	50	50	50	50	50	50	50	50	50	50	35.0577	50	50	50	50	50	50	50	50	38.9918	50	50	50	50	50	50	50	50	50	50	50	50	44.0056
hsa-miR-345-002186	32.9736	30.9861	32.954	30.9587	30.0068	31.9926	30.9692	30.9933	33.9922	32.9716	50	50	33.952	40.1282	32.9333	41.9745	33.9625	33.0072	33.0184	32.9807	31.9949	50	50	50	35.0024	31.9551	28.9789	37.012	30.9734	31.9931	50	31.9763	31.9676	31.9814	30.961	26.9774	29.9816	33.9853	32.9833	36.9908	50	29.9753	31.9759	28.9829	32.9895	50	33.9823	28.9298	32.9545
hsa-miR-346-000553	50	50	50	50	50	50	50	50	50	50	50	50	50	50	50	50	50	50	50	50	50	50	50	50	50	50	50	50	50	50	50	50	50	50	50	50	50	50	50	50	50	50	50	50	50	50	50	50	50
hsa-miR-34a-000426	50	32.0318	32.0507	50	31.0124	50	30.9809	50	50	50	50	50	50	34.0686	50	50	50	50	50	50	50	50	50	50	50	33.9891	32.9847	50	31.9602	50	50	50	30.9935	50	33.9719	30.9845	31.9713	32.986	33.9699	50	50	50	30.9489	29.9726	33.9969	50	31.0088	31.9472	50
hsa-miR-34c-000428	50	50	50	50	50	50	50	50	50	50	50	50	50	50	36.0624	50	50	50	50	50	50	50	50	50	50	50	43.007	50	50	36.0446	50	50	50	50	50	50	50	50	50	50	50	50	50	38.9957	50	50	50	50	50
hsa-miR-361-000554	35.9545	31.0037	32.9398	31.9919	30.9984	35.974	30.9902	31.0216	35.9665	50	50	50	33.8421	50	50	50	36.9805	34.9504	37.9404	32.9737	32.9742	50	50	50	50	32.9927	29.9913	50	32.993	50	50	35.0292	32.0112	33.9922	32.985	27.982	30.9948	38.9567	32.9537	50	50	31.9721	31.9769	30.9715	32.022	36.0042	33.9343	29.9595	50
hsa-miR-362-001273	50	50	50	32.981	33.9354	33.928	33.9043	50	50	50	50	50	50	50	50	50	50	50	50	50	34.9829	50	50	50	50	50	50	50	34.9732	50	50	50	50	50	50	33.9764	33.9856	50	36.0076	50	50	34.9776	34.0007	35.9741	36.9806	50	36.9992	50	50
hsa-miR-362-3p-002117	36.9354	50	35.9624	50	35.9566	36.9725	35.9601	50	50	50	50	50	50	50	50	50	50	36.9643	36.9695	50	50	50	50	50	50	50	34.9676	50	50	50	50	50	38.9755	50	50	33.9741	36.9926	37.9926	50	50	50	50	35.9552	34.9971	50	50	36.9835	35.9942	50
hsa-miR-363-001271	50	32.9028	33.0252	50	32.9421	50	30.0099	31.8806	50	50	50	50	50	50	50	50	50	50	50	50	50	50	50	35.9882	50	32.9704	30.9736	50	31.9955	50	50	50	35.0554	35.0163	34.0031	29.9631	31.9943	32.9575	37.9151	50	50	50	32.0021	32.9806	34.0402	50	50	30.9876	50
hsa-miR-365-001020	39.2881	31.9571	31.9638	35.9759	28.9681	35.0316	31.9898	33.01	50	50	35.9832	37.9824	50	50	34.9436	50	34.9432	50	50	37.9931	50	36.9626	50	50	50	32.9646	31.9458	50	39.0081	41.0391	50	34.0207	32.0114	34.0546	32.9717	34.9429	35.0251	43.043	33.9609	50	50	39.8982	30.9468	30.0128	36.9894	50	36.9763	34.9769	50
hsa-miR-367-000555	50	44.9467	50	50	39.9718	50	46.9172	47.2568	50	50	50	50	50	50	50	50	50	46.9242	47.0613	50	50	47.0465	50	50	50	50	50	50	46.9487	50	50	50	42.9991	50	50	50	50	50	50	50	50	50	50	50	50	50	50	50	50
hsa-miR-369-3p-000557	35.4359	41.0086	50	50	40.986	50	50	50	50	50	50	50	50	50	50	50	50	50	50	50	50	50	50	50	50	50	50	50	50	50	50	50	50	41.9813	50	34.988	50	50	50	50	50	50	50	50	36.976	50	50	50	50
hsa-miR-369-5p-001021	50	36.9767	50	50	50	50	34.9748	50	50	50	50	50	50	50	50	50	50	50	50	50	50	34.9612	50	35.9489	50	35.974	31.9458	50	50	50	50	50	50	50	50	36.9732	41.976	50	50	50	50	50	50	50	50	50	50	40.0093	50
hsa-miR-370-002275	42.7326	30.0136	50	29.9495	28.9752	30.0068	28.9747	31.9696	33.0433	50	50	50	50	35.8837	33.9478	50	34.0675	35.0659	31.9706	30.9796	50	50	50	50	50	30.9844	25.9685	50	29.976	50	50	50	31.9619	30.95	28.9827	26.9887	29.9806	33.0164	32.0188	50	50	31.0119	31.0368	29.0017	32.0501	35.0088	50	28.9644	50
hsa-miR-371-3p-002124	50	50	50	50	50	50	50	50	50	50	50	50	50	50	50	50	50	50	50	50	50	50	50	50	50	50	50	50	50	50	50	50	50	50	50	50	50	50	50	50	50	50	50	50	50	50	50	50	50
hsa-miR-372-000560	50	45.9548	41.9917	50	46.9583	50	45.9607	36.9435	50	50	35.9662	45.9564	46.9762	50	50	50	50	45.96	50	50	50	46.9711	50	50	50	50	50	50	50	50	50	47.0054	44.9584	50	50	36.972	50	46.9427	50	50	50	50	47.0104	47.0891	50	50	50	50	50
hsa-miR-373-000561	37.7937	50	50	50	50	50	50	50	50	50	50	50	50	50	50	50	50	50	50	50	50	50	50	50	50	50	50	50	50	50	50	50	50	50	50	50	50	50	50	50	50	50	50	50	50	50	50	50	50
hsa-miR-374-000563	50	27.9464	29.9682	29.9561	28.9754	31.9872	27.9593	50	33.9737	34.9556	35.9895	44.9624	33.9887	46.9349	35.9823	33.9518	37.9586	31.9591	32.9569	29.9435	29.9892	42.0081	39.961	34.9698	50	30.9491	27.9483	50	28.9573	33.9631	50	32.0177	28.9734	33.9515	31.9687	24.9712	27.9407	32.962	32.9511	41.9172	50	28.9906	28.9835	28.9593	28.9835	32.9399	34.98	28.9756	33.9545
hsa-miR-375-000564	34.9927	28.9784	27.9485	32.9745	28.9664	32.9533	28.9663	34.9856	50	50	34.9855	50	31.9733	32.9671	50	50	50	29.9524	32.9228	30.965	33.9738	50	50	50	50	32.9686	30.9824	50	30.9487	34.9888	35.9732	33.0062	29.9842	28.9592	30.9882	28.9662	28.9515	32.9822	30.9579	50	35.974	26.9599	26.948	22.9661	29.9608	50	32.9812	30.9587	31.9901
hsa-miR-376a-000565	33.9718	28.9801	31.9897	33.011	27.983	32.0041	27.967	32.9785	33.9989	35.9948	29.0331	50	34.9632	50	34.9663	37.9805	35.9686	34.9753	34.0784	31.9571	32.9752	50	50	50	50	29.9606	25.996	50	29.9809	33.9517	50	31.9853	31.9587	30.9819	30.007	26.0086	28.955	33.9725	31.9716	50	50	30.9497	30.9762	28.9887	31.9943	35.0044	32.9641	27.9434	33.9809
hsa-miR-376b-001102	50	50	50	50	50	50	50	50	50	50	50	50	50	50	50	50	50	50	50	50	50	50	50	50	50	50	50	50	50	50	50	50	50	50	50	50	50	50	50	50	50	50	50	50	50	50	50	50	50
hsa-miR-376c-002122	33.1341	27.9811	32.0018	29.9795	26.9814	30.9512	26.9881	34.9669	32.9968	33.9822	50	50	33.9814	35.9723	34.9603	34.9748	36.9896	31.9712	32.9433	31.0041	32.0076	50	36.9684	50	50	31.9628	27.9819	50	28.9867	33.9918	50	31.9781	29.9831	33.9825	31.9674	24.9759	28.9636	33.9908	34.9776	50	50	30.9668	28.9826	27.9988	30.9721	33.9795	33.99	30.9772	50
hsa-miR-377-000566	50	50	50	50	50	50	50	50	50	50	50	50	50	50	50	50	50	50	50	50	50	50	50	50	50	50	50	50	36.9705	50	50	50	50	50	50	50	50	50	50	50	50	50	50	50	50	50	50	50	50
hsa-miR-380-3p-000569	50	50	50	50	50	50	50	50	50	50	50	50	50	50	50	50	50	50	50	50	50	50	50	50	50	50	50	50	50	50	50	50	50	50	50	50	50	50	50	50	50	50	50	50	50	50	50	50	50
hsa-miR-381-000571	50	34.9545	45.9557	50	50	50	35.9789	50	50	50	21.0164	20.995	50	35.9595	22.9469	50	27.0124	50	47.0515	50	50	19.9409	50	50	50	50	32.9518	50	50	50	27.0258	20.0037	46.0532	50	36.9492	32.9436	50	50	50	50	50	47.2978	50	35.9846	50	50	45.9566	35.9392	28.0551
hsa-miR-382-000572	31.9329	28.0554	31.2466	28.9702	28.9742	31.0322	27.0241	50	32.026	31.974	50	50	32.0505	50	31.9618	50	34.0165	31.9637	31.0099	30.9959	50	50	50	50	50	29.976	24.9688	50	28.9907	31.0075	50	32.046	50	30.9917	27.9865	24.0258	27.9867	50	31.9761	50	50	29.9734	50	28.9718	32.9606	50	50	26.9609	50
hsa-miR-383-000573	50	50	50	50	50	50	34.9745	50	50	50	50	50	50	50	50	50	50	50	50	50	50	50	50	50	50	50	50	50	50	50	50	50	50	50	50	50	50	50	50	50	50	50	50	50	50	50	50	50	50
hsa-miR-384-000574	50	50	50	50	50	50	50	50	50	50	50	50	50	50	50	50	50	50	50	50	50	50	50	50	50	50	50	50	50	50	50	50	50	50	50	50	50	50	50	50	50	50	50	50	50	50	50	50	50
hsa-miR-409-5p-002331	50	32.974	50	50	31.9818	33.9498	31.9764	50	50	50	50	50	50	50	50	50	50	50	34.0717	50	50	50	50	50	50	50	34.9762	50	50	50	50	50	50	50	50	31.9717	34.0062	35.0034	50	50	50	33.9551	34.0163	32.9716	50	50	50	50	50
hsa-miR-410-001274	35.9352	31.9761	36.0233	32.9488	31.961	36.9465	29.9612	36.9622	35.9612	36.956	50	50	50	50	45.9931	50	50	35.0096	34.9816	34.962	35.9765	50	50	50	50	32.9376	28.965	50	31.9613	50	50	33.9929	32.9955	33.9459	33.9546	28.9718	31.9624	34.9807	34.9606	50	50	33.9898	32.9755	30.9743	33.9902	36.9726	50	32.9733	35.9749
hsa-miR-411-001610	50	31.9707	36.9848	34.9636	31.9604	33.9862	29.9744	50	50	50	50	50	50	50	50	50	50	50	50	50	50	50	50	50	50	35.9543	29.9589	50	30.9682	50	50	50	34.9762	35.9523	34.967	27.9479	32.9896	50	35.9617	50	50	46.3226	31.9529	31.9588	34.9592	50	50	32.9465	50
hsa-miR-412-001023	38.5108	50	50	50	50	50	50	50	50	50	50	50	50	50	50	50	50	50	50	50	50	50	50	50	50	50	50	50	50	50	50	50	50	50	50	50	50	50	50	50	50	50	50	50	50	50	50	50	50
hsa-miR-422a-002297	50	37.9949	39.0085	39.0009	38.997	50	38.0127	38.9889	50	50	50	50	38.0039	41.9139	50	50	50	50	50	36.9664	50	50	50	45.0009	50	43.9806	41.0332	36.9723	39.9423	50	50	33.9193	50	50	43.0178	38.0383	39.9748	38.996	50	50	50	37.9878	38.998	37.9779	38.0127	36.963	50	46.0174	50
hsa-miR-423-5p-002340	33.9194	28.995	32.9598	29.9771	29.0014	31.9929	29.9758	31.9628	34.9659	35.0073	33.9408	50	33.9989	33.9847	33.9711	50	33.977	31.9706	30.978	32.9976	32.9998	50	50	50	50	30.9991	27.9792	50	30.9901	32.8852	35.9583	31.971	31.988	32.9791	30.9834	25.9847	28.9729	29.9769	30.9808	50	50	31.9781	30.9774	29.0004	30.9679	50	33.0006	28.9818	35.9943
hsa-miR-424-000604	46.0463	50	36.0106	50	50	50	34.9475	50	50	50	50	50	50	50	50	50	50	50	50	50	34.973	50	50	50	50	50	35.9865	50	50	50	50	50	36.9708	50	35.9696	32.9745	34.9761	50	50	50	50	36.9749	34.0016	34.9881	35.9583	50	50	35.9769	50
hsa-miR-425-5p-001516	32.4282	25.9929	27.9751	28.0138	24.864	27.9414	24.9649	27.0243	31.9166	31.9939	50	50	29.0607	29.9587	50	32.0522	50	27.0979	28.0414	28.0412	28.9802	50	34.9369	31.9409	50	27.9744	24.9747	50	26.0438	50	50	50	26.9962	29.9868	26.9828	22.9948	25.008	26.9474	29.0423	50	50	27.9472	26.9784	25.0278	26.9828	31.9321	28.9632	25.9513	50
hsa-miR-429-001024	50	35.9597	50	50	35.984	50	50	50	50	50	50	50	50	50	50	50	50	50	50	50	50	50	50	50	50	50	45.9881	50	50	50	50	50	50	50	50	34.9903	34.9651	50	50	50	50	33.9703	31.9733	28.9641	50	50	50	50	50
hsa-miR-431-001979	37.6613	50	50	50	50	50	50	50	32.9294	50	50	50	50	50	34.0386	50	50	50	50	50	50	50	50	50	50	50	27.0028	50	38.0098	50	50	50	50	50	34.0124	26.9886	38.9969	50	50	50	34.9756	50	50	32.9681	50	50	50	34.0205	50
hsa-miR-433-001028	44.764	32.0316	50	32.9938	32.0032	50	31.9701	50	50	50	50	50	50	50	50	36.957	50	50	50	33.987	50	50	50	50	50	33.9863	29.9667	50	31.9747	50	50	50	33.0101	35.9699	34.9909	28.9784	33.0062	35.0159	33.9853	50	50	33.065	32.9673	31.0128	35.072	50	50	32.982	50
hsa-miR-448-001029	42	50	50	50	50	50	50	50	50	50	50	50	50	50	50	50	50	50	50	50	50	50	50	50	50	50	50	50	50	50	50	50	50	50	50	50	50	50	50	50	50	50	50	50	50	50	50	50	50
hsa-miR-449-001030	50	38.9858	50	50	50	50	38.9704	50	50	50	50	50	50	50	50	50	50	50	50	50	50	50	50	50	50	50	50	50	40.0101	50	50	50	50	50	50	33.9509	50	50	50	50	50	50	50	34.9775	50	50	50	35.9587	50
hsa-miR-449b-001608	50	50	50	39.9975	50	50	50	50	50	50	50	50	50	50	50	50	50	50	50	50	50	50	50	50	50	50	41.0017	50	50	50	50	50	50	50	50	35.9886	50	36.0394	50	50	50	50	50	50	50	50	50	50	50
hsa-miR-450a-002303	50	50	50	50	33.9713	50	34.9888	50	50	50	50	50	50	50	50	50	50	50	50	50	50	50	50	50	50	50	50	50	50	50	50	50	34.9824	50	50	34.9642	50	50	50	50	50	50	50	50	50	50	50	50	50
hsa-miR-450b-3p-002208	50	50	50	50	50	50	50	50	50	50	50	50	50	50	50	50	50	50	50	50	50	50	50	50	50	50	50	50	50	50	50	50	50	50	50	50	50	50	50	50	50	50	50	50	50	50	50	50	50
hsa-miR-450b-5p-002207	50	50	50	50	50	50	50	50	50	50	50	50	50	50	50	50	50	50	50	50	50	50	50	50	50	50	50	50	50	50	50	50	50	50	50	33.9113	50	50	50	50	50	50	50	31.9727	50	50	50	50	50
hsa-miR-452-002329	50	35.9552	50	34.9813	36.0004	50	34.9543	50	34.9728	50	50	50	50	34.9775	50	50	34.9745	34.9844	50	34.982	50	50	50	50	50	34.972	33.9748	50	34.9813	37.0096	50	50	50	50	36.9824	29.9754	33.9852	38.0988	35.9641	35.0125	50	33.9902	33.964	30.9678	50	50	34.9931	34.9885	50
hsa-miR-453-002318	50	50	50	50	50	50	50	50	50	50	50	50	50	50	50	50	50	50	50	50	50	50	50	50	50	50	50	50	50	50	50	50	50	50	50	50	50	50	50	50	50	50	50	50	50	50	50	50	50
hsa-miR-454-002323	36.9734	31.9739	33.9724	32.998	31.9903	35.9853	29.9802	26.1465	34.9939	35.966	36.9716	46.9828	40.9668	29.0606	32.964	46.9491	35.9431	35.9833	40.0283	30.9818	32.9898	50	37.9993	34.9768	29.9628	32.9796	29.9737	37.0074	32.98	36.9771	50	34.9618	31.9843	38.0004	33.945	27.999	30.9837	33.9679	33.9958	18.1836	50	34.9989	30.9858	31.9558	32.9837	34.9571	37.964	31.007	29.9751
hsa-miR-455-001280	50	50	50	50	50	50	50	50	50	50	50	50	35.9939	50	50	50	50	35.997	50	34.9769	50	50	50	50	50	50	50	50	50	50	50	50	50	50	50	50	50	50	50	50	50	36.9806	35.9862	34.0062	50	50	50	50	50
hsa-miR-455-3p-002244	50	50	50	50	32.0132	50	50	50	50	50	50	50	50	50	50	50	50	50	50	50	50	50	50	50	50	50	50	50	50	50	50	50	50	50	50	34.0583	50	50	50	50	50	50	50	34.0259	50	50	50	50	50
hsa-miR-483-5p-002338	31.9736	30.963	31.9685	30.9544	28.9657	31.9663	30.9752	28.9808	34.9761	34.9827	50	50	32.9575	33.9701	50	42.0403	50	30.9598	31.957	29.9477	31.9443	34.9798	50	30.9437	50	32.9494	32.9688	50	30.9549	33.9673	50	30.9757	30.944	30.9657	31.9611	30.9555	29.967	33.9918	32.9544	50	50	28.9741	29.9656	30.9711	28.9449	34.9429	32.9527	34.949	29.9354
hsa-miR-484-001821	26.9535	22.9903	26.9844	23.9609	21.9577	24.9716	22.9573	25.9849	27.9679	28.9898	28.9754	31.016	27.9642	28.9541	28.9738	31.9804	29.9704	24.9537	24.9694	23.9719	25.9697	30.9603	35.9552	31.9535	33.9449	24.9641	21.968	34.9668	23.9583	26.9713	33.9718	24.9614	25.9846	26.9575	23.9622	19.9844	22.9577	24.9694	25.9567	31.9652	37.9686	24.9808	23.9501	22.9616	24.9678	29.9409	26.975	22.9741	25.9874
hsa-miR-485-3p-001277	50	29.9785	32.9727	30.957	29.9736	33.0024	28.9806	50	33.968	50	50	50	34.0638	50	34.9435	34.9453	50	50	50	33.9646	32.9858	50	50	35.9756	50	33.9679	31.9861	33.9535	31.989	50	50	32.957	30.9904	50	34.9838	27.9529	30.9723	34.9893	50	50	50	32.0044	30.982	30.979	32.9958	34.9664	50	33.9664	50
hsa-miR-485-5p-001036	50	50	50	50	50	50	50	50	50	50	50	50	50	50	50	50	50	50	50	50	50	50	50	50	50	50	29.969	50	50	50	50	50	50	50	50	28.9398	50	50	50	50	50	50	50	50	50	50	50	50	50
hsa-miR-486-001278	30.9906	25.9856	28.967	30.054	24.9942	28.9919	24.994	29.9444	32.0267	50	30.948	50	29.9665	30.9674	32.973	30.9628	32.9775	27.9677	26.9671	26.9858	31.0071	50	36.9695	30.9653	50	26.9874	25.9799	31.9694	24.9882	29.8897	35.9964	28.0137	26.9774	27.9728	25.9713	23.98	24.9745	24.9768	26.9789	35.0135	50	31.9525	25.9798	28.0153	25.9936	32.994	27.9822	24.986	27.9795
hsa-miR-486-3p-002093	50	31.0064	37.9896	50	32.0789	50	30.9838	50	50	50	50	50	50	50	34.9923	34.9702	50	50	31.9658	29.9788	50	50	50	35.9743	50	31.993	29.9935	50	30.9987	50	50	50	33.9483	32.9691	30.9782	29.0034	31.0216	31.0137	31.9772	50	50	50	32.0374	33.0758	31.9777	50	50	29.9622	33.9931
hsa-miR-487a-001279	50	32.971	50	50	33.9683	50	32.9922	50	50	50	50	50	50	50	50	50	50	29.0926	50	50	35.0147	50	50	50	50	50	34.98	50	50	27.0312	50	35.0817	50	50	50	33.9593	50	50	50	50	50	50	34.0349	33.0095	50	50	50	50	50
hsa-miR-487b-001285	35.061	31.9838	35.9831	34.9835	31.9722	36.9694	30.9879	50	50	50	50	50	50	50	50	36.9651	50	33.9852	50	34.9911	50	50	50	50	50	33.993	29.9796	50	31.9815	36.0087	50	35.957	34.9783	34.9749	34.9829	27.9895	31.9628	36.0055	36.9793	50	50	37.0059	33.9937	30.9815	32.9808	50	50	32.9647	50
hsa-miR-488-002357	50	50	50	50	50	50	50	50	50	50	50	50	50	50	50	50	50	50	50	50	50	50	50	50	50	50	50	50	50	50	50	50	50	50	50	50	50	50	50	50	50	50	50	50	50	50	50	50	50
hsa-miR-489-002358	50	50	50	50	50	50	50	50	50	50	50	50	50	50	50	50	50	50	33.9874	50	50	50	50	50	50	50	50	50	50	30.9592	50	50	50	50	50	50	50	50	50	38.9895	50	50	42.9973	36.98	36.9887	50	50	50	50
hsa-miR-490-001037	50	50	50	50	50	50	50	50	50	50	50	50	50	50	50	50	50	50	50	50	50	50	50	50	50	50	50	50	50	50	50	50	50	50	36.9931	50	50	50	50	50	50	50	50	50	50	50	50	34.1102	50
hsa-miR-491-3p-002360	50	50	50	50	50	50	50	50	50	50	50	50	50	50	50	50	50	50	50	50	50	50	50	50	50	50	35.9988	50	50	50	50	50	50	50	50	34.0651	50	50	50	50	50	50	50	50	50	50	50	50	50
hsa-miR-492-001039	50	50	50	50	50	50	50	50	50	50	50	50	50	50	50	50	50	50	50	50	50	50	50	50	50	50	50	50	50	50	50	50	50	50	50	50	50	50	50	50	50	50	50	50	50	50	50	50	50
hsa-miR-493-002364	21.7699	32.9673	50	35.989	50	50	32.9941	50	34.9674	50	50	50	50	50	50	50	50	50	50	50	33.9738	50	50	50	50	50	32.9685	50	33.9924	50	50	50	50	50	35.975	30.987	32.9608	35.9924	50	50	50	50	38.0002	33.9614	50	36.9744	50	34.9673	50
hsa-miR-494-002365	50	30.9617	35.9993	33.9725	30.981	34.977	29.9804	50	34.9743	50	50	50	50	50	35.981	50	34.9687	50	50	34.9638	33.967	50	47.2233	50	34.9157	34.9692	29.9625	50	31.9651	35.9648	50	50	32.9613	35.9635	32.9369	27.999	31.9487	50	50	50	33.9424	34.9807	32.9625	30.9577	32.972	50	50	31.9642	50
hsa-miR-499-3p-002427	50	50	50	50	50	50	50	50	50	50	50	50	50	50	50	50	50	50	50	50	50	50	50	50	50	50	50	50	50	50	50	50	50	50	50	50	50	50	50	50	50	50	50	50	50	50	50	50	50
hsa-miR-500-002428	50	34.9968	50	33.9737	33.9851	50	33.9805	50	37.0046	50	50	50	50	50	50	50	50	50	50	35.9919	50	50	50	50	50	50	35.9951	50	34.0365	50	50	50	34.9063	50	50	33.9806	35.9806	50	50	50	50	50	33.9831	50	50	50	36.979	35.9649	50
hsa-miR-501-001047	50	50	50	50	50	50	50	50	50	50	50	50	50	50	50	50	50	50	50	50	50	50	50	50	50	50	30.3068	50	50	50	50	50	50	50	33.0017	31.0384	50	50	32.1902	50	50	50	50	50	50	50	50	31.976	50
hsa-miR-501-3p-002435	50	33.931	35.0216	50	50	50	32.0185	50	34.1237	50	50	50	50	50	50	50	50	50	50	50	50	50	50	50	50	50	33.9896	50	33.9796	50	50	50	32.9823	50	50	50	33.9792	34.9001	50	50	50	31.0848	50	29.6828	50	50	50	50	50
hsa-miR-502-001109	50	40.1565	50	50	34.9884	50	33.968	50	50	50	50	50	50	50	50	37.0292	50	50	50	50	50	50	50	50	50	50	50	50	35.028	50	50	50	50	50	50	33.9664	34.9554	39.0279	35.9773	50	50	50	50	50	35.9506	36.0054	50	34.9817	50
hsa-miR-502-3p-002083	50	35.9592	37.0342	35.9401	35.0321	36.011	33.947	50	50	42.0153	39.0393	50	37.95	38.0027	50	50	50	37.9543	36.0149	36.9786	50	50	50	50	50	37.9347	34.9863	50	43.9818	50	50	50	37.0243	37.9796	50	32.9742	42.0469	36.9651	36.9714	50	50	50	35.9799	34.9961	36.9902	50	50	35.9799	50
hsa-miR-503-001048	50	50	50	50	50	50	50	50	50	50	50	50	50	50	50	50	50	50	50	50	50	50	50	50	50	50	50	50	50	50	50	50	50	50	50	50	50	50	50	50	50	50	50	50	50	50	50	50	50
hsa-miR-504-002084	50	50	50	50	50	50	50	50	50	50	50	50	50	50	50	50	50	50	50	50	50	50	50	50	50	50	50	50	50	50	50	50	50	50	50	32.0547	50	50	50	50	50	50	50	50	50	50	50	50	50
hsa-miR-505-002089	50	30.0237	50	50	31.0239	50	30.9637	50	50	50	50	50	50	50	50	50	50	50	50	50	33.9379	50	50	50	50	33.9899	32.9762	50	32.0121	50	50	50	50	33.948	32.962	29.9682	30.9721	34.1715	50	50	50	50	30.9707	30.9987	33.9885	50	50	32.9835	50
hsa-miR-506-001050	50	50	50	50	50	50	50	50	50	50	50	50	50	50	50	50	50	50	50	50	50	50	50	50	50	50	50	50	50	50	50	50	50	50	50	50	50	50	50	50	50	50	50	50	50	50	50	50	50
hsa-miR-507-001051	50	50	50	50	50	50	50	50	50	50	50	50	50	50	50	50	50	50	50	50	50	50	50	50	50	50	50	50	50	50	50	50	50	50	50	50	50	50	50	50	50	50	50	50	50	50	50	50	50
hsa-miR-508-001052	50	50	50	50	50	50	50	50	50	50	50	50	50	39.1834	50	50	50	50	50	50	50	50	50	50	50	50	50	50	50	50	50	50	50	50	50	50	50	50	50	50	50	50	50	50	50	50	50	50	50
hsa-miR-508-5p-002092	50	50	50	50	50	50	50	50	50	50	50	50	50	50	50	50	50	50	50	50	50	50	50	50	50	50	50	50	50	50	50	50	50	50	50	50	50	50	50	50	50	50	50	50	25.1771	50	50	50	50
hsa-miR-509-3-5p-002155	50	50	50	50	50	50	50	50	50	50	50	50	50	50	50	50	50	50	50	50	50	50	50	50	50	50	50	50	50	50	50	50	50	50	50	50	50	50	50	50	50	50	50	50	50	50	50	50	50
hsa-miR-509-5p-002235	50	50	50	50	50	50	50	50	50	50	50	39.9998	50	50	50	50	50	50	50	50	50	50	50	50	50	50	50	50	50	50	50	50	50	50	50	34.9534	50	50	50	50	50	50	35.8847	50	50	50	50	50	50
hsa-miR-510-002241	50	50	50	50	50	50	50	50	50	50	50	50	50	50	50	50	50	50	50	50	50	50	50	50	50	50	50	50	50	50	50	50	50	50	50	50	50	50	50	50	50	50	50	50	50	50	50	50	50
hsa-miR-511-001111	50	50	34.9769	50	35.9851	50	36.9867	50	50	50	50	50	50	50	50	50	50	35.9889	50	34.9609	50	50	50	50	50	50	50	50	34.9986	50	50	36.0035	35.9734	35.9672	50	39.0215	50	50	35.9909	50	50	50	34.987	33.9811	50	50	50	50	50
hsa-miR-512-3p-001823	5.1621	37.0613	50	50	39.9694	50	50	50	50	50	50	50	50	50	50	50	50	35.0313	50	50	50	50	50	50	50	50	50	50	50	50	50	50	50	50	50	33.9415	50	50	50	50	50	50	50	50	36.8306	50	50	50	50
hsa-miR-512-5p-001145	50	50	50	50	50	50	50	50	50	50	50	50	50	50	50	50	50	50	50	50	50	50	50	50	50	50	50	50	50	50	50	50	50	50	50	50	50	50	50	50	50	50	50	50	50	50	50	50	50
hsa-miR-513-5p-002090	50	50	50	50	50	50	50	50	50	50	50	50	50	50	50	50	50	50	50	50	50	50	50	50	50	50	50	50	50	50	50	50	50	50	50	50	50	50	50	50	50	50	50	50	50	50	50	50	50
hsa-miR-515-3p-002369	50	50	50	50	50	50	50	36.9984	50	50	50	50	50	50	50	50	50	50	50	50	50	50	50	50	50	50	50	50	50	50	50	36.0151	50	50	50	50	50	50	50	50	50	50	50	50	50	50	36.9924	50	50
hsa-miR-515-5p-001112	21.3111	50	50	50	36.9706	50	50	50	50	50	50	50	50	50	50	50	50	50	50	50	50	50	50	50	50	50	50	50	50	50	50	50	50	50	50	37.0033	50	50	50	50	50	50	50	50	50	50	50	50	50
hsa-miR-516a-5p-002416	50	50	50	50	50	50	50	50	50	50	50	50	50	50	50	50	50	50	50	50	50	50	50	50	50	50	50	50	50	50	50	50	50	50	50	50	50	50	50	50	50	50	50	50	50	50	50	50	50
hsa-miR-516b-001150	50	50	50	50	50	50	50	50	50	50	50	50	50	50	50	50	50	50	50	50	50	50	50	50	50	50	50	50	50	50	50	50	50	50	50	50	50	50	50	50	50	50	50	50	50	50	50	50	50
hsa-miR-517a-002402	50	50	50	50	50	50	50	50	50	50	50	50	50	50	50	50	50	50	50	50	50	50	50	50	50	50	50	50	36.0184	50	50	50	50	50	50	50	50	50	50	50	50	50	37.0146	50	50	50	50	50	50
hsa-miR-517b-001152	50	50	50	50	50	50	50	50	50	50	50	50	50	50	50	50	50	50	50	50	50	50	50	50	50	50	50	50	50	35.1303	50	50	50	50	50	50	50	50	50	50	50	50	50	50	50	50	50	50	50
hsa-miR-517c-001153	14.883	50	50	50	50	50	37.9071	50	50	50	50	50	50	50	50	50	50	50	50	50	50	50	50	50	50	50	50	50	50	37.0151	50	50	50	50	50	35.9993	50	50	50	50	50	50	36.0806	35.9743	50	50	50	50	50
hsa-miR-518a-3p-002397	50	50	50	50	50	50	50	50	50	50	50	50	50	50	50	50	50	50	34.9336	50	50	50	50	50	50	50	50	50	50	50	50	50	50	50	50	50	50	50	50	50	50	50	50	35.9943	50	50	50	50	50
hsa-miR-518a-5p-002396	50	50	50	50	34.1632	50	50	50	50	50	34.9268	50	50	50	50	50	50	50	50	50	50	50	50	50	50	50	50	50	36.9294	50	50	50	50	50	50	50	50	50	50	50	50	50	50	50	50	50	50	50	50
hsa-miR-518b-001156	50	50	50	50	32.8715	50	50	50	50	50	50	50	50	50	50	50	50	50	50	50	50	39.955	50	50	50	50	50	50	50	50	50	50	38.0548	50	50	50	36.0186	36.9678	50	50	50	50	50	41.0721	50	50	50	50	50
hsa-miR-518c-002401	50	50	50	50	50	50	50	50	50	50	50	50	50	50	50	50	50	50	50	50	50	50	50	50	50	50	50	50	50	50	50	50	50	50	50	50	50	50	50	50	50	50	50	50	50	50	50	50	50
hsa-miR-518d-001159	34.0947	33.9118	50	33.9896	36.9546	33.9484	32.9967	50	50	50	50	50	32.9765	50	50	50	50	33.0501	50	50	50	32.9801	50	50	50	39.9574	50	50	34.0531	50	50	32.0031	36.0061	50	50	50	50	34.9856	50	50	50	34.9739	33.0036	50	34.9519	50	33.0138	50	50
hsa-miR-518d-5p-002389	50	50	50	50	50	50	41.8821	50	50	50	50	50	50	50	50	50	50	50	50	50	50	50	50	50	50	50	50	50	50	50	50	50	50	50	50	50	50	50	50	50	50	50	50	50	50	50	50	50	50
hsa-miR-518e-002395	50	50	50	50	50	50	50	50	50	50	50	50	50	50	50	50	50	50	50	50	50	50	50	50	50	50	50	50	50	50	50	50	50	50	50	50	50	50	50	50	50	50	50	50	50	50	50	50	50
hsa-miR-518f-002388	50	13.0055	43.9239	50	15.9028	50	47.0939	14.1146	26.998	28.9585	50	50	44.0644	15.0567	50	31.9137	50	50	15.0619	26.9663	50	50	32.9923	32.9579	31.9145	22.032	23.0303	32.9408	16.0446	50	50	37.0216	13.9058	21.9842	45.0072	42.8486	46.0373	17.0124	20.9909	50	50	50	15.0524	25.0577	17.051	32.9971	50	24.0533	50
hsa-miR-519a-002415	50	50	50	50	50	50	50	50	50	50	50	50	50	50	50	50	50	50	50	50	41.9953	50	50	50	50	36.997	50	50	50	50	50	50	50	50	50	36.9846	50	50	41.9582	50	50	50	37.8809	50	50	50	50	50	50
hsa-miR-519c-001163	4.34829	50	50	50	50	50	50	50	50	50	50	50	50	50	50	50	50	50	50	50	50	50	50	50	50	50	50	50	50	50	50	50	50	50	50	50	50	50	50	50	50	50	50	50	50	50	50	50	50
hsa-miR-519d-002403	43.9949	44.0119	50	50	43.9853	50	50	50	50	50	50	50	50	50	50	50	50	50	50	50	50	44.6864	50	50	50	43.9527	50	50	50	50	50	50	42.9836	50	50	50	50	50	45.6068	50	50	50	50	50	50	50	50	50	50
hsa-miR-519e-002370	50	50	50	50	50	50	50	50	50	50	50	50	34.1026	50	50	50	50	50	50	50	50	50	50	50	50	50	50	50	50	50	50	50	50	50	50	50	50	50	50	50	50	50	50	50	50	50	50	50	50
hsa-miR-520a#-001168	50	50	50	50	50	50	50	50	50	50	50	50	50	50	50	50	50	50	50	50	50	50	50	50	50	50	50	50	50	50	50	38.0216	50	50	50	50	50	50	50	50	50	50	50	50	50	50	50	50	50
hsa-miR-520a-001167	50	23.8782	50	50	50	26.9508	23.8878	50	29.8342	50	50	50	29.0666	50	50	31.7792	50	28.001	50	50	50	50	50	31.8928	50	50	25.0155	35.012	50	50	50	50	50	50	50	21.0158	50	50	28.0457	50	50	50	50	50	50	50	50	50	50
hsa-miR-520b-001116	50	50	34.0138	50	50	35.02	36.0126	35.9793	50	50	50	50	50	50	50	50	50	50	50	38.0309	50	50	50	50	50	50	50	50	39.0122	50	50	50	35.0308	50	50	50	50	38.9532	50	50	50	50	50	50	50	39.988	50	50	36.9138
hsa-miR-520d-5p-002393	50	33.9502	33.9832	50	33.9485	35.9768	35.0103	35.0123	50	50	50	35.9677	36.9744	35.9742	50	50	50	50	50	36.9892	35.0411	50	50	50	50	50	50	50	34.9571	50	50	50	34.0021	50	50	35.9202	36.9723	35.9704	50	50	50	36.916	34.9293	50	37.0085	50	50	50	35.01
hsa-miR-520e-001119	50	50	50	50	50	50	50	50	50	50	50	50	50	50	50	50	50	50	50	50	50	50	50	50	50	50	50	50	50	50	50	50	50	50	50	50	50	50	50	50	50	50	50	50	50	50	50	50	50
hsa-miR-520f-001120	50	50	50	50	50	50	50	50	50	50	50	50	50	50	50	50	50	50	50	50	50	50	50	50	50	50	50	50	50	50	50	33.9783	50	50	50	50	50	50	50	50	50	50	50	50	50	50	50	50	50
hsa-miR-520g-001121	50	50	37.056	50	50	50	35.0001	50	50	50	50	50	50	50	50	50	50	50	50	50	50	50	50	50	50	50	50	50	50	50	50	50	39.028	50	50	35.8181	50	50	37.0046	50	50	50	50	50	50	50	50	50	50
hsa-miR-521-001122	50	50	50	50	50	50	50	50	50	50	50	50	50	50	50	50	50	50	50	50	50	50	50	50	50	50	50	50	50	50	50	35.0331	50	50	50	50	50	40.6151	50	50	50	50	34.9629	50	50	50	50	50	50
hsa-miR-522-002413	50	50	50	50	50	50	50	50	50	50	50	50	50	50	50	50	50	50	50	50	50	50	50	50	50	50	50	50	50	50	50	50	50	50	50	50	50	50	50	50	50	50	50	50	50	50	38.9122	50	32.8841
hsa-miR-523-002386	50	50	50	50	50	50	50	37.0072	50	50	50	50	50	50	50	50	50	50	50	50	50	50	50	50	50	50	50	50	50	50	50	50	50	50	50	50	50	50	50	35.9629	50	50	50	35.0257	50	50	50	50	50
hsa-miR-524-5p-001982	50	50	50	50	50	50	50	50	50	50	50	50	50	50	50	50	50	50	50	50	50	50	50	50	50	50	50	50	50	50	50	50	50	50	50	50	50	50	50	50	50	50	50	50	50	50	50	50	50
hsa-miR-525-001174	50	50	50	50	50	50	50	50	50	50	50	50	50	50	50	50	50	50	50	50	50	50	50	50	50	50	50	50	50	50	50	50	50	50	50	50	50	50	50	50	50	50	50	50	50	50	50	50	50
hsa-miR-525-3p-002385	50	50	50	50	37.9929	50	50	50	50	50	50	50	50	50	50	50	50	34.9802	50	50	50	50	50	50	50	50	50	50	50	50	50	50	50	50	50	50	50	50	50	50	50	50	50	50	50	50	50	50	50
hsa-miR-526b-002382	50	50	50	50	50	50	50	50	50	50	28.0017	50	26.9654	28.0023	30.9487	31.9664	29.9272	24.8817	23.901	24.8456	50	29.9937	50	50	50	50	50	31.7471	21.9988	50	33.1015	24.9288	50	23.9382	21.8741	19.995	21.8931	23.0459	50	50	50	25.8731	50	50	23.9253	30.8777	25.9894	21.0183	26.0146
hsa-miR-532-001518	50	28.9979	31.0426	29.9885	27.9772	31.0001	27.9896	30.967	33.0071	34.0346	50	50	33.0331	36.047	33.0198	50	31.9925	31.0255	30.0205	29.9892	32.0065	50	50	50	35.9614	31.9917	28.9992	50	28.9768	32.9566	50	35.0537	30.9725	31.9799	29.994	25.9644	27.9912	28.9815	31.9463	50	50	31.0612	29.0301	26.9896	29.9887	50	33.0339	28.9772	33.0018
hsa-miR-532-3p-002355	50	29.965	31.98	31.9934	29.997	34.0086	30.9865	50	5.97524	35.9742	35.9691	50	33.9609	50	37.0138	50	50	33.0016	33.004	31.969	33.9851	50	50	50	50	31.973	27.98	50	31.959	35.0129	50	32.9447	31.943	32.9823	30.9848	27.9713	29.9849	33.9898	32.9556	50	50	32.9767	30.9797	29.9719	32.9729	50	34.9897	29.0129	50
hsa-miR-539-001286	35.988	32.9857	50	31.9713	32.0088	33.9689	29.9654	50	34.9981	35.0488	50	50	35.9122	50	50	44.0337	36.0312	33.9623	50	31.9952	34.9862	50	50	50	34.9884	33.9675	29.9913	50	31.9736	34.0076	50	50	34.0985	33.964	31.9353	27.9721	30.9596	35.9799	50	50	50	34.9805	31.9825	30.9841	32.9484	41.9965	50	31.9554	50
hsa-miR-541-002201	50	50	50	50	50	50	40.0146	50	50	50	50	50	50	50	50	50	50	50	50	50	50	50	50	50	50	50	50	50	50	50	50	50	50	50	50	37.9674	50	50	50	50	50	50	50	50	50	50	50	50	50
hsa-miR-542-3p-001284	50	50	50	50	35.9504	50	35.9698	50	50	50	50	50	35.9728	50	50	50	50	45.9618	50	50	50	50	50	50	50	50	36.9699	50	41.9711	50	50	50	50	50	50	50	50	50	50	50	50	50	50	36.9772	50	50	50	35.9674	50
hsa-miR-542-5p-002240	50	50	50	50	50	50	50	50	50	50	50	50	50	50	50	50	50	50	50	50	50	50	50	50	50	36.9939	35.9943	50	50	50	50	50	43.0028	50	50	50	50	50	50	50	50	50	50	50	50	50	50	34.9671	50
hsa-miR-544-002265	50	50	50	50	50	50	50	50	50	50	50	50	50	50	50	50	50	50	50	50	50	50	50	50	50	50	50	50	50	50	50	50	45.9494	50	50	50	50	50	50	50	50	50	50	50	50	50	50	50	50
hsa-miR-545-002267	50	35.9624	50	50	34.984	35.9907	34.9779	50	50	50	50	50	37.9431	50	50	50	50	50	50	50	50	50	50	50	50	50	50	50	50	37.9805	50	39.0017	50	50	50	33.9916	36.9906	40.0333	50	50	50	38.0106	35.9635	36.9782	50	50	50	50	37.9874
hsa-miR-548a-001538	50	37.0283	50	34.9336	50	50	50	35.9772	50	50	35.9404	35.9498	36.9578	50	50	50	50	50	50	50	36.9695	50	50	50	50	50	50	50	37.967	35.9602	50	34.9645	50	50	50	35.9628	34.9387	36.9657	50	50	50	35.0446	50	50	50	50	36.9906	50	50
hsa-miR-548a-5p-002412	50	50	50	50	50	50	50	50	50	50	50	50	50	50	50	50	50	50	50	50	50	50	50	50	50	50	50	50	50	50	50	50	50	50	50	50	50	50	50	50	50	50	35.9744	50	50	50	50	50	50
hsa-miR-548b-001541	50	50	50	50	50	50	50	50	50	50	50	50	50	50	50	50	50	50	50	50	50	50	50	50	50	50	50	50	50	50	50	50	50	50	50	50	50	50	50	50	50	50	50	50	50	50	50	50	50
hsa-miR-548b-5p-002408	50	50	50	50	50	50	50	34.8873	50	50	50	50	35.9519	50	50	50	50	50	50	50	50	50	50	50	50	50	50	50	50	50	50	50	33.988	50	50	50	50	50	50	50	50	50	33.9322	33.9841	50	50	50	50	50
hsa-miR-548c-001590	50	37.0081	34.9982	50	34.0122	50	50	50	50	50	50	50	35.9881	50	50	50	50	50	50	34.972	50	50	50	50	50	50	50	50	50	50	50	35.9665	50	50	50	50	50	50	50	50	50	33.9735	35.9445	50	50	50	50	50	50
hsa-miR-548c-5p-002429	50	50	36.9926	50	50	50	35.936	35.9926	50	50	50	50	50	50	50	50	50	50	50	50	50	50	50	50	50	50	50	50	50	50	50	50	35.9965	50	50	35.9675	50	50	50	50	50	50	32.9803	33.9855	50	50	50	50	50
hsa-miR-548d-001605	50	50	50	50	50	50	50	50	50	50	50	50	50	50	50	50	50	50	50	50	50	50	50	50	50	50	50	50	50	50	50	50	50	50	50	36.9665	50	37.9838	50	50	50	50	50	50	50	50	50	50	50
hsa-miR-548d-5p-002237	50	50	35.9803	50	50	50	50	50	50	50	50	50	50	50	50	50	50	50	50	50	50	50	50	50	50	50	50	50	50	50	50	50	50	50	50	33.9688	50	50	50	50	50	50	35.9736	32.9823	50	50	50	36.977	50
hsa-miR-551b-001535	2.74717	50	50	50	50	50	50	50	50	50	50	50	50	50	50	50	50	50	50	50	50	50	50	50	50	33.9537	33.9866	50	50	50	50	50	50	50	34.9579	31.9886	50	50	50	50	50	50	50	50	50	50	50	33.97	50
hsa-miR-556-3p-002345	50	50	50	50	50	50	50	50	50	50	50	50	50	50	50	50	50	50	50	50	50	50	50	50	50	50	50	50	50	50	50	50	50	50	50	50	37.0102	50	50	50	50	50	50	50	50	50	50	50	50
hsa-miR-556-5p-002344	50	50	50	50	50	50	50	50	50	50	50	50	50	50	50	50	50	50	50	50	50	50	50	50	50	50	50	50	50	50	50	50	50	50	50	50	50	50	50	50	50	46.0021	50	50	50	50	50	50	50
hsa-miR-561-001528	50	50	50	50	50	50	50	50	50	50	50	50	50	50	50	50	50	50	50	50	50	50	50	50	50	50	50	50	50	50	50	50	50	50	50	50	50	50	50	50	50	50	50	50	50	50	50	50	50
hsa-miR-570-002347	50	50	50	50	50	50	50	50	50	50	50	50	50	50	50	50	50	50	50	50	50	50	50	45.992	50	50	50	50	50	50	50	50	50	50	50	37.9634	50	50	50	50	50	38.9983	50	37.0353	50	50	50	37.9804	50
hsa-miR-574-3p-002349	50	29.0044	30.954	29.9731	27.9674	31.9706	27.978	50	33.9898	50	32.9615	34.9685	34.0126	33.9797	33.966	33.9499	34.9796	31.9999	32.9681	28.9717	30.9959	33.9987	50	50	35.9671	30.964	26.9955	50	29.9689	34.9349	35.966	30.9854	30.9692	31.9905	28.9697	24.9752	27.9703	32.9958	33.0001	50	50	30.9896	27.9789	28.9635	29.9767	40.9943	34.0193	28.0088	31.0024
hsa-miR-576-3p-002351	9.03078	33.9699	50	50	31.9671	34.9718	33.9875	34.9619	50	50	50	50	50	38.9689	50	37.9904	50	50	50	36.9813	34.9645	50	50	50	50	35.9699	32.983	50	42.999	50	50	39.9984	35.9898	50	50	32.9623	36.9927	38.9912	50	50	50	35.9755	34.9938	33.9804	50	50	50	34.9632	50
hsa-miR-576-5p-002350	50	50	34.9984	50	33.956	50	50	50	50	27.9854	50	50	50	50	50	50	50	50	50	50	50	50	50	50	50	50	34.968	50	50	50	50	50	37.0305	36.0212	50	34.9558	34.9787	50	50	50	50	50	34.973	50	50	50	50	34.9844	50
hsa-miR-579-002398	8.96323	37.9832	50	34.9983	33.0026	50	33.0104	35.0164	34.9885	50	50	50	37.9886	50	50	50	50	38.001	35.9789	50	50	50	50	50	50	50	34.9498	50	34.9754	36.9913	50	39.0013	33.9885	50	50	30.9863	34.9887	37.0204	50	50	50	35.9964	34.0128	32.9757	34.9619	50	34.9889	35.9983	50
hsa-miR-582-3p-002399	50	50	50	35.9892	35.0293	50	50	33.9688	50	50	50	50	50	50	50	50	50	50	50	50	50	50	50	50	50	50	50	50	50	50	50	50	33.0182	50	50	50	50	50	50	50	50	50	50	34.9921	50	50	50	50	50
hsa-miR-582-5p-001983	50	50	50	50	50	50	50	50	50	50	50	50	50	50	50	50	50	50	50	50	50	50	50	50	50	50	50	50	50	50	50	50	50	50	50	50	50	50	50	50	50	50	50	50	50	50	50	50	50
hsa-miR-589-002409	50	50	50	50	35.9771	50	36.0384	50	50	50	50	50	50	50	50	50	50	50	50	50	50	50	50	50	50	50	50	50	50	50	50	50	50	50	35.9546	35.0051	50	50	36.005	50	50	50	50	35.9483	50	50	50	35.0104	50
hsa-miR-590-5p-001984	34.9804	29.9586	31.9642	30.9707	28.989	32.9591	28.9448	31.9609	32.9483	35.9677	34.957	50	33.972	50	34.9588	47.0478	50	33.9883	32.9732	30.9687	30.9686	50	50	34.9679	50	33.9397	30.9756	50	30.9845	35.9802	50	28.9426	31.9645	34.9531	34.9929	27.0002	29.9792	30.9565	36.9669	50	50	29.9752	30.9943	29.9759	30.9689	33.9787	32.9732	31.9628	32.9714
hsa-miR-597-001551	36.0148	31.9705	30.946	34.0441	50	34.0136	32.007	32.0474	50	50	30.9596	30.8734	33.9712	33.9555	50	50	35.9557	31.9867	32.804	34.9667	50	31.9807	50	50	50	50	33.9559	50	32.974	35.0492	50	30.9471	31.9807	50	50	30.9457	32.9632	50	50	50	50	33.0272	32.0411	31.9549	32.9473	50	33.0327	33.971	50
hsa-miR-598-001988	36.0276	32.9928	36.0289	50	31.9632	35.9987	31.9911	50	50	50	50	50	50	50	50	50	50	34.9964	34.9527	33.9598	33.9913	50	50	50	50	50	31.9761	50	32.9776	50	50	36.0009	32.9433	35.9759	33.969	27.9595	30.9554	34.9912	34.9806	50	50	36.0259	31.9882	32.9747	32.9888	36.9821	50	31.9539	35.9699
hsa-miR-615-5p-002353	50	50	50	50	50	50	37.0729	50	50	50	50	50	50	50	50	50	50	50	50	50	50	50	50	50	50	50	50	50	50	50	50	50	50	50	50	50	50	50	50	50	50	50	50	50	50	50	50	50	50
hsa-miR-616-002414	50	50	50	50	50	50	34.9902	50	50	50	50	50	50	50	50	50	50	50	50	50	50	50	50	50	50	50	50	50	50	50	50	50	50	50	50	34.9954	50	50	50	50	50	50	50	50	35.9914	50	50	50	50
hsa-miR-618-001593	37.221	50	50	50	37.0102	38.9681	50	47.0088	50	50	50	43.9344	50	50	50	50	50	50	46.0146	50	36.0367	50	50	50	50	50	34.9097	50	47.0258	50	50	50	50	50	50	46.9015	50	46.0244	50	50	50	43.085	50	35.9616	50	50	50	36.0389	50
hsa-miR-624-002430	50	50	50	50	50	50	50	50	50	50	50	50	50	50	50	50	50	50	50	50	50	50	50	50	50	50	50	50	50	50	50	50	50	50	50	50	50	50	50	50	50	50	50	50	50	50	50	50	50
hsa-miR-625-002431	50	36.0038	50	41.0428	38.0427	45.0183	37.9502	50	50	50	50	50	42.9959	50	50	50	50	46.0113	45.9325	40.0015	40.0545	50	50	50	50	37.0169	34.995	50	46.0001	50	50	35.9757	37.9925	50	38.0003	33.0501	38.0672	43.9756	38.943	50	50	43.9978	36.0213	35.9936	42.953	42.9674	50	35.9705	50
hsa-miR-627-001560	50	36.9983	50	50	36.9907	37.9806	50	37.0119	50	50	50	50	40.9575	50	50	50	50	50	50	50	50	50	50	50	50	50	44.0128	50	36.9839	35.9646	50	50	50	50	50	35.9896	50	50	50	50	50	50	40.0037	36.9726	50	50	50	35.9618	50
hsa-miR-628-5p-002433	30.1712	33.9459	45.936	50	35.9454	50	34.9702	50	35.9809	50	10.9571	9.98795	43.9742	46.1257	45.9604	24.9378	17.967	10.9903	46.9968	40.0144	38.9582	10.9588	24.969	50	27.0042	50	33.9413	25.0033	38.9565	38.9518	41.9679	9.96846	50	16.9518	17.9661	36.0457	41.0355	14.0152	50	15.9338	23.908	44.0077	35.9669	33.9387	41.0357	25.003	11.9635	46.0264	18.9725
hsa-miR-629-002436	50	35.9993	50	40.9819	37.0047	50	37.9852	37.0137	50	50	50	50	38.0049	50	50	50	50	50	50	50	50	50	50	50	50	38.9628	36.0195	50	34.9841	50	50	50	50	50	37.9875	34.9937	34.9637	35.9826	37.0276	50	50	50	37.9843	37.0039	37.9872	50	38.0982	34.9749	50
hsa-miR-636-002088	11.6701	31.9796	31.9796	50	32.0037	34.0026	31.9845	30.9551	50	50	31.9344	50	50	33.9957	50	50	50	30.954	50	32.9861	50	33.0616	50	50	50	34.9549	34.9723	50	32.9755	50	50	31.9767	33.0026	50	33.9811	31.9713	32.9982	32.9647	33.9765	50	50	50	31.9649	31.9694	33.9726	50	32.9544	34.9719	33.0737
hsa-miR-642-001592	50	34.9441	50	50	34.9806	50	34.9798	50	50	50	50	50	50	36.9905	50	50	50	50	50	50	50	50	50	50	50	50	32.9695	50	35.9794	50	50	37.9623	50	35.9927	36.9788	33.9696	33.9756	50	35.9745	50	50	50	36.9778	35.9653	35.9735	50	50	34.9663	50
hsa-miR-651-001604	50	50	50	35.979	50	50	50	50	50	50	50	50	50	50	50	50	50	50	50	50	50	50	50	50	50	50	50	50	50	50	50	50	50	50	50	50	50	50	50	50	50	50	50	50	50	50	50	50	50
hsa-miR-652-002352	50	29.9742	32.9844	30.967	30.9722	32.9768	28.9839	33.021	32.979	36.0122	50	50	35.026	40.9685	33.9954	50	34.0091	33.0158	32.9811	31.9657	31.0072	50	50	50	50	32.9852	29.0009	50	31.0258	34.9936	50	36.9734	31.9936	35.9696	31.9802	24.9783	28.9849	32.9695	34.9875	50	50	32.0143	30.9649	28.9789	31.0209	36.9864	38.9866	28.9896	50
hsa-miR-653-002292	50	50	50	50	50	50	50	50	50	50	50	50	50	50	50	50	50	50	50	50	50	50	50	50	50	50	50	50	50	50	50	50	50	50	50	50	50	50	50	50	50	50	50	50	50	50	50	50	50
hsa-miR-654-001611	50	50	50	38.0206	50	50	34.9245	50	50	50	50	50	50	50	34.0181	50	50	50	50	50	50	50	50	50	50	37.9668	28.9996	50	50	50	50	50	50	35.0311	32.9524	29.9914	50	50	50	50	50	50	50	50	50	50	50	31.9952	50
hsa-miR-654-3p-002239	40.8046	34.9646	50	50	33.9614	34.9484	33.9755	50	50	50	50	50	50	50	34.9622	50	50	50	50	50	50	50	50	50	50	50	32.9829	50	35.9622	50	50	50	50	50	36.9535	30.952	50	50	50	50	50	50	50	33.982	50	50	50	35.9699	50
hsa-miR-655-001612	7.21002	32.9728	50	37.9586	33.9914	36.912	31.9875	35.9271	50	50	50	50	42.929	50	40.9679	50	50	38.9743	41.9137	34.9304	44.0002	50	50	50	50	35.9759	32.9802	50	34.9768	50	50	50	35.0055	38.9624	36.9694	29.9593	33.9734	41.9797	50	50	50	35.974	34.9843	33.961	34.9981	50	50	35.966	50
hsa-miR-660-001515	50	27.975	29.9912	30.9744	27.988	29.9673	27.9694	30.0229	33.9767	34.964	34.0468	50	31.0014	30.9754	34.9798	50	50	29.966	28.9573	29.9625	30.9765	50	50	34.0348	50	31.9916	29.9852	50	27.9819	32.0234	35.9715	29.963	28.9613	32.9667	30.9591	26.9781	27.9677	28.9891	32.008	34.9732	50	29.9262	28.9879	25.9627	28.9685	50	32.9804	29.9909	29.9526
hsa-miR-671-3p-002322	50	31.982	34.9718	34.9695	30.977	33.9646	31.9533	34.9469	35.9813	50	50	50	35.9828	50	50	50	50	34.9584	36.0228	35.9657	50	50	50	50	50	34.0006	30.9899	50	35.9921	34.9864	50	50	34.0206	50	34.9458	28.978	30.9667	50	50	50	50	34.0074	31.9761	30.9693	32.9676	50	50	31.9843	50
hsa-miR-672-002327	50	50	50	50	50	50	50	50	50	50	50	50	50	50	50	50	50	50	50	50	50	50	50	50	50	50	50	50	50	50	50	50	50	50	50	50	50	50	50	50	50	50	50	50	50	50	50	50	50
hsa-miR-674-002021	50	50	50	50	50	50	50	50	50	50	50	50	50	50	50	50	50	50	50	50	50	50	50	50	50	50	50	50	50	50	50	50	50	50	50	50	50	50	50	50	50	50	50	50	50	50	50	50	50
hsa-miR-708-002341	33.9211	36.9898	50	50	33.9658	37.9677	39.8961	50	50	50	50	50	50	34.0887	50	50	50	50	50	50	50	50	50	50	50	50	50	50	34.9851	50	50	50	50	50	50	33.95	50	50	50	50	50	29.9792	35.0008	34.9795	50	50	31.9738	33.2132	50
hsa-miR-744-002324	33.9749	29.0098	31.9993	29.9759	29.9733	31.9948	28.9689	32.9746	32.9495	50	50	50	32.9809	34.9915	34.9976	36.9849	34.9921	31.99	32.9639	31.9612	30.9641	50	50	50	50	29.9695	25.9712	50	29.9554	33.9818	50	34.978	30.9568	31.9782	28.9707	24.9716	28.9782	32.9802	30.9617	50	50	29.967	31.0007	28.9731	30.9664	34.9787	50	26.9641	50
hsa-miR-758-001990	50	32.9439	35.9704	50	35.0036	36.0004	34.0155	35.0347	50	50	27.0046	27.9546	50	50	32.8907	50	33.8782	50	33.8542	35.0298	33.0264	27.2764	50	50	50	50	36.0039	50	35.0004	50	50	26.9226	32.094	50	50	31.9829	33.9806	35.9755	50	50	50	50	50	32.9864	50	50	50	38.0236	33.9482
hsa-miR-871-002354	50	50	50	50	50	50	50	50	50	50	50	50	50	50	50	50	50	50	50	50	50	50	50	50	50	50	50	50	50	50	50	50	50	50	50	50	50	50	50	50	50	50	50	50	50	50	50	50	50
hsa-miR-872-002264	50	50	50	50	50	45.7995	50	50	50	50	50	50	50	50	50	50	50	50	50	50	50	50	50	50	50	50	50	50	50	50	50	50	50	50	50	50	50	50	50	50	50	50	50	50	50	50	50	50	50
hsa-miR-873-002356	50	50	50	50	50	50	50	50	50	50	50	50	50	50	50	50	50	50	50	50	50	50	50	50	50	50	50	50	50	50	50	50	50	50	50	50	36.9751	45.9683	50	50	50	50	50	50	50	50	50	50	50
hsa-miR-874-002268	34.9587	31.9908	32.8956	33.0196	30.0368	32.9329	33.0261	42.9653	35.9531	50	50	50	50	50	50	50	50	50	32.0191	32.9819	33.0735	50	50	36.9657	50	50	34.0159	50	33.0175	50	50	50	34.0445	35.9698	33.9531	30.9721	32.9634	35.9673	50	50	50	31.9956	50	50	35.0301	35.9905	50	31.9595	50
hsa-miR-875-3p-002204	50	50	50	50	50	50	50	50	50	50	50	50	50	50	50	50	50	50	50	50	50	50	50	50	50	50	50	50	50	50	50	50	50	50	50	50	50	50	50	50	50	50	50	50	50	50	50	50	50
hsa-miR-876-3p-002225	50	50	50	50	50	50	50	34.9732	50	50	50	50	50	50	50	50	50	50	50	50	50	50	50	50	50	50	50	50	50	50	50	50	50	50	50	50	50	50	50	50	50	50	50	50	50	50	50	50	50
hsa-miR-876-5p-002205	50	50	50	50	50	50	50	50	50	50	50	50	50	50	50	50	50	50	50	50	50	50	50	50	50	50	50	50	50	50	50	50	50	50	50	50	50	50	50	50	50	50	50	50	50	50	50	50	50
hsa-miR-885-3p-002372	50	50	50	50	50	50	50	50	50	50	50	50	50	50	50	50	50	50	50	50	50	50	50	50	50	50	50	50	50	50	50	50	50	50	50	50	50	50	50	50	50	50	50	50	50	50	50	50	50
hsa-miR-885-5p-002296	36.8742	30.1029	29.9141	31.9918	29.0132	50	29.0082	50	50	50	50	50	31.0603	50	50	50	50	32.0165	50	30.0135	34.0038	30.8929	50	50	50	31.0162	31.9729	50	29.0203	50	50	30.1319	28.9794	29.9769	29.9738	29.8373	28.004	32.008	32.087	50	50	29.9582	28.0139	28.9879	30.041	50	50	30.9543	31.9656
hsa-miR-886-3p-002194	29.7211	33.9249	33.8911	50	33.973	50	34.0438	50	50	50	50	50	33.9573	50	50	50	50	33.9895	33.9417	50	50	50	50	50	50	35.9709	33.9327	50	32.9931	50	50	32.9884	50	35.9729	50	31.9889	32.9823	50	33.9511	50	50	33.9149	32.9939	34.0206	50	50	50	50	50
hsa-miR-886-5p-002193	50	34.017	37.0885	33.9766	32.9631	34.0077	34.0094	35.8855	35.9923	50	34.9676	50	35.9596	37.0267	50	50	50	34.0032	50	33.9738	34.9877	50	50	50	50	33.9863	29.9886	50	33.999	33.9736	50	31.9749	35.9705	35.992	31.9755	29.9973	32.9636	33.985	34.0238	50	50	32.9706	35.9561	33.0255	34.9921	36.9827	34.9646	31.9925	34.9736
hsa-miR-887-002374	50	50	50	50	50	50	50	50	50	50	50	50	50	50	50	50	50	50	50	50	50	50	50	50	50	50	50	50	50	50	50	50	50	50	50	50	50	50	50	50	50	50	50	50	50	50	50	50	50
hsa-miR-888-002212	50	50	26.0999	50	50	50	27.9284	36.05	50	50	50	50	50	29.0766	50	40.1211	50	50	34.9679	50	50	50	50	50	50	50	50	50	50	50	50	50	50	50	50	50	50	30.113	33.2518	50	50	50	27.9085	50	50	41.8525	50	50	50
hsa-miR-889-002202	50	33.0051	50	33.999	32.9794	34.9114	30.9786	50	50	50	50	50	50	50	50	50	50	50	50	50	50	50	50	50	50	50	32.9663	50	32.9585	50	50	50	33.9908	35.9933	36.9797	29.989	32.9944	50	50	50	50	32.9871	33.9983	33.9785	50	50	50	50	50
hsa-miR-890-002209	40.1502	50	50	50	50	50	50	50	50	50	50	50	50	50	50	50	50	50	50	50	50	50	50	50	50	50	50	50	50	50	50	50	50	50	50	50	50	50	50	50	50	50	50	50	50	50	50	50	50
hsa-miR-891a-002191	50	36.0152	50	50	50	50	50	50	50	50	50	50	50	50	50	50	50	50	50	50	50	50	50	50	50	50	50	50	50	50	50	50	50	50	50	34.9839	50	50	50	50	50	50	50	33.9837	50	50	50	36.9955	50
hsa-miR-891b-002210	50	50	50	50	50	50	50	50	50	50	50	50	50	50	50	50	50	50	50	50	50	50	50	50	50	50	50	50	50	50	50	50	50	50	50	50	50	50	50	50	50	50	50	50	50	50	50	50	50
hsa-miR-892a-002195	50	50	50	50	50	50	50	50	50	50	50	50	50	50	50	50	50	50	50	50	50	50	50	50	50	50	50	50	50	50	50	50	50	50	50	50	50	50	50	50	50	50	50	50	50	50	50	50	50
hsa-miR-9-000583	50	50	50	50	50	50	33.9565	50	50	50	50	50	50	50	50	50	50	50	50	38.0464	50	50	50	50	50	35.0336	35.9597	50	50	50	50	50	50	50	50	32.0144	31.9945	50	32.0528	50	50	50	37.0032	50	50	50	50	32.0057	50
hsa-miR-92a-000431	50	21.9674	25.9747	26.985	21.9836	26.9725	22.9827	26.9868	31.9521	32.9671	28.9644	32.9731	28.9872	28.9816	31.9693	32.9556	31.9745	26.9751	25.9672	26.9695	28.981	30.9441	50	32.966	50	23.9827	22.0109	50	23.9851	29.9613	50	26.9694	24.9528	25.973	23.9686	21.9778	22.9624	23.9771	24.9941	34.9586	35.9747	28.0009	23.9632	22.967	24.9859	32.9866	26.9753	21.983	27.9937
hsa-miR-95-000433	50	34.794	33.9449	50	33.0273	50	33.9891	50	50	50	50	50	50	36.9782	50	50	50	36.97	50	50	50	50	50	50	50	50	50	50	38.9596	50	50	36.9733	34.968	50	50	37.6232	37.0017	50	50	50	50	50	31.9927	32.9567	36.9736	50	50	50	35.9677
hsa-miR-98-000577	50	50	26.6899	50	50	50	26.9942	50	50	50	46.4724	50	50	50	50	50	50	50	50	50	50	50	50	50	50	33.0245	28.0529	50	50	50	50	50	50	39.7781	50	26.1449	50	50	50	50	50	50	31.0642	50	50	50	50	29.968	50
hsa-miR-99a-000435	50	30.9907	30.962	34.0767	30.966	32.8864	31.0152	50	50	50	50	50	50	50	50	50	33.0558	50	50	50	50	50	50	33.9433	50	50	31.9481	50	32.0063	50	50	32.1479	32.0236	50	50	29.9388	32.9855	50	34.0003	50	50	30.9298	31.0038	30.8952	50	50	50	33.9405	50
hsa-miR-99b-000436	33.9752	27.9587	29.9889	30.0096	27.9832	30.9798	28.9521	31.9878	50	50	50	50	31.9485	33.9617	36.0162	50	35.9741	32.9706	32.0012	31.9569	31.985	50	50	50	50	27.0072	22.9526	50	27.9542	35.0446	50	30.9191	29.0323	29.9589	27.001	23.9637	26.9967	32.9847	29.0184	50	50	29.9825	28.9586	28.9849	29.9817	50	32.9772	24.9778	50
hsa-miR-124a-001182	30.5585	35.9538	50	50	50	50	50	50	50	50	50	50	50	50	50	50	50	50	50	50	50	50	50	50	50	50	50	50	50	50	50	50	50	50	50	50	50	50	50	50	50	50	50	50	50	50	50	50	50
hsa-miR-129-3p-001184	32.237	50	50	50	50	50	50	50	50	50	50	50	50	50	50	50	50	50	50	50	50	50	50	50	50	50	50	50	50	50	50	50	39.9377	50	50	50	50	50	50	50	50	50	50	50	34.9768	50	50	50	50
hsa-miR-134-001186	32.975	30.9772	50	30.0264	30.9604	31.9911	30.9909	50	50	32.9834	50	50	34.0093	34.9481	32.9445	50	33.0041	32.9821	33.9766	30.0039	32.9649	50	50	50	33.9643	29.9804	25.9734	50	30.947	34.0097	50	32.0291	33.9042	31.1164	28.9893	26.0217	31.0101	33.9794	30.9645	50	50	32.0232	31.9771	30	31.979	50	50	28.9925	33.9505
hsa-miR-137-001129	50	50	50	50	50	50	50	50	50	50	50	50	50	50	50	50	50	50	50	50	50	50	50	50	50	50	50	50	50	50	50	50	50	50	50	50	50	50	50	50	50	50	50	50	50	50	50	50	50
hsa-miR-140-001187	32.8897	28.9489	30.9643	28.968	27.972	30.9683	27.9595	33.9744	33.9744	32.9573	34.9815	50	31.9618	50	30.9509	34.9375	31.9817	30.97	31.9307	28.9637	29.9735	50	50	50	35.9814	30.9735	26.9599	50	27.9274	31.9664	50	31.9641	28.9475	31.9591	30.9631	23.9488	26.9426	29.9572	31.9641	32.9813	50	29.952	27.9354	27.9422	27.958	32.9541	32.9581	27.9582	31.9628
hsa-miR-153-001191	50	50	50	50	50	50	50	50	50	50	50	50	50	50	50	50	50	50	50	50	50	50	50	50	50	50	50	50	50	50	50	50	50	50	50	50	15.4679	50	50	50	50	50	50	50	50	50	50	50	50
hsa-miR-187-001193	50	50	50	50	50	50	50	50	50	50	50	50	50	50	50	50	50	50	50	50	50	50	50	50	50	50	35.9787	50	50	50	50	50	50	50	50	36.9323	50	50	50	50	50	50	50	50	50	50	50	37.0171	50
hsa-miR-374-5p-001319	50	28.9258	31.9921	30.0065	29.9896	33.9484	27.0021	50	32.965	34.9306	50	50	48	50	35.0309	31.9503	33.0038	50	43.9393	29.948	28.9991	50	32.2159	32.9709	50	29.9788	27.9869	34.9921	28.0102	39.0019	50	30.9718	29.9545	31.9745	30.9763	23.9776	26.9767	35.9506	31.9551	50	50	30.0102	28.0126	27.992	27.9679	31.989	50	27.9536	31.9676
hsa-miR-379-001138	50	30.9884	50	31.9799	31.991	34.989	30.9787	50	38.005	50	50	50	50	50	50	38.0133	37.0227	33.0797	50	50	33.9775	50	50	50	50	33.9774	29.9745	50	30.9963	50	50	50	32.9774	33.9779	34.9798	28.9571	31.9877	50	35.0034	50	50	33.0004	32.981	30.9793	31.9849	50	50	31.9479	50
hsa-miR-451-001141	29.9888	22.9702	25.9698	26.9656	22.983	25.9722	21.9603	28.9596	26.9696	29.9792	27.9549	31.9677	25.9432	28.956	29.9869	32.9729	29.0003	24.9597	24.975	24.9759	27.9878	33.9912	27.5729	29.9861	32.96	25.9306	24.9832	32.9731	21.9677	27.9963	35.0274	24.993	23.9708	26.9525	25.9768	20.9569	22.952	22.9692	25.9951	27.9745	35.9848	28.95	23.9481	24.962	23.9816	31.9499	25.9693	25.0038	25.9802
hsa-miR-491-001630	37.8546	31.9605	35.0216	31.9753	30.9744	33.9648	31.9643	33.9639	50	33.9481	50	50	36.9778	50	35.9829	50	50	34.9797	33.9852	33.9761	33.9721	50	50	50	50	38.9603	31.961	50	33.9676	35.9956	50	32.9816	33.9723	35.977	34.9613	28.955	31.9582	50	37.9835	50	50	32.9712	31.9655	30.9603	32.9607	50	32.9583	33.9742	50
hsa-miR-495-001663	17.6731	28.9815	30.9938	30.9536	29.0014	32.0197	26.9528	50	34.0086	50	50	50	50	50	33.9978	50	35.0141	31.9955	50	31.9736	31.9933	50	50	50	50	31.9622	27.9646	50	30	50	50	32.9321	29.9909	32.9713	31.9631	25.9724	28.9628	33.0094	32.966	50	50	30.9648	29.9754	28.9577	30.9813	34.9527	50	30.9543	50
hsa-miR-496-001953	50	50	50	50	50	50	50	50	50	50	50	50	50	50	50	50	50	50	50	50	50	50	50	50	50	50	50	50	50	50	50	50	50	50	50	40.9993	40.981	50	50	50	50	50	50	50	50	50	50	50	50
hsa-miR-499-001352	50	50	50	50	50	50	50	50	50	50	50	50	50	50	50	50	50	50	50	50	50	50	50	50	50	50	50	50	50	50	50	50	50	50	50	37.8714	50	50	50	50	50	50	50	50	50	50	50	50	50
hsa-miR-615-001960	40.5703	50	50	50	50	50	50	50	50	50	50	50	50	50	50	50	50	50	50	50	50	50	50	50	50	50	50	50	50	50	50	50	50	50	50	50	50	50	50	50	50	50	50	50	50	50	50	50	50
hsa-miR-93-001090	31.7195	26.9585	28.9648	27.9695	25.953	28.9998	25.9882	30.9716	30.986	31.9709	30.9742	50	29.9682	32.9993	30.9742	33.967	30.9618	28.9508	28.9677	27.9592	28.9505	32.9967	50	32.9393	34.9611	27.9127	24.9383	34.9503	26.9728	30.9984	35.9818	28.9942	27.9689	30.9969	27.97	22.9426	25.968	26.9801	28.9602	33.9784	34.9647	29.9495	26.9493	26.9484	26.9548	32.9666	29.9579	25.9431	29.9575
hsa-miR-96-000186	50	50	50	50	50	50	50	50	50	50	50	50	50	50	50	50	50	50	50	50	50	50	50	50	50	50	50	50	30.8067	50	50	50	50	50	50	50	50	50	50	50	50	50	50	50	50	50	50	50	50
RNU44-001094	50	29.0259	50	50	27.942	50	29.0388	50	50	50	50	50	50	50	50	50	50	50	50	50	50	50	50	50	50	50	50	50	50	50	50	50	30.057	50	50	50	50	50	50	50	50	50	29.8721	50	50	50	50	50	50
RNU48-001006	50	32.9834	33.9686	50	30.9814	43.9844	32.9661	50	50	50	50	50	50	50	50	50	50	50	50	50	50	50	50	50	50	36.9661	31.9817	50	50	50	50	50	35.9875	50	34.9866	33.9711	34.9651	34.988	38.9822	50	50	50	33.0062	35.9775	34.9687	50	50	32.9483	50
U6 snRNA-001973	50	28.7456	29.3542	33.4814	25.9012	34.4658	27.678	32.1223	35.4879	35.2752	34.7984	34.1147	33.2021	36.9461	38.2394	35.7097	50	33.9429	36.0343	31.3977	33.19	32.4378	50	33.3655	50	33.5495	29.8652	50	32.0937	32.8583	36.0751	30.6574	28.8029	32.7954	30.9449	30.9456	30.4339	30.6151	32.3102	50	50	32.3004	28.8439	24.5251	32.1614	36.9657	31.3689	29.0931	29.9766
U6 snRNA-001973	50	28.7456	29.3542	33.4814	25.9012	34.4658	27.678	32.1223	35.4879	35.2752	34.7984	34.1147	33.2021	36.9461	38.2394	35.7097	50	33.9429	36.0343	31.3977	33.19	32.4378	50	33.3655	50	33.5495	29.8652	50	32.0937	32.8583	36.0751	30.6574	28.8029	32.7954	30.9449	30.9456	30.4339	30.6151	32.3102	50	50	32.3004	28.8439	24.5251	32.1614	36.9657	31.3689	29.0931	29.9766
U6 snRNA-001973	50	28.7456	29.3542	33.4814	25.9012	34.4658	27.678	32.1223	35.4879	35.2752	34.7984	34.1147	33.2021	36.9461	38.2394	35.7097	50	33.9429	36.0343	31.3977	33.19	32.4378	50	33.3655	50	33.5495	29.8652	50	32.0937	32.8583	36.0751	30.6574	28.8029	32.7954	30.9449	30.9456	30.4339	30.6151	32.3102	50	50	32.3004	28.8439	24.5251	32.1614	36.9657	31.3689	29.0931	29.9766
U6 snRNA-001973	50	28.7456	29.3542	33.4814	25.9012	34.4658	27.678	32.1223	35.4879	35.2752	34.7984	34.1147	33.2021	36.9461	38.2394	35.7097	50	33.9429	36.0343	31.3977	33.19	32.4378	50	33.3655	50	33.5495	29.8652	50	32.0937	32.8583	36.0751	30.6574	28.8029	32.7954	30.9449	30.9456	30.4339	30.6151	32.3102	50	50	32.3004	28.8439	24.5251	32.1614	36.9657	31.3689	29.0931	29.9766
Raw data in Card B
Stage	Control	Control	Control	Control	Control	Control	Control	Control	Control	Control	I	I	I	I	I	I	I	I	I	I	II	II	II	II	II	II	II	II	II	II	III	III	III	III	III	III	III	III	III	III	IV	IV	IV	IV	IV	IV	IV	IV	IV
Sample	s520B	s3031B	s3203B	s3680B	s3886B	s3965B	s4303B	s4913B	s6101B	s6167B	s321B	s895B	s1470B	s2882B	s3447B	s8975B	s10032B	s10428B	s11841B	s12024B	s299B	s1066B	s2972B	s3043B	s4202B	s8355B	s8574B	s9305B	s10383B	s11419B	s166B	s592B	s2587B	s3318B	s7084B	s8397B	s9880B	s10658B	s11404B	s12584B	s127B	s653B	s2272B	s3067B	s4169B	s6020B	s6565B	s7849B	s10006B
ath-miR159a-000338	50	50	50	50	50	50	50	50	50	50	50	50	50	50	50	50	50	50	50	50	50	50	50	50	50	50	50	50	50	50	50	50	50	50	50	50	50	50	50	50	50	50	50	50	50	50	50	50	50
dme-miR-7-000268	50	50	34.8868	50	35.0235	50	33.7609	50	50	35.929	50	50	50	50	50	34.9765	50	50	35.2671	34.8542	50	50	50	50	50	34.6888	33.414	50	50	50	50	50	35.9797	35.9253	37.3307	35.1419	35.3315	50	34.4344	50	50	50	35.8449	32.2126	34.1682	50	34.3588	32.8076	50
dme-miR-7-000268	50	50	34.8868	50	35.0235	50	33.7609	50	50	35.929	50	50	50	50	50	34.9765	50	50	35.2671	34.8542	50	50	50	50	50	34.6888	33.414	50	50	50	50	50	35.9797	35.9253	37.3307	35.1419	35.3315	50	34.4344	50	50	50	35.8449	32.2126	34.1682	50	34.3588	32.8076	50
hsa-let-7a#-002307	50	50	50	50	50	50	50	50	50	50	50	50	50	50	50	50	50	50	50	50	50	50	50	50	50	50	50	50	33.0051	50	50	50	50	50	50	31.899	50	50	50	50	50	50	50	33.9745	50	50	50	35.0252	50
hsa-let-7b#-002404	50	50	50	50	50	50	50	50	50	50	50	50	50	50	50	50	50	50	50	50	50	50	50	50	50	34.0116	31.2749	50	50	50	50	50	50	50	34.9652	50	50	50	35.0299	50	50	50	50	50	50	50	50	50	50
hsa-let-7e#-002407	50	50	50	50	50	50	50	50	50	50	50	50	50	50	50	50	50	50	36.9838	50	50	50	50	50	50	37.987	34.975	50	50	50	50	50	50	50	50	37.0029	50	50	50	50	50	50	50	34.9063	50	50	50	35.98	50
hsa-let-7f-1#-002417	50	50	50	50	50	50	50	50	50	50	50	50	50	50	50	50	50	50	50	50	50	50	50	50	50	50	33.0225	50	50	50	50	50	50	50	50	50	50	50	50	50	50	50	50	34.9293	50	50	50	34.99	50
hsa-let-7f-2#-002418	50	50	50	50	42.0035	50	50	50	50	50	50	50	50	50	50	50	39.9971	50	50	50	50	50	50	50	50	38.0099	33.9948	50	37.0157	50	50	50	50	39.0019	50	33.9489	36.9358	50	39.0165	50	50	50	38.9813	36.0627	37.9378	50	50	36.0973	50
hsa-let-7g#-002118	50	50	50	50	50	50	50	50	50	50	50	50	50	50	50	50	50	50	50	36.0609	50	50	50	50	50	50	50	50	50	50	50	50	50	50	50	33.9717	50	50	50	50	50	50	50	50	50	50	50	50	50
hsa-let-7i#-002172	50	50	50	50	50	50	50	50	50	50	50	50	50	50	50	50	50	50	50	50	50	50	50	50	50	50	34.0269	50	50	50	50	50	50	50	50	35.9942	50	50	37.0138	50	50	50	50	50	50	50	50	34.9574	50
hsa-miR-100#-002142	50	50	50	50	50	50	50	50	50	50	50	50	50	50	50	50	50	50	50	50	50	50	50	50	50	50	50	50	50	50	50	50	50	50	46.9973	50	50	50	50	50	50	50	50	50	50	50	50	50	50
hsa-miR-101#-002143	50	50	50	50	50	50	50	50	50	50	50	50	50	50	50	50	50	50	50	50	50	50	50	50	50	50	50	50	50	50	50	50	50	50	50	50	50	50	50	50	50	50	50	50	50	50	50	50	50
hsa-miR-105#-002168	50	50	50	50	50	50	50	50	50	50	50	50	50	50	50	50	50	50	50	50	50	50	50	50	50	50	50	50	50	50	50	50	50	50	50	50	50	50	50	50	50	50	50	50	50	50	50	50	50
hsa-miR-106a#-002170	50	50	50	50	50	50	50	50	50	50	50	50	50	50	50	50	50	50	50	50	50	50	50	50	50	50	34.9784	50	50	50	50	50	50	50	50	33.9993	50	50	50	50	50	50	50	50	50	50	50	50	50
hsa-miR-106b#-002380	50	50	50	50	50	50	50	50	50	50	50	50	50	50	50	50	34.9348	50	50	50	50	50	50	50	50	50	27.0526	50	50	50	50	50	50	50	31.9704	29.0373	38.0136	50	50	50	50	50	50	50	50	50	50	25.9764	50
hsa-miR-10a#-002288	50	50	50	50	50	50	50	50	50	50	50	50	50	50	50	50	50	50	50	50	50	50	50	50	50	50	50	50	50	50	50	50	50	50	50	35.9741	50	50	50	50	50	50	37.0343	32.0024	50	50	50	50	50
hsa-miR-10b#-002315	33.9894	35.9774	50	33.0138	34.9874	50	35.0224	50	32.9935	32.965	50	35.0125	32.964	35.0212	32.951	50	33.9753	33.9749	50	32.009	31.9689	50	50	50	50	33.9809	31.9511	50	31.0144	50	50	32.9851	34.9538	32.9708	32.9103	30.9685	30.9566	32.9594	32.0053	50	50	33.0291	33.9959	31.9664	32.9957	50	32.9741	31.9618	32.9234
hsa-miR-122#-002130	50	50	50	50	50	50	50	50	50	50	50	50	50	50	50	39.2331	50	50	50	50	50	50	50	50	50	50	50	50	50	50	50	50	50	50	50	50	50	50	50	50	50	50	50	50	50	50	50	50	50
hsa-miR-124#-002197	50	50	50	50	50	50	50	50	50	50	50	50	50	50	50	50	50	50	50	50	50	50	50	50	50	50	50	50	50	50	50	50	50	50	50	50	50	50	50	50	50	50	50	50	50	50	50	50	50
hsa-miR-125b-1#-002378	50	50	50	50	50	50	50	50	50	50	50	50	50	50	50	50	50	50	50	50	50	50	50	50	50	50	50	50	50	50	50	50	50	50	50	50	50	50	50	50	50	50	35.9658	50	50	50	50	50	50
hsa-miR-125b-2#-002158	50	50	50	50	50	50	50	50	50	50	50	50	50	50	50	50	50	50	50	50	50	50	50	50	50	50	50	50	50	50	50	50	50	50	50	50	50	50	50	50	50	50	50	50	50	50	50	50	50
hsa-miR-126#-000451	31.9828	27.9814	29.9465	27.9787	28.9804	32.9731	26.9546	50	27.9591	29.9641	30.9603	50	31.9665	34.0701	27.9712	29.9703	31.9682	28.9777	31.9909	27.9739	26.9626	32.9599	31.9781	30.9673	50	24.9699	22.9687	31.972	25.9583	29.9725	32.9829	32.015	28.9651	28.9747	25.9666	20.9444	23.9554	28.9764	28.1667	36.9789	29.9932	30.9514	28.957	24.9717	24.9582	28.9877	30.9835	23.9808	34.9797
hsa-miR-130a#-002131	50	50	50	50	50	50	50	50	50	50	50	50	50	50	50	50	50	50	50	50	50	50	50	50	50	50	50	50	50	50	50	50	50	50	50	50	50	50	50	50	50	50	50	50	50	50	50	50	50
hsa-miR-130b#-002114	35.9864	50	50	33.9892	34.0129	50	32.9316	50	31.9745	33.9469	50	50	50	50	32.0088	50	35.9808	34.9337	34.0095	34.009	32.0206	50	50	50	50	31.0538	29.9661	50	31.972	35.0227	50	50	50	33.9687	31.9318	25.985	30.0199	32.9802	33.996	50	34.9766	50	35.0589	31.0285	30.9228	33.9948	50	28.9781	50
hsa-miR-132#-002132	50	50	50	50	50	50	50	50	50	50	50	50	50	50	50	50	50	50	50	50	50	50	50	50	50	50	50	50	50	50	50	50	50	50	50	50	50	50	50	50	50	50	50	50	50	50	50	50	50
hsa-miR-135a#-002232	24.9611	26.9627	28.988	24.9657	24.982	28.9938	27.993	22.9478	23.9683	25.9549	25.9835	26.9366	26.9771	25.9499	27.973	29.9863	30.951	26.9412	24.965	24.9673	24.9815	26.9552	31.9862	26.9705	37.9817	26.9594	24.9741	31.1033	23.9688	26.9438	29.9868	24.9545	27.9778	25.9393	24.9299	22.9853	22.9536	22.9808	25.9612	32.9587	28.9568	30.9973	25.9259	21.9725	24.9376	29.9974	23.9552	22.9439	25.9559
hsa-miR-135b#-002159	50	50	50	50	50	50	50	50	50	50	50	50	50	50	50	50	50	50	50	50	50	50	50	50	50	50	50	50	50	50	50	50	50	50	50	50	50	50	50	50	50	50	50	31.925	50	50	50	50	50
hsa-miR-136#-002100	35.9805	50	50	33.9779	34.9695	50	35.0034	50	34.9584	50	50	50	50	50	34.9949	50	50	34.9799	50	33.992	35.9596	50	50	50	50	33.967	29.9892	50	32.9787	50	50	34.9863	36.9818	36.9673	33.9671	28.9727	33.9598	34.9772	35.9682	50	50	50	50	30.9693	32.9507	50	50	32.9764	50
hsa-miR-138-1#-002162	30.9953	31.9515	31.9353	30.9186	32.9594	30.971	32.9439	31.9618	31.9598	30.9948	27.9834	28.943	30.9852	29.9771	30.9633	33.9398	32.9728	30.9875	30.0098	29.9698	30.9669	28.9741	34.9737	35.9682	50	30.9672	31.9563	36.9792	28.9392	30.0075	31.9862	26.9907	31.9798	31.9631	30.9378	29.9814	29.9673	29.995	31.9714	35.0306	32.0066	31.0485	33.0119	28.9855	29.968	34.9541	27.9646	30.9629	31.9555
hsa-miR-138-2#-002144	50	50	50	50	50	50	50	50	50	50	50	50	50	50	50	50	50	50	50	50	50	50	50	50	50	50	50	50	50	50	50	50	50	50	50	50	50	50	50	50	50	50	50	50	50	50	50	50	50
hsa-miR-141#-002145	50	50	50	50	50	50	38.0774	50	50	35.164	39.0041	50	34.9895	50	50	50	50	35.9582	50	50	50	50	50	50	50	50	50	50	50	50	39.0123	50	50	50	50	50	46.9538	50	50	50	50	50	50	50	43.9647	50	50	35.9607	50
hsa-miR-143#-002146	50	50	50	50	50	50	50	50	50	50	50	50	50	50	50	50	50	50	50	50	50	50	50	50	50	50	50	50	50	50	50	50	50	50	50	50	50	50	50	50	50	50	50	50	50	50	50	50	50
hsa-miR-144#-002148	33.9426	32.9497	34.9638	34.0081	32.964	50	32.9605	50	32.9838	35.9868	33.9888	50	35.9715	50	32.9601	34.9869	36.9238	32.9971	32.9453	29.9587	32.9765	50	50	31.955	50	33.9374	32.0028	50	29.9518	32.9401	50	43.02	34.005	33.9526	33.9677	28.984	29.0264	30.9768	32.9979	50	50	50	32.9381	31.9507	30.9883	50	50	28.9674	11.9312
hsa-miR-145#-002149	50	50	50	35.9429	50	50	35.9836	50	50	50	50	50	50	50	34.9656	50	50	50	35.9763	34.9627	34.9668	50	50	50	50	34.9535	33.9653	50	35.947	34.9681	50	50	35.9542	50	35.9702	30.9783	32.9522	50	50	50	50	50	50	32.9693	35.0844	50	50	32.9643	50
hsa-miR-146a#-002163	50	50	50	50	50	50	50	50	50	50	50	50	50	50	50	50	50	50	50	50	50	50	50	50	50	50	50	50	50	50	50	50	50	50	50	50	50	50	50	50	50	50	50	50	50	50	50	50	50
hsa-miR-148a#-002134	50	35.9551	50	50	34.9796	50	50	50	34.9653	50	50	50	50	50	50	50	50	50	50	50	50	50	50	50	50	50	34.0493	50	33.9	50	50	50	50	50	34.9488	35.0457	50	50	50	50	50	50	35.8755	50	50	50	50	32.9987	50
hsa-miR-148b#-002160	50	50	50	35.9603	50	50	37.973	50	35.9601	35.9662	50	50	50	50	35.9783	50	35.9686	50	50	37.9858	34.9865	50	50	50	50	34.9659	30.9609	50	37.9947	39.0048	50	11.0681	50	50	33.9616	30.9664	33.9854	50	35.9863	50	32.9692	50	50	35.9814	35.9631	50	50	30.9893	12.9551
hsa-miR-149#-002164	50	50	50	50	50	50	50	50	50	50	50	50	50	50	50	50	50	50	50	50	50	50	50	50	50	50	50	50	50	50	50	50	50	50	50	50	50	50	50	50	50	50	50	50	50	50	50	50	50
hsa-miR-151-3p-002254	28.979	27.9239	30.9166	25.9471	28.9583	28.9154	27.9347	34.9432	25.9563	29.0878	33.9358	36.9234	30.9397	38.9381	26.9134	35.003	27.9359	33.0166	32.9891	31.9739	25.9626	39.0548	37.9962	47.0634	31.9461	28.0126	21.9528	23.8826	31.9232	34.0146	31.9602	35.9516	30.9496	26.928	27.9983	24.0308	28.9527	34.991	29.9584	30.9449	26.9397	26.97	34.0323	27.9695	30.9435	34.962	31.9378	24.9632	40.0225
hsa-miR-154#-000478	50	50	50	50	50	50	35.9533	50	50	50	50	50	50	50	50	50	50	50	50	50	50	50	50	50	50	34.9977	33.92	50	34.9865	50	50	50	50	50	50	34.0135	35.961	50	35.9612	50	50	50	50	33.9798	50	50	50	36.9683	50
hsa-miR-155#-002287	50	50	50	50	50	50	50	50	50	50	50	50	50	50	50	50	50	50	50	50	50	50	50	50	50	50	50	50	50	50	50	50	50	50	50	50	50	50	50	50	50	50	50	50	50	50	50	50	50
hsa-miR-15a#-002419	50	33.0186	34.9884	32.9457	32.9608	32.9911	33.9789	33.9639	31.9548	50	50	50	50	50	35.0075	50	50	50	35.0116	50	32.9685	50	50	50	50	31.9789	29.9886	50	36.0627	34.0255	50	50	50	33.9711	31.9587	28.9333	31.9836	31.9566	32.9896	50	50	50	50	32.0026	32.9781	50	50	29.9653	34.9669
hsa-miR-15b#-002173	50	50	50	50	50	50	50	50	50	50	50	50	50	50	31.9422	50	30.1358	50	50	50	50	50	50	50	34.9939	27.0545	24.0272	50	50	50	50	50	50	50	27.9796	26.03	30.1112	32.9819	50	33.9678	31.0416	50	50	50	50	50	50	24.9872	50
hsa-miR-16-1#-002420	50	33.9322	50	50	50	50	33.954	50	32.9787	33.9618	50	50	50	50	34.0031	50	50	50	33.9941	50	34.0177	50	50	50	50	34.005	30.9927	50	33.0192	50	50	50	50	33.9751	33.9457	30.9769	33.9895	35.0064	50	50	50	50	50	50	32.977	50	50	32.0014	50
hsa-miR-16-2#-002171	50	50	50	50	50	50	50	50	50	50	50	50	50	50	50	50	50	50	50	50	50	50	50	50	50	50	50	50	50	50	50	50	50	50	50	50	50	50	50	50	50	50	50	50	50	50	50	50	50
hsa-miR-17#-002421	50	39.0253	35.0084	50	50	50	34.0234	35.0262	33.0115	50	50	50	50	50	35.9873	50	50	34.0249	50	50	50	50	50	50	50	33.9823	32.0194	50	33.8783	50	50	33.9498	50	50	33.0222	30.9784	50	43.0107	42.0526	50	50	50	50	32.9821	40.0279	50	50	35.0261	50
hsa-miR-181a-2#-002317	34.9968	32.9603	33.9713	33	34.0017	50	32.9751	50	33.9968	33.9757	50	50	50	50	33.0043	50	33.9926	50	33.9964	34.0046	33.0057	50	50	50	50	30.9516	28.9702	50	33.9502	50	50	50	50	34.0769	31.989	28.9633	31.9802	33.9641	33.004	50	50	50	33.9973	32.9715	31.9414	50	50	28.9618	50
hsa-miR-181c#-002333	50	50	50	50	50	50	50	50	50	50	50	50	50	50	50	50	50	50	50	50	50	50	50	50	35.013	50	28.9015	50	50	50	50	50	50	35.0367	50	28.9894	50	50	50	50	50	50	50	50	50	50	50	28.9762	50
hsa-miR-182#-000483	50	50	50	50	50	50	50	50	50	50	50	50	50	50	50	50	50	50	50	50	50	50	50	50	50	50	50	50	50	50	50	50	50	50	50	50	50	50	50	50	50	50	50	50	50	50	50	50	50
hsa-miR-183#-002270	50	50	50	50	33.9823	50	34.9538	50	34.8919	50	50	50	50	50	34.9826	50	50	50	50	50	34.0155	50	50	50	50	34.9507	34.0025	50	32.0517	50	50	50	50	50	34.9685	31.9711	33.9274	33.0027	33.9903	50	50	50	50	31.0119	50	50	50	33.013	31.9815
hsa-miR-185#-002104	50	50	50	50	50	50	50	50	34.9942	36.0516	50	50	50	50	50	50	50	50	50	50	50	50	50	50	50	50	34.0012	50	50	50	50	50	50	50	35.9745	50	50	50	35.0648	50	50	50	50	50	50	50	50	33.9165	50
hsa-miR-186#-002105	50	50	50	50	50	50	50	50	50	50	50	50	50	50	50	50	50	50	50	50	50	50	50	50	50	50	35.0077	50	50	50	50	50	50	50	50	37.1093	50	50	35.0032	50	50	50	50	50	50	50	50	34.94	50
hsa-miR-188-5p-002320	30.0095	30.9463	31.9692	29.9575	32.003	28.9846	31.988	32.0064	30.9741	29.968	28.9888	28.9836	29.9633	28.9736	29.9657	31.9296	34.9774	30.0109	29.9806	29.9754	30.0014	28.9833	33.9999	31.9699	50	30.0267	29.9495	33.0189	29.0037	28.9766	31.9836	28.0084	30.9849	29.9765	30.0257	29.0007	28.9876	28.9881	29.9489	33.9579	31.9634	32.9718	30.9022	28.9809	29.0062	31.9837	27.8871	29.9658	29.0019
hsa-miR-18a#-002423	50	50	50	33.9695	34.9619	50	34.9703	50	34.9825	50	50	50	50	50	50	50	50	50	50	34.9737	50	50	50	50	50	34.9865	30.9666	50	35.985	34.9875	50	50	36.9677	35.9927	33.9773	30.9635	33.9737	50	50	50	35.9585	50	50	33.9827	50	50	50	30.9634	50
hsa-miR-18b#-002310	50	50	50	50	50	50	50	50	50	50	50	50	50	50	50	50	50	50	50	50	50	50	50	50	50	50	50	50	50	50	50	50	50	50	50	50	50	50	50	50	50	50	50	50	50	50	50	50	50
hsa-miR-190b-002263	50	34.9653	50	34.9517	50	34.9551	50	41.9666	35.9836	50	50	50	34.9809	50	50	50	50	34.9672	50	50	34.9694	50	50	50	50	34.9475	32.9639	50	33.9638	50	50	50	50	36.0075	50	31.9716	33.943	33.9818	35.9835	50	46.055	50	50	32.9686	35.97	38.0445	50	35.9933	50
hsa-miR-192#-002272	50	50	50	50	50	50	50	50	50	50	50	50	50	50	50	50	50	50	50	50	50	50	50	50	50	50	35.9744	50	36.9832	50	50	50	50	35.9527	50	34.9658	50	44.9687	50	50	50	50	50	34.993	50	50	50	50	50
hsa-miR-193b#-002366	50	50	50	50	33.976	50	50	50	50	50	50	50	50	33.9343	50	50	50	50	50	50	50	50	50	50	50	50	33.0668	50	50	50	50	50	50	33.9943	33.0133	50	50	50	50	50	50	50	50	50	50	50	50	50	50
hsa-miR-194#-002379	50	50	50	50	50	50	50	50	50	50	50	50	50	50	50	50	50	50	50	50	50	50	50	50	50	50	50	50	50	50	50	50	50	50	50	50	50	50	50	50	50	50	50	50	50	50	50	50	50
hsa-miR-195#-002107	50	50	50	50	50	50	50	50	50	50	50	50	50	50	50	50	50	50	50	50	50	50	50	50	50	50	50	50	50	50	50	50	50	50	50	50	50	50	50	50	50	50	50	50	50	50	50	50	50
hsa-miR-19a#-002424	50	50	50	50	50	50	50	50	50	50	50	50	37.0542	50	50	50	50	50	50	50	37.0075	50	50	50	50	50	36.0595	50	50	50	50	50	50	50	50	36.9866	38.9508	50	50	50	50	50	50	50	50	50	50	50	50
hsa-miR-19b-1#-002425	33.9537	33.9611	36.0224	32.9544	33.9893	50	35.9673	50	32.9694	32.9537	32.9911	32.9103	33.9777	33.9816	33.9784	50	50	34.0081	34.9974	33.9707	33.9765	33.9587	50	50	50	31.9755	28.9494	50	34.0201	33.9509	37.9679	50	35.9796	33.9773	30.9759	28.9485	31.9853	34.9908	32.9473	50	36.9979	50	34.9743	31.9856	32.9554	50	34.0219	28.972	37.971
hsa-miR-19b-2#-002426	50	50	50	50	50	50	50	50	50	50	50	50	50	50	50	50	50	50	50	50	50	50	50	50	50	50	50	50	50	50	50	50	50	50	50	50	50	50	50	50	50	50	50	50	50	50	50	50	50
hsa-miR-200a#-001011	50	50	50	50	36.0251	50	50	50	50	50	50	35.0345	50	50	50	50	50	50	50	50	50	50	50	50	50	50	50	50	50	50	50	50	50	34.9616	50	33.9975	50	50	34.0558	50	50	50	50	31.989	50	50	50	50	50
hsa-miR-200b#-002274	50	50	50	50	50	50	50	50	50	50	50	50	50	50	50	50	50	50	50	50	50	50	50	50	50	50	31.7893	50	50	50	50	50	50	50	50	50	50	50	50	50	50	50	50	29.9926	50	50	50	50	50
hsa-miR-200c#-002286	50	50	50	50	50	50	50	50	50	50	50	50	50	50	50	50	50	50	50	50	50	50	50	50	50	50	50	50	50	50	50	50	50	50	50	50	50	50	50	50	50	50	50	50	50	50	50	50	50
hsa-miR-202#-002362	50	50	50	50	50	50	50	50	50	50	50	50	50	50	50	50	50	50	50	50	50	50	50	50	50	50	50	50	50	50	50	50	50	50	50	50	50	50	50	50	50	50	50	50	50	50	50	50	50
hsa-miR-206-000510	50	35.9581	33.9141	50	50	50	47.1053	50	50	50	50	46.0249	50	50	50	50	50	50	46.9473	34.9532	33.9509	50	50	50	50	33.9401	35.9374	50	32.9597	47.2026	50	50	34.9376	50	33.9467	31.9445	33.9532	50	35.9477	50	50	50	50	50	50	50	33.9708	33.938	34.9507
hsa-miR-20a#-002437	50	50	50	34.9965	36.0001	50	34.9932	50	35.9813	50	50	50	50	50	33.9817	35.9689	35.9726	50	50	33.9956	32.963	50	50	46.0363	50	32.9731	30.9897	50	33.9732	50	50	50	35.9823	34.9684	33.986	28.9706	32.9796	50	34.0163	50	36.0054	50	50	31.9701	34.0319	50	50	30.9722	50
hsa-miR-20b#-002311	50	50	50	50	50	50	50	50	50	50	50	50	50	50	50	50	50	50	50	50	50	50	50	50	50	50	50	50	50	50	50	50	50	50	50	50	50	50	50	50	50	50	50	50	50	50	50	50	50
hsa-miR-21#-002438	50	32.9684	36.0281	50	33.9594	32.07	32.9796	34.9827	50	50	50	50	34.0607	50	33.9803	50	50	50	33.0205	50	34.9812	50	50	50	50	33.955	32.9567	50	50	50	33.9948	50	50	50	31.9772	31.9993	35.8944	50	33.9888	50	50	50	50	32.0073	50	50	50	30.9684	50
hsa-miR-213-000516	50	35.0081	50	34.0322	35.9976	50	33.9873	50	34.9793	33.9993	50	50	50	50	50	50	50	35.0524	50	50	50	50	50	50	50	32.9942	30.9763	50	33.9777	50	50	50	34.9873	34.9706	34.0096	30.9495	32.9471	50	34.016	50	33.9609	50	50	31.9711	35.0074	50	50	29.9502	50
hsa-miR-214#-002293	34.9726	50	50	50	50	50	36.9607	50	38.9531	36.0021	50	50	50	50	50	50	50	36.9881	50	50	50	36.9773	50	50	50	50	50	50	34.9885	50	50	50	50	35.9598	36.9713	35.9857	35.95	50	36.0111	50	39.2415	50	50	32.9673	50	50	50	50	44.0494
hsa-miR-218-2#-002294	50	50	50	50	50	50	50	50	50	50	50	50	50	50	50	50	50	50	50	50	44.9861	50	50	50	50	50	50	50	50	50	50	50	50	50	50	50	50	50	50	50	50	50	50	50	50	50	50	50	50
hsa-miR-22#-002301	32.9802	31.9455	32.9444	29.9818	30.9697	32.9983	30.951	50	30.9767	30.9416	50	50	34.0242	50	30.9919	50	30.9645	33.9681	35.1631	29.9865	29.9678	50	50	50	35.9624	28.9941	26.9918	50	30.9718	31.9856	34.9779	35.0589	31.9599	30.9728	28.9662	25.9354	28.9998	31.9889	30.9398	35.0052	31.9741	50	32.9778	28.9701	29.9714	38.9863	35.0064	25.9915	32.9461
hsa-miR-221#-002096	50	50	50	50	50	50	35.9747	50	50	35.9952	50	50	50	50	50	50	50	50	50	50	50	50	50	50	50	50	34.9858	50	50	50	50	50	50	50	50	34.975	50	50	50	50	50	50	35.9662	50	50	50	50	33.9726	50
hsa-miR-222#-002097	50	32.017	50	32.998	32.9706	50	50	50	50	50	50	50	50	50	50	50	50	50	50	50	50	50	50	50	50	32.9902	30.9744	50	50	50	50	50	50	50	50	31.9414	32.9895	50	50	50	50	50	50	30.994	50	50	50	31.0026	50
hsa-miR-223#-002098	32.9859	30.9788	31.9569	31.0049	28.9579	50	29.9779	33.9641	30.9787	31.9678	36.023	50	31.9801	34.0013	30.9799	50	30.964	31.9862	33.0017	30.9849	29.9749	34.0017	50	50	34.9631	27.9633	25.9681	50	29.9627	33.0227	34.9794	32.9846	32.9856	30.9653	27.9636	25.9562	28.9945	31.954	30.9723	50	32.9521	50	31.9604	28.9794	29.9858	50	34.966	25.9963	31.9663
hsa-miR-23a#-002439	50	50	50	50	50	50	50	39.0052	50	50	50	50	36.0352	46.0963	42.0059	50	50	50	50	50	50	36.9887	50	50	50	50	33.9699	50	50	41.023	35.8924	50	47.0351	50	34.9771	32.9927	50	50	39.005	50	50	50	50	33.9865	50	50	41.0268	34.9871	50
hsa-miR-23b#-002126	50	50	50	50	50	50	50	50	50	50	50	50	50	50	50	50	50	50	50	50	50	50	50	50	50	50	31.9623	50	50	50	50	50	50	50	34.0124	50	50	50	50	50	50	50	50	50	50	50	50	32.0159	50
hsa-miR-24-1#-002440	50	50	50	50	50	50	50	50	50	50	50	50	50	50	50	50	50	50	50	50	50	50	50	50	50	50	50	50	50	50	50	50	50	41.0756	50	50	34.6709	50	50	50	50	50	50	50	50	50	50	46.9226	50
hsa-miR-25#-002442	50	50	50	50	50	50	50	50	50	50	50	50	50	50	50	50	50	50	50	50	50	50	50	50	50	50	38.0087	50	50	50	50	50	50	50	50	50	50	50	50	50	50	50	50	50	50	50	50	50	50
hsa-miR-26a-1#-002443	50	50	50	32.9718	50	50	34.9834	50	33.9792	50	50	50	50	50	33.97	50	50	35.9821	50	33.9993	33.9658	50	50	50	50	32.9875	29.9658	50	33.02	34.9475	50	36.0052	50	34.9825	33.9718	26.9768	30.9862	34.9935	35.9789	50	35.9755	50	50	31.9877	31	35.9823	50	29.9667	37.0059
hsa-miR-26a-2#-002115	50	50	50	50	50	50	36.0025	50	50	50	50	50	50	50	50	50	50	50	50	50	50	50	50	50	50	50	50	50	50	50	50	50	50	50	50	50	50	50	50	50	50	50	50	50	50	50	50	50	50
hsa-miR-26b#-002444	50	34.9731	34.9653	31.9663	33.9843	35.9601	33.9594	50	31.9734	32.9809	35.9648	50	50	50	32.9787	36.9517	33.9299	34.9967	34.9566	32.9836	31.958	50	50	50	50	30.9824	27.0243	50	32.0021	34.9985	50	41.9915	50	33.014	29.9332	26.9866	31.0032	50	32.9552	50	33.9626	50	50	31.0239	31.9884	50	50	27.9766	40.958
hsa-miR-27a#-002445	50	50	50	50	33.9339	50	35.9909	50	50	50	50	50	34.9983	50	50	50	50	35.9772	33.9729	34.9655	50	50	50	50	50	33.9776	31.0179	50	37.157	50	50	36.0041	36.9407	34.9934	33.9658	32.9869	33.9717	50	32.9405	50	50	50	37.0072	33.9638	50	50	50	30.9444	50
hsa-miR-27b#-002174	50	35.9446	50	50	50	50	34.1025	50	33.9773	33.9914	50	50	50	50	33.0071	50	50	50	35.9965	50	50	50	50	50	50	32.9529	31.0238	50	50	35.0593	50	50	50	33.9767	34.0502	29.9783	34.0465	50	50	50	50	50	50	33.005	50	50	50	30.9959	50
hsa-miR-29a#-002447	50	50	50	50	50	50	50	50	35.0044	50	50	50	50	50	50	50	50	50	50	50	50	50	50	50	50	33.9883	33.0071	50	34.0132	33.9984	50	33.9946	50	34.9722	50	32.9878	34.005	50	50	50	50	50	50	32.0217	50	50	50	32.9664	50
hsa-miR-29b-1#-002165	50	50	50	50	50	50	50	50	50	50	50	50	50	50	50	50	50	50	50	50	50	50	50	50	50	50	50	50	50	50	50	50	50	50	50	50	50	50	50	50	50	50	50	50	50	50	50	34.8819	50
hsa-miR-29b-2#-002166	50	50	50	50	50	50	50	50	50	50	50	50	50	50	50	50	50	50	50	50	50	50	50	50	50	50	50	50	35.0217	50	50	50	50	50	34.9589	34.0161	36.0443	50	50	50	50	50	50	35.0372	50	50	50	35.0177	50
hsa-miR-302a#-002381	50	50	50	50	50	50	50	50	50	50	50	50	50	50	50	50	50	50	50	50	50	50	50	50	50	50	50	50	50	50	50	50	50	50	50	50	50	50	50	50	50	50	50	50	50	50	50	50	50
hsa-miR-302b#-002119	50	50	50	50	50	50	50	50	50	50	50	50	50	50	50	50	50	50	50	50	50	50	50	50	50	50	50	50	50	50	50	33.9412	50	50	50	50	50	50	50	50	50	50	50	50	50	50	50	50	50
hsa-miR-302c#-000534	50	50	50	50	50	50	50	50	50	50	50	50	50	50	50	50	50	50	50	50	50	50	50	50	50	50	50	50	50	50	50	50	50	50	50	50	50	50	50	50	50	50	50	50	50	50	50	50	50
hsa-miR-302d#-002120	50	50	50	50	50	50	50	50	36.8088	50	50	45.1813	50	50	50	50	50	50	50	50	50	50	50	50	50	50	50	16.9958	50	50	50	50	50	50	50	50	50	50	50	50	50	50	50	50	50	50	50	50	50
hsa-miR-302d-000535	50	50	50	50	50	50	50	50	50	50	50	50	50	50	50	50	50	50	50	50	50	50	50	50	50	50	50	50	50	50	50	50	50	50	50	50	50	50	50	50	50	50	50	50	50	50	50	50	50
hsa-miR-302d-000535	50	50	50	50	50	50	50	50	50	50	50	50	50	50	50	50	50	50	50	50	50	50	50	50	50	50	50	50	50	50	50	50	50	50	50	50	50	50	50	50	50	50	50	50	50	50	50	50	50
hsa-miR-30a-3p-000416	34.022	30.9613	31.9604	30.9385	31.9922	33.048	30.985	50	30.9545	31.9687	50	50	32.9957	50	31.9561	50	31.9616	31.99	32.9338	32.0026	28.9385	50	50	35.9637	50	29.9595	26.9772	50	29.9671	31.9516	33.9561	29.9321	31.9724	29.9676	28.9598	26.9682	28.9624	31.9652	30.961	35.0047	33.034	50	30.9719	28.9442	29.9666	50	50	26.9744	30.9511
hsa-miR-30a-5p-000417	28.9485	26.9596	29.9602	26.9435	27.9414	28.9644	26.9535	31.9595	26.9533	27.9403	31.9619	32.9751	29.9707	32.9708	28.9641	34.9579	29.9687	28.9582	27.9694	27.9544	26.9568	33.9614	50	32.9525	35.9822	25.9407	21.9573	33.9419	26.9566	27.933	31.9456	28.9757	28.9378	25.943	24.9521	22.9554	25.9455	26.9523	26.995	33.9394	29.9526	29.9593	28.9325	23.9464	27.9465	32.9648	29.9553	21.9308	28.9393
hsa-miR-30b#-002129	50	50	44.2704	50	50	50	50	50	50	50	50	50	50	50	50	50	50	50	50	50	50	50	50	50	50	50	50	50	50	50	50	50	50	50	50	50	50	50	50	50	50	50	50	50	50	50	50	50	50
hsa-miR-30c-1#-002108	50	50	50	50	50	50	50	50	50	50	50	50	50	50	50	50	50	50	50	50	50	50	50	50	50	50	50	50	50	50	50	50	50	50	50	50	50	50	50	50	50	50	50	50	50	50	50	50	50
hsa-miR-30c-2#-002110	50	50	50	50	50	50	50	50	50	50	50	50	50	50	50	50	50	50	50	50	50	50	50	50	50	50	50	50	50	50	50	50	50	50	50	50	50	50	50	50	50	50	50	50	50	50	50	50	50
hsa-miR-30d#-002305	50	50	50	33.966	35.9614	50	33.9994	50	33.947	32.9522	50	50	50	50	34.9739	50	50	50	50	34.0078	33.9853	50	50	50	50	34.0128	31.9836	50	50	33.9998	50	36.0006	34.9869	35.9818	34.9696	29.9621	31.9423	50	35.0402	50	50	50	35.0145	31.9745	32.9877	50	50	30.9867	50
hsa-miR-30d-000420	30.974	28.8178	30.7766	29.9098	28.9147	31.8063	28.9336	35.9482	27.9639	29.9487	33.1847	35.1956	31.8648	36.01	30.9946	39.3883	31.9563	30.2309	29.9423	29.9069	28.0762	33.9884	36.0194	35.3055	36.0108	27.9404	23.9554	50	28.9498	30.8974	33.9583	29.9666	30.9992	28.8363	26.9183	23.8872	27.7569	28.9302	28.7318	50	31.8327	32.4075	31.1245	25.0052	29.6804	33.4363	33.2916	24.9327	30.9039
hsa-miR-30d-000420	30.974	28.8178	30.7766	29.9098	28.9147	31.8063	28.9336	35.9482	27.9639	29.9487	33.1847	35.1956	31.8648	36.01	30.9946	39.3883	31.9563	30.2309	29.9423	29.9069	28.0762	33.9884	36.0194	35.3055	36.0108	27.9404	23.9554	50	28.9498	30.8974	33.9583	29.9666	30.9992	28.8363	26.9183	23.8872	27.7569	28.9302	28.7318	50	31.8327	32.4075	31.1245	25.0052	29.6804	33.4363	33.2916	24.9327	30.9039
hsa-miR-30e-002223	29.9781	29.95	31.9483	28.952	28.9662	29.01	28.9429	31.9686	27.9478	28.972	29.9948	30.0628	29.9389	31.9283	28.9629	31.9735	29.9504	28.961	28.9785	27.9463	27.9631	50	50	32.9935	34.9508	27.9589	24.9516	31.9912	27.9641	28.0169	30.9453	29.9633	30.9538	28.9635	26.9358	23.934	26.9433	27.9709	28.9373	32.9986	28.9507	31.9746	30.952	25.9468	27.938	33.0053	29.9786	24.9475	29.9536
hsa-miR-30e-3p-000422	34.9714	29.9412	31.9737	29.7342	30.9758	33.9581	28.9265	35.9934	29.9482	32.9873	33.0231	33.0176	32.993	36.9889	29.9463	34.9728	30.9416	30.9933	31.9552	29.9537	28.9726	33.9721	50	50	50	26.9329	24.944	50	28.9629	30.9695	34.9495	32.0087	29.9655	29.9575	26.9402	24.9686	26.9397	30.9745	28.941	50	31.9618	36.9624	29.9699	27.9519	28.9675	34.9642	33.9856	24.9562	30.9545
hsa-miR-32#-002111	50	50	50	50	50	50	50	50	50	50	50	50	50	50	50	50	50	50	50	50	50	50	50	50	50	50	50	50	50	50	50	50	50	50	50	50	50	50	50	50	50	50	50	50	50	50	50	50	50
hsa-miR-335#-002185	50	30.9629	33.1055	50	31.9942	50	31.019	50	33.0505	50	50	50	50	50	32.0284	50	33.9576	32.9615	50	30.9902	30.978	50	50	50	50	29.0012	25.9679	50	30.9417	32.1071	50	50	31.9696	31.9748	29.9574	26.0155	28.9712	50	32.0213	50	32.9689	36.0824	32.0189	29.0045	29.9904	50	50	26.9753	50
hsa-miR-337-3p-002157	50	50	50	50	50	50	34.0209	50	50	50	50	50	50	50	50	50	50	50	50	50	50	50	50	50	50	32.9918	30.9684	50	50	33.0697	50	50	50	50	33.9973	30.9785	50	50	50	50	31.9628	50	50	50	50	33.9856	50	32.9769	50
hsa-miR-33a#-002136	50	34.9786	33.8646	34.0639	33.0452	50	36.0783	50	34.0327	50	50	50	50	50	50	50	34.9758	50	34.9753	50	50	50	50	50	50	34.9955	29.9868	50	50	50	50	50	34.0269	33.9894	31.9994	29.9472	33.0461	50	33.9981	50	50	50	50	50	50	50	50	29.9806	50
hsa-miR-340#-002259	50	31.9605	33.9665	31.9373	31.9611	50	32.9469	50	33.9825	37.9716	50	50	50	50	31.9703	50	33.9676	35.9524	33.9471	32.9655	30.96	50	50	50	50	29.9544	27.9759	50	31.9341	34.9708	50	50	32.9625	32.9578	31.9805	26.957	29.9713	33.9588	31.95	50	35.9557	50	34.0003	30.968	30.9739	50	50	27.9485	50
hsa-miR-34a#-002316	50	50	50	34.9407	50	50	34.9937	50	33.9772	36.0033	50	50	32.9172	50	50	50	50	50	34.9517	32.9755	33.9521	50	50	50	50	35.9985	32.9646	50	32.9362	50	50	50	50	35.96	33.988	32.9866	34.0016	50	50	50	34.9766	33.9602	35.9837	30.9858	50	50	35.0812	32.9779	50
hsa-miR-34b-000427	50	50	50	50	50	50	50	50	50	50	50	50	50	50	50	50	50	50	50	50	50	50	50	50	50	50	50	50	50	50	50	50	50	50	50	50	50	50	50	50	50	50	50	50	50	50	50	50	50
hsa-miR-361-3p-002116	50	31.8362	50	50	31.8461	50	50	50	30.2378	50	50	50	50	50	50	50	50	50	50	50	50	50	50	50	35.1539	50	28.5609	50	50	50	50	50	50	50	29.7394	28.0159	29.7496	50	50	50	50	33.9083	50	50	50	50	50	28.4462	50
hsa-miR-361-3p-002116	50	31.8362	50	50	31.8461	50	50	50	30.2378	50	50	50	50	50	50	50	50	50	50	50	50	50	50	50	35.1539	50	28.5609	50	50	50	50	50	50	50	29.7394	28.0159	29.7496	50	50	50	50	33.9083	50	50	50	50	50	28.4462	50
hsa-miR-363#-001283	50	50	50	50	50	50	37.9998	50	50	50	50	50	50	50	50	50	50	50	50	50	50	50	50	50	50	32.9867	50	50	34.0528	50	50	50	50	50	50	50	32.9708	33.1308	35.0088	50	50	50	50	50	50	50	50	50	37.9984
hsa-miR-367#-002121	50	50	50	50	50	50	50	50	50	50	50	50	50	50	50	50	50	50	50	50	50	50	50	50	50	50	50	50	50	50	50	50	50	50	50	26.0943	50	50	50	50	50	50	50	50	50	50	50	50	50
hsa-miR-373#-000562	50	50	50	50	50	50	50	50	50	50	50	50	50	50	50	50	50	50	50	50	50	50	50	50	50	50	50	50	50	50	50	50	50	50	50	50	32.8968	50	37.6807	50	50	50	50	50	50	50	50	50	50
hsa-miR-374a#-002125	50	50	50	50	50	50	50	50	50	50	50	50	50	50	50	50	50	50	50	50	50	50	50	50	50	34.9747	50	50	35.9766	50	50	50	50	50	50	30.9632	50	50	50	50	50	50	50	35.9908	50	50	50	36.9051	50
hsa-miR-374b#-002391	50	50	50	50	50	50	50	50	50	50	50	50	50	50	50	50	50	50	50	50	50	50	50	50	50	50	35.9683	50	50	50	50	50	50	50	50	32.9653	50	50	50	50	50	50	50	50	50	50	50	50	50
hsa-miR-376a#-002127	37.9886	50	50	50	50	50	50	50	50	50	50	50	50	50	50	50	50	50	40.9856	50	50	50	50	50	50	50	34.9797	50	50	50	50	50	50	50	50	35.8129	50	50	50	50	50	50	50	50	50	50	50	41.04	50
hsa-miR-377#-002128	50	50	50	40.0976	50	35.9507	36.9693	50	36.9925	50	50	50	50	50	50	50	50	50	35.9963	37.0421	50	50	50	50	50	34.9607	32.9867	50	50	41.5479	50	50	50	50	34.9801	32.959	50	50	50	50	50	50	50	50	50	50	50	33.9517	50
hsa-miR-378-000567	50	35.9435	35.9471	34.9876	35.9852	50	34.9876	35.9566	50	50	50	50	38.0205	50	50	50	50	50	31.9708	50	34.9988	36.2626	50	50	50	32.9654	30.9267	50	35.976	37.9814	50	50	34.9544	32.958	32.949	33.9629	34.0007	35.0546	50	50	50	50	37.0303	28.9667	38.5388	50	36.9796	31.9523	50
hsa-miR-378-002243	31.9662	29.9183	31.9372	29.9282	29.9319	31.9596	30.939	30.933	30.9555	30.9405	32.0004	33.9732	31.9554	33.0077	31.9359	33.9422	30.9343	33.9824	30.9681	30.9692	31.9684	32.9957	40.0435	33.9398	29.9099	30.9508	27.9314	36.9106	30.9801	30.9617	33.9585	10.9954	33.946	27.9231	27.9477	29.965	31.9859	30.9889	28.9361	31.953	31.9382	31.958	31.9459	28.9576	31.9495	34.0584	32.9457	27.9635	36.9745
hsa-miR-379#-002133	50	36.9733	50	50	50	50	35.102	50	50	50	50	50	50	50	35.9792	50	50	50	50	36.0651	50	50	50	50	50	34.9515	31.9529	50	33.9827	50	50	50	50	50	36.001	31.9403	35.0007	35.9838	50	50	34.7282	50	50	50	50	50	50	35.9929	50
hsa-miR-380-5p-000570	50	39.9711	37.9999	35.9923	38.9614	50	50	43.0341	46.9587	50	50	50	39.0133	45.9487	50	50	50	43.014	50	50	50	50	50	50	50	43.0211	32.9697	50	50	50	50	50	39.0499	36.9688	36.9896	33.9754	50	50	50	50	50	50	40.9589	34.0048	38.0542	50	41.0097	35.9902	50
hsa-miR-409-3p-002332	30.7975	27.9679	33.0526	26.8762	27.87	30.8857	26.9285	35.9925	25.9565	26.9802	50	50	34.0242	36.068	28.9372	45.872	28.9664	32.4972	31.7701	28.1247	27.9041	50	45.993	45.0408	33.7922	24.9789	20.986	46.0017	27.9281	29.889	35.0813	32.469	31.9452	25.9214	23.9504	21.9558	26.9286	35.2777	26.9887	50	29.9579	33.9302	29.9641	25.9729	29.8004	39.4863	37.924	23.9434	34.4276
hsa-miR-409-3p-002332	30.7975	27.9679	33.0526	26.8762	27.87	30.8857	26.9285	35.9925	25.9565	26.9802	50	50	34.0242	36.068	28.9372	45.872	28.9664	32.4972	31.7701	28.1247	27.9041	50	45.993	45.0408	33.7922	24.9789	20.986	46.0017	27.9281	29.889	35.0813	32.469	31.9452	25.9214	23.9504	21.9558	26.9286	35.2777	26.9887	50	29.9579	33.9302	29.9641	25.9729	29.8004	39.4863	37.924	23.9434	34.4276
hsa-miR-411#-002238	50	50	50	50	50	50	50	50	50	50	50	50	50	50	50	50	50	50	50	50	34.0617	50	50	50	50	50	32.9812	50	50	50	50	50	50	50	50	30.9764	50	50	50	50	50	50	50	32.0154	50	50	50	33.9429	50
hsa-miR-424#-002309	50	50	36.9462	36.0644	33.0461	50	36.0027	50	50	50	50	50	50	50	50	50	32.9829	50	32.9335	50	50	50	50	50	50	34.0083	29.9963	50	50	50	50	50	38.9721	34.9732	34.9672	31.97	35.0429	50	35.9788	50	50	50	36.0217	50	35.975	50	50	31.0139	50
hsa-miR-425#-002302	32.9698	32.9836	34.9491	29.9778	32.9822	50	30.9591	50	29.9688	29.9358	50	50	36.0482	50	30.9912	33.9449	31.9677	32.0228	32.9882	30.9966	28.9705	50	50	50	50	27.9551	25.9727	50	30.9898	32.0214	33.0401	31.9933	32.9827	30.9729	27.9436	24.9678	27.9865	31.9813	30.9754	50	32.0321	29.9669	32.9577	28.9903	29.9819	34.967	50	25.9675	50
hsa-miR-431#-002312	50	50	50	50	50	50	50	50	50	50	50	50	50	50	50	50	50	50	50	50	50	50	50	50	50	50	50	50	50	50	50	50	50	50	50	50	50	50	50	50	50	50	50	50	50	50	50	50	50
hsa-miR-432#-001027	50	50	50	50	50	50	50	50	50	50	50	50	50	50	50	50	50	50	50	50	50	50	50	50	50	50	32.9431	50	50	50	50	50	50	50	50	50	50	50	50	50	50	50	50	50	50	50	50	50	50
hsa-miR-432-001026	33.0032	32.0171	50	30.7229	33.9308	50	30.8361	50	30.7928	32.8086	50	50	50	50	30.3989	50	33.4344	50	34.9459	30.4409	31.3158	50	50	50	34.3738	29.8326	25.9753	50	29.766	32.2014	50	50	33.2597	31.2243	28.1386	24.99	28.9514	35.9468	31.4131	36.996	30.0097	50	50	28.1624	31.5255	35.2128	50	28.8939	37.8222
hsa-miR-432-001026	33.0032	32.0171	50	30.7229	33.9308	50	30.8361	50	30.7928	32.8086	50	50	50	50	30.3989	50	33.4344	50	34.9459	30.4409	31.3158	50	50	50	34.3738	29.8326	25.9753	50	29.766	32.2014	50	50	33.2597	31.2243	28.1386	24.99	28.9514	35.9468	31.4131	36.996	30.0097	50	50	28.1624	31.5255	35.2128	50	28.8939	37.8222
hsa-miR-452#-002330	50	50	50	50	50	50	50	50	50	50	50	50	50	50	50	50	50	50	50	50	50	50	50	50	50	50	50	50	50	50	50	50	50	50	50	50	50	50	50	50	50	50	50	50	50	50	50	50	50
hsa-miR-454#-001996	50	35.9488	50	35.9936	50	50	50	50	34.9881	50	50	50	50	50	35.999	50	36.9938	38.9783	50	35.9704	36.0032	50	50	50	50	32.9888	29.9739	50	34.983	37.009	50	41.9817	50	35.9917	32.9992	28.985	31.9927	50	36.9595	50	36.9933	50	50	32.9781	34.9804	50	50	30.9776	50
hsa-miR-488-001106	50	50	50	50	50	50	50	50	50	50	50	50	50	50	50	50	50	50	50	50	50	50	50	50	50	50	50	50	50	50	50	50	50	50	50	50	50	50	50	50	50	50	50	50	50	50	50	50	50
hsa-miR-493-001040	50	50	50	50	50	50	50	50	50	50	50	50	50	50	50	50	50	50	50	50	50	50	50	50	50	50	30.9681	50	34.9947	50	50	50	50	35.98	32.9444	29.9551	50	50	50	50	50	50	50	50	34.9979	50	50	33.99	50
hsa-miR-497#-002368	50	50	50	50	50	50	50	50	50	50	50	50	50	50	50	50	50	50	50	50	50	50	50	50	50	50	50	50	50	50	50	50	50	50	50	50	50	50	50	50	50	50	50	50	50	50	50	50	50
hsa-miR-497-001043	35.0375	34.0421	34.9062	33.5391	34.9748	33.2645	33.7897	35.971	50	50	50	50	50	35.0318	33.8116	50	50	50	34.4353	33.7765	32.4888	50	50	50	50	33.5213	31.7873	50	34.8791	50	50	50	34.126	33.9815	32.725	30.7908	32.8847	50	34.3802	50	34.9709	50	35.9857	30.7967	34.9269	50	32.7445	32.3008	50
hsa-miR-497-001043	35.0375	34.0421	34.9062	33.5391	34.9748	33.2645	33.7897	35.971	50	50	50	50	50	35.0318	33.8116	50	50	50	34.4353	33.7765	32.4888	50	50	50	50	33.5213	31.7873	50	34.8791	50	50	50	34.126	33.9815	32.725	30.7908	32.8847	50	34.3802	50	34.9709	50	35.9857	30.7967	34.9269	50	32.7445	32.3008	50
hsa-miR-498-001044	50	50	50	50	50	50	50	50	50	50	50	50	50	50	50	50	50	50	50	50	50	50	50	50	50	50	50	50	50	50	50	50	50	50	50	50	50	50	50	50	50	50	50	50	50	50	50	50	50
hsa-miR-500-001046	50	50	50	50	50	50	50	50	33.9601	33.9924	50	50	50	50	50	50	37.9413	50	50	50	34.1052	50	50	50	50	34.9463	32.9596	50	33.9741	50	50	50	34.936	50	50	34.9818	33.9611	50	34.9552	50	50	50	50	29.9719	34.9893	50	50	32.9594	50
hsa-miR-505#-002087	50	32.9646	35.94	32.9775	35.9615	36.9922	32.9878	50	32.9587	37.9863	50	50	35.9708	50	32.9749	35.9603	33.9719	34.9707	50	37.967	32.9822	50	50	50	34.9621	31.9896	29.989	50	33.994	36.9922	35.9609	50	34.9575	33.9715	31.9965	28.9685	31.9887	34.0026	35.006	50	33.9597	50	37.9978	32.949	33.9822	36.9938	50	29.9786	39.0057
hsa-miR-509-3p-002236	31.9919	32.9951	33.0264	31.9187	32.1086	30.94	32.9866	31.9833	32.9905	32.0206	30.0077	29.9496	30.9644	31.9965	31.9921	33.9549	34.9426	31.9569	31.9793	31.9331	31.954	29.9912	50	50	50	31.9404	32.9472	35.1854	32.965	31.0076	32.9346	31.9265	32.9772	33.0049	31.9013	33.0048	32.967	32.0805	31.9933	50	32.9897	39.9765	32.9076	30.958	32.0132	34.9304	29.9936	31.0791	50
hsa-miR-513-3p-002091	32.9693	34.9697	50	50	50	33.1015	34.9472	36.0148	50	32.9619	30.9756	50	33.9949	33.0589	32.9951	50	39.9108	33.9472	33.0565	32.0021	34.021	50	50	50	50	33.9855	35.0286	50	50	33.0336	50	9.83757	50	33.9888	34.0166	50	34.0214	31.97	50	50	33.9855	50	50	34.0294	34.1176	50	31.9221	35.0018	10.9664
hsa-miR-516-3p-001149	50	37.924	39.1028	50	50	35.9944	50	35.9108	50	35.9453	37.9796	50	34.9598	50	50	50	50	50	50	50	35.9781	35.9637	50	50	50	50	35.9747	50	50	36.9839	50	50	50	50	50	50	50	35.9237	50	50	50	50	50	33.0032	38.1168	50	34.97	36.0471	50
hsa-miR-517#-001113	50	50	50	50	50	50	50	50	50	50	50	50	50	50	50	50	50	50	50	50	50	50	50	50	50	50	50	50	50	50	50	50	50	50	50	50	50	50	50	50	50	50	50	50	50	50	50	50	50
hsa-miR-518c#-001158	50	50	50	50	50	50	50	50	50	50	50	50	50	50	50	50	50	50	50	50	50	50	50	50	50	50	50	50	50	50	50	50	50	50	50	50	50	50	50	50	50	50	50	50	50	50	50	50	50
hsa-miR-518e#-002371	50	50	50	50	50	50	50	50	50	50	50	50	50	50	50	50	50	50	50	50	50	50	50	50	50	50	50	50	50	50	50	50	50	50	50	50	50	50	50	50	50	50	50	50	50	50	50	50	50
hsa-miR-518f#-002387	50	50	50	50	50	50	50	50	50	50	50	50	50	50	50	50	50	50	50	50	50	50	50	50	50	50	50	50	50	50	50	50	50	50	50	50	50	50	50	50	50	50	50	50	50	50	50	50	50
hsa-miR-519b-3p-002384	34.0384	50	36.9855	50	33.9617	50	50	43.9432	50	50	50	50	33.9501	50	50	50	50	36.0191	35.9936	35.2303	50	50	50	50	50	34.9325	50	50	50	33.6476	50	36.9789	50	34.9755	50	50	50	50	50	36.9459	50	50	50	50	50	50	50	50	50
hsa-miR-519b-3p-002384	34.0384	50	36.9855	50	33.9617	50	50	43.9432	50	50	50	50	33.9501	50	50	50	50	36.0191	35.9936	35.2303	50	50	50	50	50	34.9325	50	50	50	33.6476	50	36.9789	50	34.9755	50	50	50	50	50	36.9459	50	50	50	50	50	50	50	50	50
hsa-miR-519e#-001166	50	50	50	50	50	50	50	50	50	50	50	50	50	50	50	50	50	50	50	50	50	50	50	50	50	50	50	50	50	50	50	50	50	50	50	50	50	50	50	50	50	50	50	50	50	50	50	50	50
hsa-miR-520c-3p-002400	33.9902	33.9862	34.9625	33.9947	33.9738	33.9725	34.0046	35.9801	38.0055	33.9857	31.9451	32.9365	33.9808	33.9649	33.937	36.9959	47.0864	36.0296	35.0166	34.9664	33.9904	32.9939	39.0097	41.9946	50	33.9579	33.9511	36.9751	32.9595	31.9656	34.9921	32.9823	34.9593	35.006	35.9971	33.9707	32.9829	32.9551	33.9522	50	35.0011	34.975	34.0037	32.0032	33.9823	39.9676	32.9975	32.9883	37.0254
hsa-miR-520h-001170	35.0132	50	50	50	50	50	50	50	50	50	50	50	50	50	50	50	50	50	50	50	50	50	50	50	50	35.0607	50	50	50	50	50	50	50	50	33.9601	50	50	50	50	50	50	50	50	50	50	50	50	50	50
hsa-miR-524-001173	50	50	50	50	50	50	50	50	50	50	50	34.937	50	50	50	50	50	50	50	50	50	50	50	50	50	50	50	50	50	50	50	50	50	50	50	50	50	50	50	50	50	50	50	50	50	50	50	50	50
hsa-miR-524-001173	50	50	50	50	50	50	50	50	50	50	50	34.937	50	50	50	50	50	50	50	50	50	50	50	50	50	50	50	50	50	50	50	50	50	50	50	50	50	50	50	50	50	50	50	50	50	50	50	50	50
hsa-miR-526b#-002383	32.9762	35.9548	36.9486	34.9822	35.999	34.9899	35.957	37.0504	34.9784	35.9624	32.9876	31.9489	32.9533	33.9564	35.965	50	50	34.9511	33.9758	32.9555	32.9739	33.8378	34.9451	50	50	34.9604	34.9567	41.948	33.963	32.9686	34.9601	32.9802	32.9538	33.9706	33.9633	33.9931	33.9464	33.955	32.9571	35.9591	50	36.0013	35.9807	32.9592	33.9725	50	32.9862	33.9566	50
hsa-miR-541#-002200	50	50	50	50	50	50	50	50	50	50	50	50	50	50	50	50	50	32.9551	50	50	50	50	50	50	50	50	50	50	50	50	50	50	50	50	50	50	50	50	50	50	50	50	50	32.0544	50	50	50	50	50
hsa-miR-543-002376	50	31.9795	50	33.0491	50	50	33.0046	50	50	32.0014	50	50	50	50	31.0252	50	33.977	50	50	32.0126	50	50	50	50	50	32.0061	27.9627	50	32.9269	30.9431	50	50	50	32.9368	30.9493	28.0062	31.9745	50	32.908	50	50	50	34.9888	31.0112	33.0916	37.9713	50	29.9575	50
hsa-miR-545#-002266	50	50	50	35.9678	35.9743	50	35.9668	50	50	50	50	50	50	50	50	50	36.9879	50	50	50	50	50	50	50	50	34.9752	33.9672	50	50	50	50	50	50	50	34.9765	31.97	36.9776	37.9695	45.9874	50	50	50	50	50	50	50	50	34.9575	50
hsa-miR-549-001511	50	50	50	50	50	50	50	50	50	50	50	50	34.9499	50	50	50	50	50	50	50	34.9545	50	50	50	50	50	50	50	50	50	50	50	50	50	50	50	50	50	50	50	50	50	50	50	50	50	50	50	50
hsa-miR-550-001544	50	35.9787	50	34.9379	33.977	50	50	50	33.9994	50	50	50	50	50	50	50	50	50	50	50	50	50	50	50	50	36.9702	30.9709	50	38.9765	50	50	50	50	33.9654	34.9692	35.89	50	38.9193	35.9937	50	50	50	38.029	36.9568	36.9053	50	50	32.9979	50
hsa-miR-550-002410	50	35.9464	50	50	34.9794	50	35.9803	50	50	50	50	50	50	50	35.9734	50	50	50	39.9966	37.0051	38.0066	50	50	50	50	35.9642	31.9842	50	50	50	50	50	50	36.9764	33.9904	35.9728	50	34.9896	33.9589	50	50	50	50	50	34.9759	50	50	31.9852	36.974
hsa-miR-551a-001519	50	50	50	50	50	50	50	50	50	50	50	50	50	50	50	50	50	50	50	50	50	50	50	50	50	50	50	50	50	50	50	50	50	50	50	50	50	50	50	50	50	50	50	50	50	50	50	40.0671	50
hsa-miR-551b#-002346	50	50	50	50	44.0006	50	50	50	50	50	36.0823	50	50	50	46.9893	50	50	50	50	50	50	50	50	50	50	50	33.9724	50	50	50	46.0237	50	50	50	50	37.989	50	50	50	50	50	50	50	50	50	50	50	50	50
hsa-miR-552-001520	50	50	50	50	50	50	50	50	50	50	50	50	50	50	50	50	50	50	50	50	50	50	50	50	50	50	50	50	50	50	50	50	50	50	50	50	50	50	50	50	50	50	50	32.0141	50	50	50	50	50
hsa-miR-553-001521	50	50	50	50	50	50	50	50	50	50	50	50	50	50	50	50	50	50	50	50	50	50	50	50	50	50	50	50	50	50	50	50	50	50	50	50	50	50	50	50	50	50	50	50	50	50	50	50	50
hsa-miR-554-001522	50	50	50	50	50	50	50	50	50	50	50	50	50	50	50	50	50	50	50	50	50	50	50	50	50	50	50	50	50	50	50	50	50	50	50	50	50	50	50	50	50	50	50	50	50	50	50	50	50
hsa-miR-555-001523	50	50	50	50	50	50	50	50	50	50	50	50	50	50	50	50	50	50	50	50	50	50	50	50	50	50	50	50	50	50	50	50	50	50	50	50	50	50	50	50	50	50	50	50	50	50	50	50	50
hsa-miR-557-001525	50	50	50	50	50	50	50	50	50	50	50	50	50	50	50	50	50	50	50	50	50	50	50	50	50	50	50	50	50	50	50	50	50	50	50	50	50	50	50	50	50	50	50	50	50	50	50	50	50
hsa-miR-558-001526	50	50	50	50	50	50	50	50	50	50	50	50	50	50	50	50	50	50	50	50	50	50	50	50	50	50	50	50	50	50	50	50	50	50	50	50	50	50	50	50	50	50	50	50	50	50	50	50	50
hsa-miR-559-001527	50	50	50	50	50	50	50	37.0398	50	50	50	36.0564	50	50	50	50	50	50	50	50	50	35.9666	50	50	50	36.9848	42.008	39.7778	50	50	50	50	50	50	50	50	36.0207	50	50	50	50	50	50	50	50	50	36.2827	50	50
hsa-miR-559-001527	50	50	50	50	50	50	50	37.0398	50	50	50	36.0564	50	50	50	50	50	50	50	50	50	35.9666	50	50	50	36.9848	42.008	39.7778	50	50	50	50	50	50	50	50	36.0207	50	50	50	50	50	50	50	50	50	36.2827	50	50
hsa-miR-562-001529	50	50	50	50	50	50	50	50	50	50	50	50	50	50	50	50	50	50	50	50	50	50	50	50	50	50	50	50	50	50	50	50	50	50	50	50	50	50	50	50	50	50	50	50	50	50	50	50	50
hsa-miR-562-001529	50	50	50	50	50	50	50	50	50	50	50	50	50	50	50	50	50	50	50	50	50	50	50	50	50	50	50	50	50	50	50	50	50	50	50	50	50	50	50	50	50	50	50	50	50	50	50	50	50
hsa-miR-563-001530	50	50	39.9195	50	50	50	50	50	50	50	50	50	50	50	50	50	50	50	50	50	50	50	50	50	50	50	50	50	50	50	50	50	50	50	50	50	50	50	50	50	50	50	50	50	50	50	50	50	50
hsa-miR-564-001531	50	34.0483	50	50	50	50	50	50	39.0323	50	50	50	50	50	50	50	50	50	50	50	50	50	50	50	50	50	50	50	50	50	50	50	50	50	50	50	50	50	50	50	50	50	32.9428	50	50	50	50	50	50
hsa-miR-565-001532	50	50	50	50	50	50	50	50	50	50	50	5.57054	50	50	50	50	50	50	50	50	50	50	50	50	50	50	50	50	50	50	50	50	50	50	50	50	50	30.8402	50	50	50	50	50	50	50	50	5.33297	50	50
hsa-miR-566-001533	50	50	50	50	50	50	50	50	50	50	50	50	50	50	50	50	50	50	31.0147	50	50	50	50	50	50	50	50	50	50	50	50	50	50	50	50	50	50	50	50	50	50	50	50	50	50	50	50	50	50
hsa-miR-566-001533	50	50	50	50	50	50	50	50	50	50	50	50	50	50	50	50	50	50	31.0147	50	50	50	50	50	50	50	50	50	50	50	50	50	50	50	50	50	50	50	50	50	50	50	50	50	50	50	50	50	50
hsa-miR-567-001534	50	50	50	46.0077	50	50	50	50	50	50	50	50	50	50	50	50	50	50	50	50	50	50	50	50	50	50	50	50	50	50	50	50	50	50	50	50	50	50	50	50	50	50	50	50	50	50	50	50	50
hsa-miR-569-001536	50	50	50	50	50	50	50	50	50	50	50	50	50	50	50	50	50	50	50	50	50	50	50	50	50	50	50	50	50	50	38.935	50	50	50	50	50	50	50	50	50	50	50	50	50	50	46.9045	50	50	50
hsa-miR-571-001613	31.5346	30.9999	32.9199	31.8383	50	50	33.0963	50	32.7759	32.9749	29.004	28.7617	50	29.7915	32.4438	33.9272	50	31.7881	31.9941	32.3852	32.9051	29.0496	50	50	50	32.2381	32.9611	32.9928	30.2781	50	50	50	32.2223	33.9764	33.0514	30.4792	30.9328	30.7808	50	50	33.9391	50	31.7812	27.7165	30.8003	34.303	28.9161	31.7015	50
hsa-miR-571-001613	31.5346	30.9999	32.9199	31.8383	50	50	33.0963	50	32.7759	32.9749	29.004	28.7617	50	29.7915	32.4438	33.9272	50	31.7881	31.9941	32.3852	32.9051	29.0496	50	50	50	32.2381	32.9611	32.9928	30.2781	50	50	50	32.2223	33.9764	33.0514	30.4792	30.9328	30.7808	50	50	33.9391	50	31.7812	27.7165	30.8003	34.303	28.9161	31.7015	50
hsa-miR-572-001614	50	50	34.0012	50	32.7466	50	33.0231	50	50	35.1106	33.9974	33.3077	50	32.8255	50	50	50	50	50	50	50	32.8239	50	50	50	50	32.2325	50	50	34.9721	50	50	34.0024	35.9978	33.5043	34.4998	31.701	50	34.019	50	50	50	33.1291	32.9718	50	50	50	33.0885	32.9473
hsa-miR-572-001614	50	50	34.0012	50	32.7466	50	33.0231	50	50	35.1106	33.9974	33.3077	50	32.8255	50	50	50	50	50	50	50	32.8239	50	50	50	50	32.2325	50	50	34.9721	50	50	34.0024	35.9978	33.5043	34.4998	31.701	50	34.019	50	50	50	33.1291	32.9718	50	50	50	33.0885	32.9473
hsa-miR-573-001615	50	50	50	50	50	50	50	50	33.9764	50	38.0167	50	50	50	50	50	50	50	34.9753	50	35.003	50	50	50	50	36.0115	50	50	37.9819	35.9975	50	13.9452	50	50	50	50	50	50	50	50	50	50	50	33.0154	50	50	32.0085	50	15.0125
hsa-miR-575-001617	50	50	50	50	50	50	50	50	50	50	50	50	50	50	50	50	50	50	50	50	50	50	50	50	50	50	50	50	50	50	50	50	50	50	50	50	50	50	50	50	50	50	50	50	50	50	50	50	50
hsa-miR-578-001619	50	50	50	50	50	50	50	50	50	50	50	50	50	50	50	50	50	50	50	50	50	50	50	50	50	50	50	50	50	50	50	50	50	50	50	50	50	50	50	50	50	50	50	50	50	50	50	50	50
hsa-miR-578-001619	50	50	50	50	50	50	50	50	50	50	50	50	50	50	50	50	50	50	50	50	50	50	50	50	50	50	50	50	50	50	50	50	50	50	50	50	50	50	50	50	50	50	50	50	50	50	50	50	50
hsa-miR-580-001621	50	50	50	50	50	50	50	50	50	50	50	50	50	50	50	34.8404	50	43.047	50	50	50	50	50	38.0682	50	50	50	36.9094	37.9785	50	50	50	50	50	50	50	37.9762	50	50	50	50	50	50	50	50	50	34.9749	37.943	50
hsa-miR-580-001621	50	50	50	50	50	50	50	50	50	50	50	50	50	50	50	34.8404	50	43.047	50	50	50	50	50	38.0682	50	50	50	36.9094	37.9785	50	50	50	50	50	50	50	37.9762	50	50	50	50	50	50	50	50	50	34.9749	37.943	50
hsa-miR-581-001622	42.9784	38.9854	50	45.9539	50	50	37.1005	50	46.0499	50	50	50	50	50	38.8323	50	44.978	50	35.9541	50	39.9607	50	50	50	50	35.9313	35.956	50	50	50	50	50	50	50	50	35.3617	39.9475	50	45.8655	50	50	50	50	33.3494	50	50	50	34.9755	50
hsa-miR-581-001622	42.9784	38.9854	50	45.9539	50	50	37.1005	50	46.0499	50	50	50	50	50	38.8323	50	44.978	50	35.9541	50	39.9607	50	50	50	50	35.9313	35.956	50	50	50	50	50	50	50	50	35.3617	39.9475	50	45.8655	50	50	50	50	33.3494	50	50	50	34.9755	50
hsa-miR-583-001623	50	50	50	50	50	50	50	50	50	50	50	50	50	50	50	50	50	50	50	50	50	50	50	50	50	50	50	50	50	50	50	50	50	50	50	50	50	50	50	50	50	50	50	50	50	50	50	50	50
hsa-miR-584-001624	32.3182	31.5222	50	30.2025	31.8262	50	31.6009	50	31.4356	30.3715	30.9281	31.1982	29.9896	34.9986	29.6685	50	31.9906	30.9971	31.7882	30.9861	30.6171	31.9491	50	35.9932	33.6467	30.9055	28.0594	50	31.9405	50	33.0635	32.0161	32.9615	33.4668	30.7676	27.9771	30.5221	32.9299	31.6624	50	31.0195	32.38	33.5307	28.9331	31.8294	50	50	27.8994	50
hsa-miR-584-001624	32.3182	31.5222	50	30.2025	31.8262	50	31.6009	50	31.4356	30.3715	30.9281	31.1982	29.9896	34.9986	29.6685	50	31.9906	30.9971	31.7882	30.9861	30.6171	31.9491	50	35.9932	33.6467	30.9055	28.0594	50	31.9405	50	33.0635	32.0161	32.9615	33.4668	30.7676	27.9771	30.5221	32.9299	31.6624	50	31.0195	32.38	33.5307	28.9331	31.8294	50	50	27.8994	50
hsa-miR-585-001625	50	50	50	50	50	50	50	50	50	50	50	50	50	50	50	50	50	50	50	50	50	50	50	50	50	50	50	50	50	50	50	50	50	50	50	50	50	50	50	50	50	50	50	50	50	50	50	50	50
hsa-miR-586-001539	50	50	50	50	50	50	50	50	50	50	50	50	50	50	50	50	50	50	50	50	50	50	50	50	50	50	50	50	50	50	50	50	50	50	50	50	50	50	50	50	50	50	50	50	50	50	50	50	50
hsa-miR-587-001540	50	50	50	50	50	50	50	50	50	50	50	50	50	50	50	50	50	50	50	50	50	50	50	50	50	50	50	50	50	50	50	50	50	50	50	50	50	50	50	50	50	50	50	50	50	50	50	50	50
hsa-miR-588-001542	50	50	50	50	50	50	50	50	50	50	50	50	50	50	50	50	50	50	50	50	50	50	50	50	50	50	50	50	50	50	50	50	50	50	50	50	50	50	50	50	50	50	50	50	50	50	50	50	50
hsa-miR-588-001542	50	50	50	50	50	50	50	50	50	50	50	50	50	50	50	50	50	50	50	50	50	50	50	50	50	50	50	50	50	50	50	50	50	50	50	50	50	50	50	50	50	50	50	50	50	50	50	50	50
hsa-miR-589-001543	50	32.9819	50	32.0392	32.9507	50	33.9779	34.002	50	33.966	50	50	50	50	50	50	34.97	50	50	32.9839	31.979	50	50	50	50	31.9109	29.9713	50	50	50	50	50	33.963	36.9969	31.9439	29.9726	32.0049	50	50	50	32.1931	50	50	31.989	32.9974	50	50	29.9446	50
hsa-miR-591-001545	50	50	50	50	50	50	50	50	50	50	50	50	50	50	50	50	50	50	38.9682	50	50	50	50	50	50	50	50	50	50	50	50	50	50	50	50	50	36.0103	50	50	50	50	50	46.0472	32.3035	50	50	34.9763	50	44.3505
hsa-miR-591-001545	50	50	50	50	50	50	50	50	50	50	50	50	50	50	50	50	50	50	38.9682	50	50	50	50	50	50	50	50	50	50	50	50	50	50	50	50	50	36.0103	50	50	50	50	50	46.0472	32.3035	50	50	34.9763	50	44.3505
hsa-miR-592-001546	50	50	50	50	50	50	50	50	50	50	50	50	50	50	50	50	50	50	50	50	50	50	50	50	50	50	33.9865	50	34.9898	50	50	50	50	35.9985	50	50	50	50	50	50	34.0367	50	35.0145	25.9899	50	50	50	33.975	50
hsa-miR-593-001547	50	50	50	50	50	50	50	50	50	50	50	50	50	50	50	50	50	50	50	50	50	50	50	50	50	50	50	50	50	50	50	50	50	50	50	50	50	50	50	50	50	50	50	50	50	50	50	50	50
hsa-miR-593-002411	50	50	50	50	50	50	50	50	50	50	50	50	50	50	50	50	50	50	50	50	50	50	50	50	50	50	50	50	50	50	50	50	50	50	50	50	50	50	50	50	50	50	50	50	50	50	50	50	50
hsa-miR-595-001987	50	50	50	50	50	50	50	50	50	50	50	50	50	50	50	50	50	50	50	50	50	50	50	50	50	50	50	50	50	50	50	50	50	50	50	50	50	50	50	50	50	50	50	50	50	50	50	50	50
hsa-miR-596-001550	50	50	50	50	50	50	50	50	50	50	50	50	50	50	50	50	50	50	50	50	50	50	50	50	50	50	50	50	50	50	50	50	50	50	50	50	50	50	50	50	50	50	50	50	50	50	50	50	50
hsa-miR-596-001550	50	50	50	50	50	50	50	50	50	50	50	50	50	50	50	50	50	50	50	50	50	50	50	50	50	50	50	50	50	50	50	50	50	50	50	50	50	50	50	50	50	50	50	50	50	50	50	50	50
hsa-miR-599-001554	50	50	50	50	37.9673	50	50	38.9747	50	50	50	50	50	50	50	50	50	50	50	50	50	50	50	39.9984	50	50	50	50	50	50	50	50	50	50	50	50	50	50	50	50	50	50	50	50	50	50	50	50	50
hsa-miR-599-001554	50	50	50	50	37.9673	50	50	38.9747	50	50	50	50	50	50	50	50	50	50	50	50	50	50	50	39.9984	50	50	50	50	50	50	50	50	50	50	50	50	50	50	50	50	50	50	50	50	50	50	50	50	50
hsa-miR-600-001556	50	50	50	50	50	50	50	50	50	50	50	50	50	50	50	50	50	50	50	50	50	50	50	50	50	50	50	50	50	50	50	50	50	50	50	50	50	50	50	50	50	50	50	50	50	50	50	50	50
hsa-miR-600-001556	50	50	50	50	50	50	50	50	50	50	50	50	50	50	50	50	50	50	50	50	50	50	50	50	50	50	50	50	50	50	50	50	50	50	50	50	50	50	50	50	50	50	50	50	50	50	50	50	50
hsa-miR-601-001558	50	37.9345	36.9432	36.9807	46.9641	45.9938	40.0705	35.9675	50	41.9587	50	36.9633	35.9813	46.9844	50	50	50	46.2498	35.9426	50	50	46.0085	50	33.9712	50	35.9446	50	50	50	36.9783	50	46.0259	35.9342	40.9677	45.9347	50	50	45.9779	36.9619	50	50	50	34.9694	36.8376	50	35.94	40.9482	35.9548	50
hsa-miR-603-001566	50	50	50	50	50	50	50	50	50	50	50	50	50	50	50	50	50	50	50	50	50	50	50	50	50	50	50	50	50	50	50	50	50	50	50	50	50	50	50	50	50	50	50	50	50	50	50	50	50
hsa-miR-604-001567	50	50	50	50	50	50	50	50	50	50	50	50	50	50	50	50	50	50	50	50	50	50	50	50	50	50	50	50	50	50	50	50	50	50	50	50	50	50	50	50	50	50	50	33.4394	50	50	50	50	50
hsa-miR-604-001567	50	50	50	50	50	50	50	50	50	50	50	50	50	50	50	50	50	50	50	50	50	50	50	50	50	50	50	50	50	50	50	50	50	50	50	50	50	50	50	50	50	50	50	33.4394	50	50	50	50	50
hsa-miR-605-001568	50	33.9385	50	50	50	50	50	50	50	50	50	50	50	50	50	50	50	50	50	50	33.977	50	50	50	50	34.9943	33.9609	50	50	50	50	50	50	50	33.8593	33.0304	50	50	50	50	50	50	50	28.6006	50	50	50	32.5289	50
hsa-miR-605-001568	50	33.9385	50	50	50	50	50	50	50	50	50	50	50	50	50	50	50	50	50	50	33.977	50	50	50	50	34.9943	33.9609	50	50	50	50	50	50	50	33.8593	33.0304	50	50	50	50	50	50	50	28.6006	50	50	50	32.5289	50
hsa-miR-606-001569	50	50	50	50	50	50	50	36.0206	50	50	50	50	50	50	50	50	50	50	50	50	50	50	50	35.6603	50	50	50	50	50	50	50	50	50	50	50	50	50	50	50	50	35.9761	50	50	50	50	50	50	50	50
hsa-miR-606-001569	50	50	50	50	50	50	50	36.0206	50	50	50	50	50	50	50	50	50	50	50	50	50	50	50	35.6603	50	50	50	50	50	50	50	50	50	50	50	50	50	50	50	50	35.9761	50	50	50	50	50	50	50	50
hsa-miR-607-001570	50	50	50	50	50	50	50	50	50	50	50	50	50	50	50	50	50	50	50	50	50	50	50	50	50	50	50	50	50	50	50	50	50	50	50	50	50	50	50	50	50	50	50	50	50	50	50	50	50
hsa-miR-607-001570	50	50	50	50	50	50	50	50	50	50	50	50	50	50	50	50	50	50	50	50	50	50	50	50	50	50	50	50	50	50	50	50	50	50	50	50	50	50	50	50	50	50	50	50	50	50	50	50	50
hsa-miR-608-001571	50	50	50	50	50	4.94606	50	50	50	50	50	50	50	50	50	50	50	50	50	50	50	50	50	50	50	50	50	50	50	50	50	50	50	50	50	50	50	50	50	50	50	50	50	50	50	50	50	50	50
hsa-miR-608-001571	50	50	50	50	50	4.94606	50	50	50	50	50	50	50	50	50	50	50	50	50	50	50	50	50	50	50	50	50	50	50	50	50	50	50	50	50	50	50	50	50	50	50	50	50	50	50	50	50	50	50
hsa-miR-609-001573	50	50	50	50	50	50	50	50	50	50	50	50	5.67478	50	50	50	50	50	50	50	50	50	50	50	50	50	50	50	50	50	50	50	50	50	50	50	50	50	50	50	50	50	50	50	50	50	50	50	50
hsa-miR-609-001573	50	50	50	50	50	50	50	50	50	50	50	50	5.67478	50	50	50	50	50	50	50	50	50	50	50	50	50	50	50	50	50	50	50	50	50	50	50	50	50	50	50	50	50	50	50	50	50	50	50	50
hsa-miR-610-001575	30.981	32.0142	31.9974	31.0829	31.9398	30.9982	32.9905	32.008	31.967	32.9203	30.0217	30.0193	29.9582	50	30.9503	31.9946	32.9935	33.9585	32.0405	33.9845	31.1012	30.0218	31.0857	50	50	32.9573	31.9897	31.0534	33.078	32.0128	31.1142	30.9626	31.0424	32.008	31.9864	31.9912	33.9976	31.9854	31.9408	33.0469	32.0584	50	33.9585	33.0568	36.0357	31.0901	30.9589	32.9886	34.0343
hsa-miR-612-001579	50	50	50	50	50	50	50	50	50	50	50	50	50	50	50	50	50	50	50	50	50	50	50	50	50	50	50	50	50	50	50	50	50	50	50	50	50	50	50	50	50	50	50	50	50	50	50	50	50
hsa-miR-613-001586	50	50	50	50	50	50	50	50	50	50	50	50	50	50	50	50	50	50	50	50	50	50	50	50	50	50	50	50	50	50	50	50	50	50	50	50	50	50	50	50	50	50	50	40.9504	50	50	50	50	50
hsa-miR-613-001586	50	50	50	50	50	50	50	50	50	50	50	50	50	50	50	50	50	50	50	50	50	50	50	50	50	50	50	50	50	50	50	50	50	50	50	50	50	50	50	50	50	50	50	40.9504	50	50	50	50	50
hsa-miR-614-001587	50	50	50	50	50	50	50	50	50	50	50	50	50	50	50	50	50	50	50	50	50	50	50	50	50	50	50	50	50	50	50	50	50	50	50	50	50	50	50	50	50	50	50	50	50	50	50	50	50
hsa-miR-614-001587	50	50	50	50	50	50	50	50	50	50	50	50	50	50	50	50	50	50	50	50	50	50	50	50	50	50	50	50	50	50	50	50	50	50	50	50	50	50	50	50	50	50	50	50	50	50	50	50	50
hsa-miR-616-001589	50	50	50	35.9914	50	50	35.0345	50	50	50	50	50	34.9838	50	50	50	50	50	50	50	50	50	50	50	50	50	34.0042	50	50	50	50	50	50	38.0041	33.9635	31.9671	36.013	50	50	50	50	50	50	50	36.0212	50	50	32.9833	50
hsa-miR-617-001591	50	50	50	50	50	50	50	50	50	50	50	50	50	50	50	50	50	50	50	50	50	50	50	50	50	50	50	50	50	50	50	50	50	50	50	50	50	50	50	50	50	50	50	50	50	50	50	50	50
hsa-miR-619-001595	50	50	50	50	50	50	50	50	50	50	50	50	50	50	50	50	50	50	50	50	50	50	50	50	50	50	50	50	50	50	50	50	50	50	50	50	50	50	50	50	50	50	50	50	50	50	50	50	50
hsa-miR-621-001598	50	50	50	50	50	50	50	50	50	50	50	50	50	50	50	50	50	50	50	50	50	50	50	50	50	50	50	50	50	50	50	50	50	50	50	33.9717	50	50	50	50	50	50	50	50	50	50	50	36.6241	50
hsa-miR-621-001598	50	50	50	50	50	50	50	50	50	50	50	50	50	50	50	50	50	50	50	50	50	50	50	50	50	50	50	50	50	50	50	50	50	50	50	33.9717	50	50	50	50	50	50	50	50	50	50	50	36.6241	50
hsa-miR-622-001553	50	50	50	50	50	50	50	50	50	50	50	50	50	50	50	50	50	50	50	50	50	50	50	50	50	50	32.3776	50	50	50	50	50	50	50	36.1027	50	50	50	50	50	50	50	50	31.961	50	50	50	50	50
hsa-miR-622-001553	50	50	50	50	50	50	50	50	50	50	50	50	50	50	50	50	50	50	50	50	50	50	50	50	50	50	32.3776	50	50	50	50	50	50	50	36.1027	50	50	50	50	50	50	50	50	31.961	50	50	50	50	50
hsa-miR-623-001555	50	50	42.1038	41.9463	50	34.7954	40.9839	41.0349	50	50	37.1238	50	50	36.2932	40.9787	40.7758	44.0946	44.0063	40.7364	50	50	38.4756	50	40.9962	46.9794	42.8088	41.9748	39.5569	37.7666	35.9003	44.0372	39.9102	50	50	40.913	42.0638	38.5446	37.2302	40.9626	38.6463	50	50	42.1323	50	50	40.1278	50	43.5351	43.0142
hsa-miR-623-001555	50	50	42.1038	41.9463	50	34.7954	40.9839	41.0349	50	50	37.1238	50	50	36.2932	40.9787	40.7758	44.0946	44.0063	40.7364	50	50	38.4756	50	40.9962	46.9794	42.8088	41.9748	39.5569	37.7666	35.9003	44.0372	39.9102	50	50	40.913	42.0638	38.5446	37.2302	40.9626	38.6463	50	50	42.1323	50	50	40.1278	50	43.5351	43.0142
hsa-miR-624-001557	50	45.9704	50	35.9418	50	50	34.9827	50	50	50	35.999	50	34.9598	50	50	50	50	50	50	50	50	50	50	50	50	50	32.9831	50	38.0125	50	50	50	40.9285	50	33.9769	33.9971	50	50	37.0514	50	50	50	50	50	50	50	50	31.9686	50
hsa-miR-625#-002432	31.9715	28.9495	31.9872	28.9677	28.96	33.0115	28.9523	30.9763	27.9439	29.9673	32.9992	35.0189	31.9577	33.9392	29.9721	32.9771	30.9626	29.9767	30.9871	28.975	27.9637	50	34.9786	31.9781	50	25.964	24.9768	33.9589	29.9819	31.9942	33.972	30.9851	30.9667	30.9747	26.9561	22.9617	25.9833	29.9437	28.9716	35.9681	29.9663	29.975	29.9334	26.9806	28.9682	32.9547	31.9968	41.5431	32.0024
hsa-miR-626-001559	50	50	50	50	50	50	50	50	50	50	50	50	50	50	50	50	50	50	50	50	50	50	50	50	50	50	50	50	50	50	50	50	50	50	50	50	50	50	50	50	50	50	34.2928	50	50	50	50	50	50
hsa-miR-626-001559	50	50	50	50	50	50	50	50	50	50	50	50	50	50	50	50	50	50	50	50	50	50	50	50	50	50	50	50	50	50	50	50	50	50	50	50	50	50	50	50	50	50	34.2928	50	50	50	50	50	50
hsa-miR-628-3p-002434	34.9931	34.989	50	32.776	34.3622	50	33.7586	50	31.7449	35.7316	33.548	33.177	50	50	33.2483	50	35.9833	37.9576	50	36.0117	32.9354	33.0305	50	50	50	33.5755	28.9063	50	35.6096	50	42.0223	33.5991	34.9897	32.6999	32.9594	29.1463	32.2328	35.48	37.9962	36.0003	34.4563	50	46.9663	32.8206	34.892	38.0034	35.0412	31.9557	35.6482
hsa-miR-628-3p-002434	34.9931	34.989	50	32.776	34.3622	50	33.7586	50	31.7449	35.7316	33.548	33.177	50	50	33.2483	50	35.9833	37.9576	50	36.0117	32.9354	33.0305	50	50	50	33.5755	28.9063	50	35.6096	50	42.0223	33.5991	34.9897	32.6999	32.9594	29.1463	32.2328	35.48	37.9962	36.0003	34.4563	50	46.9663	32.8206	34.892	38.0034	35.0412	31.9557	35.6482
hsa-miR-629-001562	50	50	33.9783	33.8989	50	50	34.972	50	34.0887	33.965	50	50	35.9512	50	50	50	50	34.9608	50	33.0051	34.9709	50	50	50	50	33.9534	30.9669	50	32.0037	50	50	33.969	50	35.988	31.9854	29.9892	31.9927	32.9609	50	50	50	50	50	32.005	33.9546	50	35.9751	30.9811	34.9849
hsa-miR-630-001563	50	50	32.9499	31.7979	50	30.9936	50	50	32.9749	50	50	50	30.898	30.8443	32.0707	42.0404	50	32.1555	31.882	33.108	31.9884	50	50	50	50	31.9894	32.0699	42.9576	31.8674	30.781	33.1005	29.8868	33.9508	50	31.9208	33.1532	50	33.0338	50	34.02	30.9061	36.9672	50	31.9846	32.1187	42.9235	31.0415	50	31.8685
hsa-miR-631-001564	50	50	50	50	50	50	50	50	50	50	50	50	50	50	50	50	50	50	50	50	50	50	50	50	50	50	50	50	50	50	50	50	50	50	50	50	50	50	50	50	50	50	50	50	50	50	50	50	50
hsa-miR-631-001564	50	50	50	50	50	50	50	50	50	50	50	50	50	50	50	50	50	50	50	50	50	50	50	50	50	50	50	50	50	50	50	50	50	50	50	50	50	50	50	50	50	50	50	50	50	50	50	50	50
hsa-miR-632-001572	32.9909	38.0163	35.9607	34.0048	37.16	33.0095	40.932	35.9944	32.9787	31.9745	33.0095	32.056	33.9491	32.9949	33.9885	50	36.9669	32.9918	31.9642	31.9687	33.0173	32.0025	50	50	50	33.9835	36.0781	50	31.9853	31.9602	34.9561	31.9687	37.984	34.9872	33.9756	32.9758	32.9281	32.004	34.0241	50	35.973	35.9882	35.0265	30.0127	32.9993	50	33.0166	33.9699	36.9721
hsa-miR-633-001574	50	50	50	50	50	34.8852	50	50	50	50	50	50	50	50	50	50	50	50	50	50	50	50	50	50	50	50	50	50	50	50	50	50	50	50	50	50	50	50	50	50	50	50	50	50	50	50	50	50	50
hsa-miR-633-001574	50	50	50	50	50	34.8852	50	50	50	50	50	50	50	50	50	50	50	50	50	50	50	50	50	50	50	50	50	50	50	50	50	50	50	50	50	50	50	50	50	50	50	50	50	50	50	50	50	50	50
hsa-miR-634-001576	50	50	50	50	50	50	50	50	50	50	50	50	50	50	50	50	50	50	50	50	50	50	50	50	50	50	50	50	50	50	50	50	50	50	50	50	50	50	50	50	50	50	50	50	50	50	50	50	50
hsa-miR-634-001576	50	50	50	50	50	50	50	50	50	50	50	50	50	50	50	50	50	50	50	50	50	50	50	50	50	50	50	50	50	50	50	50	50	50	50	50	50	50	50	50	50	50	50	50	50	50	50	50	50
hsa-miR-635-001578	50	50	50	50	50	50	50	50	50	50	50	50	50	50	50	50	50	50	50	50	50	50	50	50	50	50	50	50	50	50	50	50	50	50	50	50	50	50	50	50	50	50	50	50	50	50	50	50	50
hsa-miR-635-001578	50	50	50	50	50	50	50	50	50	50	50	50	50	50	50	50	50	50	50	50	50	50	50	50	50	50	50	50	50	50	50	50	50	50	50	50	50	50	50	50	50	50	50	50	50	50	50	50	50
hsa-miR-637-001581	50	50	50	50	50	50	50	50	50	50	50	50	50	50	50	50	50	50	50	50	50	44.1562	50	50	50	50	50	50	50	50	50	50	50	50	50	35.768	50	50	50	50	50	50	50	50	50	50	50	50	50
hsa-miR-637-001581	50	50	50	50	50	50	50	50	50	50	50	50	50	50	50	50	50	50	50	50	50	44.1562	50	50	50	50	50	50	50	50	50	50	50	50	50	35.768	50	50	50	50	50	50	50	50	50	50	50	50	50
hsa-miR-638-001582	50	50	50	50	50	50	50	50	50	50	50	50	29.0569	50	40.1685	50	50	50	50	33.0619	43.0143	33.0497	50	38.0053	50	50	50	37.9167	50	50	50	50	50	50	50	50	50	50	50	50	50	50	50	29.0335	33.1076	50	50	34.0647	50
hsa-miR-639-001583	50	50	33.1904	50	34.971	50	50	50	50	50	50	50	31.3522	31.9659	34.0714	39.0363	50	33.0141	50	50	50	31.9065	50	37.6155	50	32.0725	50	38.9831	50	33.0442	50	50	50	50	50	50	32.2559	50	30.8525	50	50	50	46.7772	30.841	32.42	50	50	32.0405	50
hsa-miR-639-001583	50	50	33.1904	50	34.971	50	50	50	50	50	50	50	31.3522	31.9659	34.0714	39.0363	50	33.0141	50	50	50	31.9065	50	37.6155	50	32.0725	50	38.9831	50	33.0442	50	50	50	50	50	50	32.2559	50	30.8525	50	50	50	46.7772	30.841	32.42	50	50	32.0405	50
hsa-miR-640-001584	50	50	50	50	50	50	50	50	50	50	50	50	50	50	50	50	50	50	50	50	50	50	50	50	50	50	50	50	50	50	50	50	50	50	50	50	50	50	50	50	50	50	50	50	50	50	50	50	50
hsa-miR-640-001584	50	50	50	50	50	50	50	50	50	50	50	50	50	50	50	50	50	50	50	50	50	50	50	50	50	50	50	50	50	50	50	50	50	50	50	50	50	50	50	50	50	50	50	50	50	50	50	50	50
hsa-miR-641-001585	50	50	50	50	34.2184	50	50	50	50	50	50	50	50	50	50	50	50	50	50	50	50	50	50	50	50	39.9303	33.3251	50	33.9157	50	50	50	50	50	50	32.2706	50	50	35.2257	50	35.0092	50	35.0034	32.9861	50	50	50	32.9725	50
hsa-miR-641-001585	50	50	50	50	34.2184	50	50	50	50	50	50	50	50	50	50	50	50	50	50	50	50	50	50	50	50	39.9303	33.3251	50	33.9157	50	50	50	50	50	50	32.2706	50	50	35.2257	50	35.0092	50	35.0034	32.9861	50	50	50	32.9725	50
hsa-miR-643-001594	50	50	50	50	50	50	50	50	33.0189	50	50	50	32.0291	32.0952	50	50	50	50	50	50	50	50	50	50	50	50	50	35.1286	50	31.9972	50	50	50	50	34.0229	31.053	50	31.0483	50	50	50	50	50	50	50	50	50	50	50
hsa-miR-644-001596	50	50	50	50	34.0028	50	50	50	45.8791	50	50	50	50	50	50	50	50	35.1781	34.0898	50	50	50	50	50	50	50	50	50	50	50	50	50	50	50	50	33.1283	50	42.9979	50	50	50	50	37.4229	31.0606	50	50	50	50	50
hsa-miR-644-001596	50	50	50	50	34.0028	50	50	50	45.8791	50	50	50	50	50	50	50	50	35.1781	34.0898	50	50	50	50	50	50	50	50	50	50	50	50	50	50	50	50	33.1283	50	42.9979	50	50	50	50	37.4229	31.0606	50	50	50	50	50
hsa-miR-645-001597	41.9679	38.9762	36.8435	37.4607	36.9669	37.7471	50	38.2981	50	50	34.5615	34.834	36.9382	38.6239	50	50	50	50	50	50	38.8354	35.0776	50	50	50	40.3862	38.9658	50	50	37.9002	50	50	37.0733	38.1692	50	37.0008	37.4508	37.9558	38.9809	50	50	50	39.683	38.9236	38.0617	50	34.895	38.9008	50
hsa-miR-645-001597	41.9679	38.9762	36.8435	37.4607	36.9669	37.7471	50	38.2981	50	50	34.5615	34.834	36.9382	38.6239	50	50	50	50	50	50	38.8354	35.0776	50	50	50	40.3862	38.9658	50	50	37.9002	50	50	37.0733	38.1692	50	37.0008	37.4508	37.9558	38.9809	50	50	50	39.683	38.9236	38.0617	50	34.895	38.9008	50
hsa-miR-646-001599	45.9731	50	50	50	50	50	50	50	50	50	50	50	50	50	50	50	50	50	50	50	50	50	50	50	50	50	50	50	50	50	50	50	50	50	50	50	50	50	43.9771	50	50	50	50	50	50	50	50	45.9777	50
hsa-miR-646-001599	45.9731	50	50	50	50	50	50	50	50	50	50	50	50	50	50	50	50	50	50	50	50	50	50	50	50	50	50	50	50	50	50	50	50	50	50	50	50	50	43.9771	50	50	50	50	50	50	50	50	45.9777	50
hsa-miR-647-001600	50	50	50	50	50	50	50	50	50	50	50	50	50	50	50	50	50	50	50	50	50	50	50	50	50	50	50	50	50	50	50	50	50	50	50	50	50	50	50	50	50	50	50	50	50	50	50	50	50
hsa-miR-647-001600	50	50	50	50	50	50	50	50	50	50	50	50	50	50	50	50	50	50	50	50	50	50	50	50	50	50	50	50	50	50	50	50	50	50	50	50	50	50	50	50	50	50	50	50	50	50	50	50	50
hsa-miR-648-001601	50	50	50	50	50	50	50	50	50	50	50	50	50	50	50	50	50	50	50	50	50	50	50	50	50	50	50	50	50	50	50	50	50	50	50	50	50	50	50	50	50	50	50	50	50	50	50	50	50
hsa-miR-648-001601	50	50	50	50	50	50	50	50	50	50	50	50	50	50	50	50	50	50	50	50	50	50	50	50	50	50	50	50	50	50	50	50	50	50	50	50	50	50	50	50	50	50	50	50	50	50	50	50	50
hsa-miR-649-001602	50	50	50	50	50	50	50	50	50	50	50	50	50	50	50	50	50	50	50	50	50	50	50	50	50	50	50	50	50	50	50	50	50	50	50	50	50	50	50	50	50	50	50	50	50	50	50	50	50
hsa-miR-649-001602	50	50	50	50	50	50	50	50	50	50	50	50	50	50	50	50	50	50	50	50	50	50	50	50	50	50	50	50	50	50	50	50	50	50	50	50	50	50	50	50	50	50	50	50	50	50	50	50	50
hsa-miR-650-001603	50	50	50	50	50	50	50	50	50	50	50	50	50	50	50	50	50	50	50	50	50	50	50	11.6407	50	50	50	50	50	50	50	50	50	50	50	50	50	50	50	50	50	50	50	50	50	50	50	31.0339	50
hsa-miR-650-001603	50	50	50	50	50	50	50	50	50	50	50	50	50	50	50	50	50	50	50	50	50	50	50	11.6407	50	50	50	50	50	50	50	50	50	50	50	50	50	50	50	50	50	50	50	50	50	50	50	31.0339	50
hsa-miR-656-001510	50	50	50	35.0815	36.9999	50	34.0064	50	50	50	50	50	50	50	34.0619	50	50	50	50	40.7666	34.0043	50	50	50	50	32.9607	31.7737	50	33.2144	36.0236	50	50	35.8681	50	36.056	29.7496	32.8226	50	34.9737	50	50	50	50	31.967	34.3984	35.9937	50	34.0024	50
hsa-miR-656-001510	50	50	50	35.0815	36.9999	50	34.0064	50	50	50	50	50	50	50	34.0619	50	50	50	50	40.7666	34.0043	50	50	50	50	32.9607	31.7737	50	33.2144	36.0236	50	50	35.8681	50	36.056	29.7496	32.8226	50	34.9737	50	50	50	50	31.967	34.3984	35.9937	50	34.0024	50
hsa-miR-657-001512	50	50	50	50	50	50	50	50	50	50	50	50	50	50	50	50	50	50	50	50	50	50	50	38.0759	50	50	50	50	50	50	50	50	50	50	50	50	50	29.8704	50	50	50	50	50	50	38.4509	41.8984	50	5.15172	50
hsa-miR-657-001512	50	50	50	50	50	50	50	50	50	50	50	50	50	50	50	50	50	50	50	50	50	50	50	38.0759	50	50	50	50	50	50	50	50	50	50	50	50	50	29.8704	50	50	50	50	50	50	38.4509	41.8984	50	5.15172	50
hsa-miR-658-001513	50	50	50	50	50	50	50	50	50	50	50	50	50	50	50	50	50	50	50	50	50	50	50	50	50	50	50	50	50	50	50	50	50	50	50	50	50	50	50	50	50	50	50	50	50	50	50	50	50
hsa-miR-658-001513	50	50	50	50	50	50	50	50	50	50	50	50	50	50	50	50	50	50	50	50	50	50	50	50	50	50	50	50	50	50	50	50	50	50	50	50	50	50	50	50	50	50	50	50	50	50	50	50	50
hsa-miR-659-001514	50	50	50	50	50	50	50	50	50	50	50	50	50	50	50	50	50	50	50	50	50	50	50	50	50	50	50	50	50	50	50	50	50	50	50	50	50	50	50	50	50	50	50	50	50	50	50	6.0963	50
hsa-miR-661-001606	50	50	50	50	50	50	50	31.078	50	50	50	50	50	50	50	50	50	50	50	50	50	50	50	31.0137	50	50	50	50	50	50	50	50	50	50	50	50	50	50	50	50	50	50	50	50	50	50	50	50	50
hsa-miR-662-001607	50	50	50	50	50	50	50	50	50	50	50	50	50	50	50	50	50	50	50	50	50	50	50	50	50	50	50	50	50	50	50	50	50	50	50	50	50	50	50	50	50	50	50	50	50	50	50	5.76666	50
hsa-miR-662-001607	50	50	50	50	50	50	50	50	50	50	50	50	50	50	50	50	50	50	50	50	50	50	50	50	50	50	50	50	50	50	50	50	50	50	50	50	50	50	50	50	50	50	50	50	50	50	50	5.76666	50
hsa-miR-668-001992	50	35.9591	38.989	50	34.0188	50	30.9112	50	32.4151	50	50	50	50	50	50	50	34.2715	50	50	50	50	50	50	50	50	31.8988	27.6529	50	50	50	50	50	32.9158	33.8415	31.0207	30.0707	37.2672	50	35.0262	50	50	33.0102	38.0016	50	50	50	50	30.7606	50
hsa-miR-668-001992	50	35.9591	38.989	50	34.0188	50	30.9112	50	32.4151	50	50	50	50	50	50	50	34.2715	50	50	50	50	50	50	50	50	31.8988	27.6529	50	50	50	50	50	32.9158	33.8415	31.0207	30.0707	37.2672	50	35.0262	50	50	33.0102	38.0016	50	50	50	50	30.7606	50
hsa-miR-675-002005	50	50	50	50	50	50	50	50	50	50	50	50	50	50	50	50	50	50	50	50	50	50	50	50	50	50	50	50	50	50	50	50	50	50	50	50	50	50	50	50	50	50	50	50	50	50	50	50	50
hsa-miR-675-002005	50	50	50	50	50	50	50	50	50	50	50	50	50	50	50	50	50	50	50	50	50	50	50	50	50	50	50	50	50	50	50	50	50	50	50	50	50	50	50	50	50	50	50	50	50	50	50	50	50
hsa-miR-7-2#-002314	50	50	50	33.1345	50	50	50	50	50	50	50	50	50	50	50	50	34.9952	50	50	50	50	50	50	50	50	50	32.994	50	50	50	50	50	50	50	35.0121	34.0095	50	50	33.9499	50	50	50	50	50	50	50	50	33.9961	50
hsa-miR-708#-002342	50	50	50	50	50	50	50	50	50	50	50	50	50	50	50	50	50	50	50	50	50	50	50	50	50	50	50	50	50	50	50	50	50	50	50	50	50	50	50	50	50	50	50	50	50	50	50	50	50
hsa-miR-744#-002325	50	35.0287	50	33.961	50	50	37.0397	50	33.9874	50	50	50	50	50	35.9964	50	34.0177	50	50	50	50	50	50	50	50	32.016	30.0203	50	50	50	50	50	50	50	32.9759	28.9492	35.9928	50	33.0066	50	50	50	35.0039	30.9804	50	50	50	29.9521	50
hsa-miR-760-002328	29.9478	30.9929	32.0169	29.9244	31.0181	28.9416	30.8626	31.008	29.9808	30.9502	29.0094	29.0239	29.9135	31.0177	29.9745	34.0326	32.0316	31.0136	31.0678	29.9851	30.0568	29.0198	32.9351	35.045	50	30.9774	28.9207	50	29.9672	28.9486	30.9294	50	31.019	31.0315	29.9556	28.9656	29.0324	29.9096	29.9356	50	30.972	31.8837	31.8545	26.9059	30.0223	50	28.9888	29.944	50
hsa-miR-766-001986	29.8827	26.8665	30.8678	25.9547	27.9368	29.8239	27.9739	31.9854	26.9842	27.9403	50	50	30.8378	32.9591	26.805	34.8847	28.8638	28.7282	28.9133	27.978	25.9032	50	50	32.442	33.9606	25.8584	22.9768	50	27.979	28.8567	32.2715	30.1959	29.751	27.9537	24.9413	21.9823	24.9489	30.8857	27.9477	32.9847	28.2498	29.7532	29.7381	24.8807	26.965	33.4153	30.5103	22.9617	32.9709
hsa-miR-766-001986	29.8827	26.8665	30.8678	25.9547	27.9368	29.8239	27.9739	31.9854	26.9842	27.9403	50	50	30.8378	32.9591	26.805	34.8847	28.8638	28.7282	28.9133	27.978	25.9032	50	50	32.442	33.9606	25.8584	22.9768	50	27.979	28.8567	32.2715	30.1959	29.751	27.9537	24.9413	21.9823	24.9489	30.8857	27.9477	32.9847	28.2498	29.7532	29.7381	24.8807	26.965	33.4153	30.5103	22.9617	32.9709
hsa-miR-767-3p-001995	50	50	50	50	50	50	50	50	50	50	50	50	50	50	50	50	50	50	50	50	50	50	50	50	50	50	50	50	50	50	50	50	50	50	50	50	50	50	50	50	50	50	50	34.9767	50	50	50	50	50
hsa-miR-767-3p-001995	50	50	50	50	50	50	50	50	50	50	50	50	50	50	50	50	50	50	50	50	50	50	50	50	50	50	50	50	50	50	50	50	50	50	50	50	50	50	50	50	50	50	50	34.9767	50	50	50	50	50
hsa-miR-767-5p-001993	50	50	50	50	50	50	50	50	50	50	50	50	50	50	50	50	50	50	50	50	50	50	50	50	50	50	50	50	50	50	50	50	50	50	50	50	50	50	50	50	50	50	50	50	50	50	50	50	50
hsa-miR-767-5p-001993	50	50	50	50	50	50	50	50	50	50	50	50	50	50	50	50	50	50	50	50	50	50	50	50	50	50	50	50	50	50	50	50	50	50	50	50	50	50	50	50	50	50	50	50	50	50	50	50	50
hsa-miR-768-3p-002001	50	34.9539	35.9508	34.1648	33.4802	50	34.7351	50	34.2694	35.0612	50	50	50	50	50	50	37.9666	50	34.9632	35.334	33.7499	50	50	50	50	50	31.8979	50	33.6917	34.8194	50	50	35.2539	35.9038	32.7405	32.1508	33.3401	33.1516	34.3897	50	50	50	34.3149	34.7417	50	50	33.9862	29.9533	33.4812
hsa-miR-768-3p-002001	50	34.9539	35.9508	34.1648	33.4802	50	34.7351	50	34.2694	35.0612	50	50	50	50	50	50	37.9666	50	34.9632	35.334	33.7499	50	50	50	50	50	31.8979	50	33.6917	34.8194	50	50	35.2539	35.9038	32.7405	32.1508	33.3401	33.1516	34.3897	50	50	50	34.3149	34.7417	50	50	33.9862	29.9533	33.4812
hsa-miR-769-3p-002003	50	50	50	50	50	50	50	50	50	50	50	50	50	50	50	50	50	50	50	50	50	50	50	50	50	50	33.9739	50	50	50	50	50	50	50	34.9498	34.2153	50	50	50	50	50	50	50	50	50	50	50	34.054	50
hsa-miR-769-3p-002003	50	50	50	50	50	50	50	50	50	50	50	50	50	50	50	50	50	50	50	50	50	50	50	50	50	50	33.9739	50	50	50	50	50	50	50	34.9498	34.2153	50	50	50	50	50	50	50	50	50	50	50	34.054	50
hsa-miR-769-5p-001998	31.7012	31.793	42.1338	30.7568	31.4962	50	32.5157	32.2936	31.968	31.6889	30.4578	50	50	33.9758	32.2273	31.9875	33.891	32.9493	31.7506	31.3133	31.9644	50	33.8254	50	35.0065	31.6315	28.8982	50	32.7756	28.5556	50	50	32.9939	33.3692	30.7964	28.9796	30.6108	32.2562	31.9664	50	32.4264	36.0315	32.3075	29.5718	31.6213	50	32.9558	28.8936	35.0428
hsa-miR-769-5p-001998	31.7012	31.793	42.1338	30.7568	31.4962	50	32.5157	32.2936	31.968	31.6889	30.4578	50	50	33.9758	32.2273	31.9875	33.891	32.9493	31.7506	31.3133	31.9644	50	33.8254	50	35.0065	31.6315	28.8982	50	32.7756	28.5556	50	50	32.9939	33.3692	30.7964	28.9796	30.6108	32.2562	31.9664	50	32.4264	36.0315	32.3075	29.5718	31.6213	50	32.9558	28.8936	35.0428
hsa-miR-770-5p-002002	50	50	50	50	50	50	50	33.9498	50	50	50	50	32.0393	50	50	50	50	50	50	50	50	50	50	50	50	50	31.9843	50	50	50	50	50	34.0394	50	34.0192	31.0275	32.9568	50	50	50	50	50	50	30.9572	50	35.0107	50	34.185	50
hsa-miR-801-001994	29.2119	26.9346	30.8206	28.9614	25.9583	32.2589	31.8507	24.8894	28.9175	31.3938	50	50	32.3027	31.6881	32.9023	50	32.312	31.3193	27.8101	32.4508	29.1037	50	50	50	31.9939	32.922	31.3678	50	30.1632	26.7893	34.3807	41.4088	34.2381	30.7542	29.9152	31.452	32.261	31.873	29.6552	50	28.8038	43.0527	27.9277	23.9112	36.3458	46.0863	29.644	25.966	36.8917
hsa-miR-801-001994	29.2119	26.9346	30.8206	28.9614	25.9583	32.2589	31.8507	24.8894	28.9175	31.3938	50	50	32.3027	31.6881	32.9023	50	32.312	31.3193	27.8101	32.4508	29.1037	50	50	50	31.9939	32.922	31.3678	50	30.1632	26.7893	34.3807	41.4088	34.2381	30.7542	29.9152	31.452	32.261	31.873	29.6552	50	28.8038	43.0527	27.9277	23.9112	36.3458	46.0863	29.644	25.966	36.8917
hsa-miR-875-5p-002203	50	50	50	45.995	50	34.989	50	50	34.9687	50	50	34.991	50	42.9627	36.9853	50	50	39.8961	42.1685	43.0175	36.9624	41.9297	50	37.1245	50	50	50	41.8127	45.9728	40.0564	46.7214	50	50	35.9742	45.5501	40.0022	50	42.1253	45.8982	50	50	50	46.1121	50	46.9289	50	34.9567	43.2869	50
hsa-miR-877-002291	29.9946	30.9302	31.9494	29.9893	30.9478	27.9678	31.9862	30.9687	30.9779	29.9605	29.9684	29.9666	28.9609	32.001	29.9724	32.9648	31.9564	29.9846	29.9688	30.9947	29.9746	30.0045	32.9802	32.9328	34.9898	29.9558	27.9525	31.9363	29.9474	28.9591	31.9788	29.0368	31.9827	30.977	29.9537	27.9675	29.9497	30.008	29.9723	35.0416	29.9891	28.9276	31.9709	27.9594	31.0252	32.977	29.9855	28.9553	31.9891
hsa-miR-888#-002213	50	50	50	50	50	50	50	50	50	50	50	50	50	50	50	50	50	50	50	50	50	50	50	50	50	50	50	50	50	50	50	50	50	50	50	50	50	50	50	50	50	50	50	50	50	50	50	50	50
hsa-miR-892b-002214	50	50	50	50	50	50	50	50	50	50	50	50	50	50	50	50	50	50	50	50	50	50	50	50	50	37.9691	50	50	33.9772	50	50	50	50	50	50	50	50	50	50	50	50	50	50	50	50	50	50	50	50
hsa-miR-9#-002231	50	50	50	33.9663	50	50	34.9589	50	34.9782	33.987	50	50	50	50	50	50	35.9697	36.989	50	33.9578	32.992	50	50	50	50	35.9875	32.9604	50	33.961	50	50	50	50	50	35.9802	29.967	31.9692	34.9814	50	50	50	50	50	32.9797	34.9573	50	50	31.9508	36.9976
hsa-miR-920-002150	50	50	50	50	50	50	50	50	50	50	50	50	50	39.1486	50	50	50	50	50	50	50	50	50	50	50	50	50	50	50	50	50	50	50	50	50	50	50	50	50	50	50	50	50	50	50	50	50	50	50
hsa-miR-920-002150	50	50	50	50	50	50	50	50	50	50	50	50	50	39.1486	50	50	50	50	50	50	50	50	50	50	50	50	50	50	50	50	50	50	50	50	50	50	50	50	50	50	50	50	50	50	50	50	50	50	50
hsa-miR-921-002151	50	50	50	50	50	50	50	50	50	50	50	50	50	50	50	50	50	50	50	50	50	50	50	50	50	50	50	50	50	50	50	50	50	50	50	50	50	50	50	50	50	50	50	50	50	50	50	50	50
hsa-miR-921-002151	50	50	50	50	50	50	50	50	50	50	50	50	50	50	50	50	50	50	50	50	50	50	50	50	50	50	50	50	50	50	50	50	50	50	50	50	50	50	50	50	50	50	50	50	50	50	50	50	50
hsa-miR-922-002152	50	50	50	50	50	50	50	50	50	50	50	50	50	50	50	50	50	50	50	50	50	50	50	50	50	50	50	50	50	50	50	50	50	50	50	50	50	50	50	50	50	50	50	50	50	50	50	50	50
hsa-miR-922-002152	50	50	50	50	50	50	50	50	50	50	50	50	50	50	50	50	50	50	50	50	50	50	50	50	50	50	50	50	50	50	50	50	50	50	50	50	50	50	50	50	50	50	50	50	50	50	50	50	50
hsa-miR-923-002153	28.9887	31.0739	35.69	26.9097	30.2364	31.9575	32.4904	31.8026	30.917	28.887	34.9731	50	30.934	33.4241	32.1133	33.6526	33.9491	31.9501	29.9051	27.8448	27.9525	34.3652	50	30.9567	35.997	32.8915	28.9593	36.5235	27.9685	28.8294	33.4358	31.9522	30.8871	32.5788	29.9418	25.7879	25.8901	27.9134	32.1007	50	32.4319	31.4062	32.9374	30.6895	29.9404	35.3361	29.8313	26.9097	34.583
hsa-miR-923-002153	28.9887	31.0739	35.69	26.9097	30.2364	31.9575	32.4904	31.8026	30.917	28.887	34.9731	50	30.934	33.4241	32.1133	33.6526	33.9491	31.9501	29.9051	27.8448	27.9525	34.3652	50	30.9567	35.997	32.8915	28.9593	36.5235	27.9685	28.8294	33.4358	31.9522	30.8871	32.5788	29.9418	25.7879	25.8901	27.9134	32.1007	50	32.4319	31.4062	32.9374	30.6895	29.9404	35.3361	29.8313	26.9097	34.583
hsa-miR-924-002154	50	50	50	50	50	50	50	50	50	50	50	50	50	50	50	50	50	50	50	50	50	50	50	50	50	50	50	50	50	50	50	50	50	50	50	50	50	50	50	50	50	50	50	50	50	50	50	50	50
hsa-miR-924-002154	50	50	50	50	50	50	50	50	50	50	50	50	50	50	50	50	50	50	50	50	50	50	50	50	50	50	50	50	50	50	50	50	50	50	50	50	50	50	50	50	50	50	50	50	50	50	50	50	50
hsa-miR-92a-1#-002137	50	50	50	50	34.9591	50	50	50	50	50	50	50	50	50	50	50	50	50	50	50	50	50	50	50	50	50	36.9632	50	50	50	50	50	50	50	35.9686	34.9693	33.9491	50	50	50	50	50	50	33.9905	50	50	50	33.9585	50
hsa-miR-92a-2#-002138	50	50	50	50	50	50	50	50	50	50	50	50	50	50	50	50	50	50	50	50	50	50	50	50	50	50	50	50	50	50	50	50	50	50	50	50	50	50	50	50	50	50	50	50	50	50	50	50	50
hsa-miR-92b#-002343	50	50	50	50	50	50	50	50	50	50	50	50	50	50	50	50	50	50	50	50	50	50	50	50	50	50	50	50	50	50	50	50	50	50	50	50	50	50	50	50	50	50	50	50	50	50	50	50	50
hsa-miR-93#-002139	32.9691	30.9695	34.0096	29.9617	30.9567	32.9842	30.9918	32.9805	28.9581	29.9624	35.9921	50	33.0127	36.0053	30.9751	34.9503	29.9684	30.9622	31.9725	29.9535	28.9566	50	50	35.9501	32.9345	27.9598	23.9252	50	29.9573	30.9827	35.9736	33.987	31.9451	28.9549	25.9521	25.97	28.9686	29.951	28.9919	33.9544	31.9683	33.9721	31.9559	28.9831	30.9707	34.9834	35.002	24.98	32.9851
hsa-miR-933-002176	50	50	50	50	50	50	50	50	50	50	50	50	50	50	50	50	50	50	50	50	50	50	50	50	50	50	50	50	50	50	50	50	50	50	50	50	50	50	50	50	50	50	50	50	50	50	50	50	50
hsa-miR-933-002176	50	50	50	50	50	50	50	50	50	50	50	50	50	50	50	50	50	50	50	50	50	50	50	50	50	50	50	50	50	50	50	50	50	50	50	50	50	50	50	50	50	50	50	50	50	50	50	50	50
hsa-miR-934-002177	50	50	40.9473	50	50	50	36.89	50	45.9439	50	50	50	50	50	50	50	50	50	50	50	50	50	50	50	50	50	50	50	50	50	50	50	50	50	50	50	50	50	50	50	50	50	50	50	50	50	50	50	50
hsa-miR-934-002177	50	50	40.9473	50	50	50	36.89	50	45.9439	50	50	50	50	50	50	50	50	50	50	50	50	50	50	50	50	50	50	50	50	50	50	50	50	50	50	50	50	50	50	50	50	50	50	50	50	50	50	50	50
hsa-miR-935-002178	50	50	50	31.6373	33.9938	50	50	50	50	50	50	50	50	50	50	50	50	50	50	50	50	50	50	50	50	50	31.9476	50	50	50	50	50	50	50	50	30.9497	50	50	50	50	50	32.8637	50	50	50	50	50	31.9612	50
hsa-miR-935-002178	50	50	50	31.6373	33.9938	50	50	50	50	50	50	50	50	50	50	50	50	50	50	50	50	50	50	50	50	50	31.9476	50	50	50	50	50	50	50	50	30.9497	50	50	50	50	50	32.8637	50	50	50	50	50	31.9612	50
hsa-miR-936-002179	50	50	50	50	50	50	50	50	50	50	50	50	50	50	50	50	50	50	50	50	50	50	50	50	50	50	50	50	50	50	50	50	50	50	50	50	50	50	50	50	50	50	50	50	50	50	50	50	50
hsa-miR-937-002180	50	50	50	35.9706	50	50	50	50	50	50	50	50	50	50	50	50	50	50	50	50	50	50	50	50	50	50	50	50	50	50	50	50	50	50	50	50	50	50	50	50	50	50	50	31.9584	50	50	50	35.9388	50
hsa-miR-938-002181	50	50	50	50	50	50	50	50	50	50	50	50	50	50	50	50	50	50	50	34.9902	50	50	50	50	50	35.9686	32.9768	50	50	50	50	50	50	50	50	50	50	50	50	50	50	50	50	50	50	50	50	33.9831	50
hsa-miR-939-002182	50	50	50	50	50	50	50	50	50	50	50	50	50	50	50	50	50	50	50	50	50	50	50	50	50	50	50	50	50	50	50	50	50	50	50	50	50	50	50	50	50	50	50	50	50	50	50	50	50
hsa-miR-941-002183	50	50	50	50	34.9662	50	50	50	50	50	50	50	50	50	50	50	50	50	50	50	50	50	50	50	43.9642	50	30.9377	50	34.9259	50	50	50	50	34.9757	32.0032	32.006	34.123	50	36.0206	50	50	50	50	50	34.1619	50	50	30.9941	50
hsa-miR-942-002187	38.1503	32.0123	36.0582	38.0478	31.9339	50	32.0327	50	31.9961	34.0185	50	50	50	50	32.9852	50	33.9524	36.0009	33.9721	32.993	31.9542	50	50	38.0224	50	29.9769	26.9833	50	31.9883	34.0244	50	50	34.9887	31.9667	29.9715	27.9828	30.9657	30.9369	30.9559	37.9729	37.0496	50	33.9745	31.0083	31.9982	50	50	26.9721	33.9802
hsa-miR-943-002188	50	50	50	50	50	50	50	50	50	50	50	50	50	50	50	50	50	50	50	50	50	50	50	50	50	50	50	50	50	50	50	50	50	50	50	50	50	50	50	50	50	50	50	50	50	50	50	50	50
hsa-miR-944-002189	50	50	50	50	50	50	50	50	50	50	50	50	50	50	50	50	50	50	50	50	50	50	50	50	50	50	50	50	50	50	50	50	50	50	50	50	50	50	50	50	50	50	50	50	50	50	50	50	50
hsa-miR-96#-002140	50	50	50	50	50	50	50	50	50	50	50	50	50	50	50	50	50	50	50	50	50	50	50	50	50	50	50	50	50	50	50	50	50	50	50	50	50	50	50	50	50	50	50	50	50	50	50	50	50
hsa-miR-99a#-002141	50	50	50	50	50	50	50	50	50	34.9683	50	50	50	50	50	50	50	50	50	50	50	50	50	50	50	50	35.9289	50	50	50	50	50	50	50	50	35.9717	50	50	50	50	50	50	50	33.971	50	50	50	35.9723	50
hsa-miR-99b#-002196	31.992	50	50	32.9681	50	50	50	34.0354	33.9573	32.984	50	30.979	33.0929	31.9786	50	50	50	34.9882	50	34.0561	31.9632	30.8835	50	34.9885	50	31.9649	27.9933	50	32.9834	50	34.9585	33.9485	33.0856	33.0494	30.9569	29.9766	31.9692	33.9753	32.0072	50	50	50	35.9171	31.9464	32.9367	37.067	30.9521	30.0035	50
mmu-let-7d#-001178	50	50	50	50	50	50	50	50	50	50	50	50	50	50	50	50	50	50	50	50	50	50	50	50	50	28.0019	25.9622	50	50	50	50	50	50	50	29.0332	24.9985	50	50	50	50	50	50	50	26.0696	50	50	50	26.0078	50
rno-miR-29c#-001818	34.9737	34.9821	50	32.97	34.969	50	34.9909	50	33.9811	33.9858	50	50	50	50	34.9767	50	50	50	36.0196	34.0014	33.991	50	50	50	50	32.968	29.961	50	50	50	50	50	50	33.9798	32.9622	28.9595	32.9943	50	34.9754	50	50	50	50	31.9533	33.9604	50	50	30.9583	50
rno-miR-7#-001338	50	30.055	32.9662	30.9398	28.9951	50	28.9633	50	29.0582	31.005	50	50	50	50	29.9862	50	30.9389	32.9758	37.9531	29.9944	27.9645	50	50	50	34.9834	27.0022	23.9257	50	30.011	35.9892	50	50	31.0078	29.9519	27.0321	24.0069	27.9909	32.0446	29.9708	34.9776	30.976	32.0009	31.0089	28.0273	29.0381	36.0437	50	24.9948	35.9464
RNU24-001001	50	34.9404	35.7152	50	32.5306	50	34.4188	50	35.0091	50	50	50	50	50	50	50	50	50	50	50	50	50	50	50	50	35.4667	32.6361	50	50	50	50	50	34.3769	34.1307	34.4803	50	50	34.7105	34.3922	50	50	50	50	50	50	50	50	31.0723	50
RNU24-001001	50	34.9404	35.7152	50	32.5306	50	34.4188	50	35.0091	50	50	50	50	50	50	50	50	50	50	50	50	50	50	50	50	35.4667	32.6361	50	50	50	50	50	34.3769	34.1307	34.4803	50	50	34.7105	34.3922	50	50	50	50	50	50	50	50	31.0723	50
RNU24-001001	50	34.9404	35.7152	50	32.5306	50	34.4188	50	35.0091	50	50	50	50	50	50	50	50	50	50	50	50	50	50	50	50	35.4667	32.6361	50	50	50	50	50	34.3769	34.1307	34.4803	50	50	34.7105	34.3922	50	50	50	50	50	50	50	50	31.0723	50
RNU24-001001	50	34.9404	35.7152	50	32.5306	50	34.4188	50	35.0091	50	50	50	50	50	50	50	50	50	50	50	50	50	50	50	50	35.4667	32.6361	50	50	50	50	50	34.3769	34.1307	34.4803	50	50	34.7105	34.3922	50	50	50	50	50	50	50	50	31.0723	50
RNU43-001095	50	50	50	50	50	50	50	50	50	50	50	50	50	50	50	50	50	50	50	50	50	50	50	50	50	50	50	50	50	50	50	50	50	50	50	50	50	50	50	50	50	50	50	50	50	50	50	50	50
RNU43-001095	50	50	50	50	50	50	50	50	50	50	50	50	50	50	50	50	50	50	50	50	50	50	50	50	50	50	50	50	50	50	50	50	50	50	50	50	50	50	50	50	50	50	50	50	50	50	50	50	50
RNU43-001095	50	50	50	50	50	50	50	50	50	50	50	50	50	50	50	50	50	50	50	50	50	50	50	50	50	50	50	50	50	50	50	50	50	50	50	50	50	50	50	50	50	50	50	50	50	50	50	50	50
RNU43-001095	50	50	50	50	50	50	50	50	50	50	50	50	50	50	50	50	50	50	50	50	50	50	50	50	50	50	50	50	50	50	50	50	50	50	50	50	50	50	50	50	50	50	50	50	50	50	50	50	50
RNU44-001094	50	50	32.3281	50	50	50	50	50	50	50	50	50	50	50	50	50	50	50	50	50	50	50	50	50	50	50	50	50	50	50	50	50	50	50	50	50	50	50	50	50	50	50	50	50	50	50	50	50	50
RNU44-001094	50	50	32.3281	50	50	50	50	50	50	50	50	50	50	50	50	50	50	50	50	50	50	50	50	50	50	50	50	50	50	50	50	50	50	50	50	50	50	50	50	50	50	50	50	50	50	50	50	50	50
RNU44-001094	50	50	32.3281	50	50	50	50	50	50	50	50	50	50	50	50	50	50	50	50	50	50	50	50	50	50	50	50	50	50	50	50	50	50	50	50	50	50	50	50	50	50	50	50	50	50	50	50	50	50
RNU44-001094	50	50	32.3281	50	50	50	50	50	50	50	50	50	50	50	50	50	50	50	50	50	50	50	50	50	50	50	50	50	50	50	50	50	50	50	50	50	50	50	50	50	50	50	50	50	50	50	50	50	50
RNU48-001006	50	32.2211	34.6111	34.9905	31.0756	50	32.5091	50	50	50	50	50	50	50	50	50	50	50	50	36.5007	35.056	50	50	50	50	33.8111	28.6135	50	37.0619	50	50	44.0404	35.1399	33.4733	32.2773	32.9974	33.7943	33.472	32.7257	50	50	50	32.0986	34.5805	34.4082	50	36.762	28.7009	36.3704
RNU48-001006	50	32.2211	34.6111	34.9905	31.0756	50	32.5091	50	50	50	50	50	50	50	50	50	50	50	50	36.5007	35.056	50	50	50	50	33.8111	28.6135	50	37.0619	50	50	44.0404	35.1399	33.4733	32.2773	32.9974	33.7943	33.472	32.7257	50	50	50	32.0986	34.5805	34.4082	50	36.762	28.7009	36.3704
RNU48-001006	50	32.2211	34.6111	34.9905	31.0756	50	32.5091	50	50	50	50	50	50	50	50	50	50	50	50	36.5007	35.056	50	50	50	50	33.8111	28.6135	50	37.0619	50	50	44.0404	35.1399	33.4733	32.2773	32.9974	33.7943	33.472	32.7257	50	50	50	32.0986	34.5805	34.4082	50	36.762	28.7009	36.3704
RNU48-001006	50	32.2211	34.6111	34.9905	31.0756	50	32.5091	50	50	50	50	50	50	50	50	50	50	50	50	36.5007	35.056	50	50	50	50	33.8111	28.6135	50	37.0619	50	50	44.0404	35.1399	33.4733	32.2773	32.9974	33.7943	33.472	32.7257	50	50	50	32.0986	34.5805	34.4082	50	36.762	28.7009	36.3704
RNU6B-001093	50	50	50	50	50	50	50	50	50	50	50	50	50	50	31.2381	50	32.8589	50	50	50	31.7528	50	50	50	50	50	31.0675	50	50	50	50	50	50	50	32.0726	50	50	50	50	50	32.0942	50	50	50	50	50	50	29.9337	50
RNU6B-001093	50	50	50	50	50	50	50	50	50	50	50	50	50	50	31.2381	50	32.8589	50	50	50	31.7528	50	50	50	50	50	31.0675	50	50	50	50	50	50	50	32.0726	50	50	50	50	50	32.0942	50	50	50	50	50	50	29.9337	50
RNU6B-001093	50	50	50	50	50	50	50	50	50	50	50	50	50	50	31.2381	50	32.8589	50	50	50	31.7528	50	50	50	50	50	31.0675	50	50	50	50	50	50	50	32.0726	50	50	50	50	50	32.0942	50	50	50	50	50	50	29.9337	50
RNU6B-001093	50	50	50	50	50	50	50	50	50	50	50	50	50	50	31.2381	50	32.8589	50	50	50	31.7528	50	50	50	50	50	31.0675	50	50	50	50	50	50	50	32.0726	50	50	50	50	50	32.0942	50	50	50	50	50	50	29.9337	50
U6 snRNA-1973	35.1376	30.4888	31.1823	32.4324	29.712	33.6313	30.0471	36.8804	31.7005	50	33.8947	50	33.1249	36.8997	30.722	35.1121	32.1283	32.7677	32.5144	31.0293	29.73	34.0218	50	32.5146	50	28.9664	25.6374	35.5282	29.6792	31.082	34.9205	29.4865	30.8852	29.0375	26.7941	27.6175	27.7653	27.587	28.7892	35.7603	30.5722	34.1669	31.3764	21.3333	29.563	34.7931	30.616	24.1152	29.7309
U6 snRNA-1973	35.1376	30.4888	31.1823	32.4324	29.712	33.6313	30.0471	36.8804	31.7005	50	33.8947	50	33.1249	36.8997	30.722	35.1121	32.1283	32.7677	32.5144	31.0293	29.73	34.0218	50	32.5146	50	28.9664	25.6374	35.5282	29.6792	31.082	34.9205	29.4865	30.8852	29.0375	26.7941	27.6175	27.7653	27.587	28.7892	35.7603	30.5722	34.1669	31.3764	21.3333	29.563	34.7931	30.616	24.1152	29.7309
U6 snRNA-1973	35.1376	30.4888	31.1823	32.4324	29.712	33.6313	30.0471	36.8804	31.7005	50	33.8947	50	33.1249	36.8997	30.722	35.1121	32.1283	32.7677	32.5144	31.0293	29.73	34.0218	50	32.5146	50	28.9664	25.6374	35.5282	29.6792	31.082	34.9205	29.4865	30.8852	29.0375	26.7941	27.6175	27.7653	27.587	28.7892	35.7603	30.5722	34.1669	31.3764	21.3333	29.563	34.7931	30.616	24.1152	29.7309
U6 snRNA-1973	35.1376	30.4888	31.1823	32.4324	29.712	33.6313	30.0471	36.8804	31.7005	50	33.8947	50	33.1249	36.8997	30.722	35.1121	32.1283	32.7677	32.5144	31.0293	29.73	34.0218	50	32.5146	50	28.9664	25.6374	35.5282	29.6792	31.082	34.9205	29.4865	30.8852	29.0375	26.7941	27.6175	27.7653	27.587	28.7892	35.7603	30.5722	34.1669	31.3764	21.3333	29.563	34.7931	30.616	24.1152	29.7309
Processed data in Card A
Stage	Control	Control	Control	Control	Control	Control	Control	Control	Control	Control	I	I	I	I	I	I	I	I	I	I	II	II	II	II	II	II	II	II	II	II	III	III	III	III	III	III	III	III	III	III	IV	IV	IV	IV	IV	IV	IV	IV	IV
Sample	s520A	s3031A	s3203A	s3680A	s3886A	s3965A	s4303A	s4913A	s6101A	s6167A	s321A	s895A	s1470A	s2882A	s3447A	s8975A	s10032A	s10428A	s11841A	s12024A	s299A	s1066A	s2972A	s3043A	s4202A	s8355A	s8574A	s9305A	s10383A	s11419A	s166A	s592A	s2587A	s3318A	s7084A	s8397A	s9880A	s10658A	s11404A	s12584A	s127A	s653A	s2272A	s3067A	s4169A	s6020A	s6565A	s7849A	s10006A
hsa-let-7a	2.6946	4.67201	0.888506	6.77204	0.83561	-7.16921	4.82214	-4.18176	-6.17173	-3.1622	-5.18644	-1.17363	-7.19813	-4.18542	5.82672	-0.168464	3.7657	-8.18163	-8.16636	-8.16549	4.91078	0.849812	-5.56849	-3.1553	-0.181346	5.79945	7.85893	-0.1683	0.772467	-5.14511	1.88607	-8.14835	2.82676	4.81006	4.88283	4.81931	4.80403	-5.21381	3.85381	-5.1669	2.84347	-4.19136	5.83649	6.6515	3.83045	8.82086	-7.17203	6.88897	-7.16121
hsa-let-7b	-7.1906	0.791686	1.84805	4.76207	-0.21649	0.826948	1.85001	-8.21983	1.8379	3.71025	-0.271335	-5.2117	-1.2601	-1.23328	4.81101	1.7011	3.77897	0.77347	-2.17669	3.78305	3.79413	-3.18826	-9.60656	2.8647	2.76567	2.726	5.86162	-4.20637	0.788223	2.5832	-2.152	-1.31913	0.824493	1.78374	3.85253	3.83304	2.76108	1.85989	2.83594	-0.227084	8.96339	0.788806	2.72299	3.7696	1.79251	3.79337	-1.20405	3.78058	5.76576
hsa-let-7c	-1.59457	1.39736	4.42085	4.40294	-0.594987	-5.61126	0.408459	-2.62381	1.39927	-1.60424	3.33564	0.384326	-5.64018	-2.62746	-1.59651	1.38949	-2.58316	1.37206	-6.6084	0.441711	2.40834	2.40777	-4.01054	-1.59735	1.37661	1.35494	5.43608	1.38965	-0.531361	-3.58715	3.44402	-6.59039	2.40504	2.38119	4.43417	2.41147	2.41059	0.403075	3.80079	-3.60894	4.40142	-2.6334	2.37761	3.38208	1.41409	0.366461	-5.61408	4.45855	0.431773
hsa-let-7d	1.27964	1.19147	2.20107	3.20505	-0.783635	0.190092	1.19155	-1.85125	-0.802889	-5.82109	-0.836074	3.17369	-0.850475	-6.84431	4.21426	4.18573	1.22037	-0.815432	-2.83516	0.205949	3.20393	5.22374	-2.17972	1.14584	3.17788	2.1484	4.20602	-2.8272	-1.83127	1.20352	-0.772829	-1.82832	1.19949	1.18675	2.21417	2.25246	2.19009	-2.84893	0.226457	-1.80002	0.184568	2.16145	2.1827	2.1989	1.21375	5.19526	-3.81701	4.24673	-1.81944
hsa-let-7e	-6.09005	2.91283	3.8789	4.89044	1.90251	1.90083	2.89406	-7.11928	0.929487	-6.09972	1.84547	-4.11115	-0.170686	-7.12294	5.88749	5.97217	2.8836	1.8453	-11.1039	5.56743	5.9432	6.04785	-8.50601	3.91682	5.87253	4.85878	6.92597	-3.10582	1.94677	0.029381	-1.05145	2.07205	2.8919	2.8243	4.92816	4.8862	4.89843	1.82739	3.97737	1.88141	3.79798	-7.12888	4.8818	4.88481	3.92035	5.72663	-0.154715	5.9382	1.86206
hsa-let-7f	-0.4889	6.55725	8.52431	-3.51214	-7.49474	-4.50559	6.44462	-1.51814	-3.5081	-0.49857	-2.52281	1.49	-4.53451	-1.52179	-0.490838	2.49516	-1.47749	-5.518	-5.50273	4.4651	7.44956	3.51344	-2.90486	-0.491675	2.48228	6.48035	7.52867	2.49533	-8.51007	-2.48148	4.5497	-5.48472	-6.50692	-3.52527	5.49056	7.57456	7.44831	-7.5085	-4.48261	-2.50327	5.50709	-1.52773	7.4369	-5.51573	-6.49615	1.47214	-4.5084	6.5421	-4.49758
hsa-let-7g	1.1658	0.182114	1.20536	2.20107	0.226888	0.216763	0.221775	-6.80967	0.198552	1.19135	-7.81434	-3.80153	-0.815566	-6.81332	2.25167	3.22174	-1.47129	-0.800466	-1.76915	0.188145	4.2304	-1.77809	-2.222	2.25095	-2.72957	2.17298	3.23082	-2.79621	-0.704634	1.22646	-0.741838	-1.75726	0.21018	0.176684	1.2048	2.22361	2.18831	-1.78737	0.245103	-0.800504	0.215559	2.19802	2.20478	3.21868	1.24461	4.2083	-9.79994	3.26197	-0.753224
hsa-miR-1	3.03479	0.907653	0.895143	2.91436	-0.116633	-4.12121	0.85757	-1.13376	-3.12373	-0.114191	-2.13843	1.87438	-4.15013	-1.13741	4.95068	8.90301	-1.09311	0.864592	-0.108282	-5.11749	3.90047	3.89782	-2.52049	6.92058	2.86666	-4.1628	1.91925	2.87971	-2.08988	-2.0971	4.93407	-5.10034	-0.108035	-3.1409	-4.11652	1.85207	0.885467	-7.12413	-4.09823	-2.11889	5.89147	-1.14335	-1.12134	1.86696	-3.10543	6.87593	-4.12403	-0.0820653	-4.1132
hsa-miR-100	-2.18984	1.78293	3.85369	2.77162	1.83926	2.80787	-0.237906	-3.21908	-5.20904	-2.19951	6.85644	-0.210939	1.81891	-3.22273	-2.19178	0.794224	-3.17843	-7.21894	-7.20367	-7.2028	-4.19092	1.8125	-4.6058	-2.19262	0.781342	-6.24812	2.81846	0.794388	-0.167002	-4.18242	2.84876	2.74204	0.784834	1.79565	1.84011	0.792696	-0.245152	-9.20944	1.91215	-4.20421	3.80615	7.76069	2.76524	2.82935	-0.197414	6.81501	-6.20934	2.85992	-6.19852
hsa-miR-101	-4.71353	-0.685624	-2.69779	2.29356	-0.691609	0.291069	-0.695662	3.31835	0.28876	3.29247	0.260365	-2.73463	-0.778279	1.27668	-4.71546	-1.72946	-5.70211	0.283878	-0.681814	-0.68307	3.29335	-0.711186	-7.12949	-4.7163	-1.74234	-2.7308	0.304035	-1.7293	-1.69594	0.311554	0.32507	0.308712	-1.70778	-0.712093	-1.71906	-0.733557	-0.712523	-2.71453	-1.65614	-6.7279	1.28247	4.26391	-0.715415	0.293102	-1.69438	-2.75249	-0.72728	0.323622	-0.663278
hsa-miR-103	0.73145	0.747603	1.69585	2.70107	-0.331746	0.686662	-0.281396	0.706881	0.632651	-7.28902	-2.33239	-5.30045	-1.31441	-8.31224	3.75476	-3.26504	1.74389	-0.269259	-1.17671	-0.206622	2.74293	-3.27701	-9.69532	-0.272561	1.67045	1.68038	3.75295	-4.29513	-1.33607	0.709249	-2.24076	-1.38809	-0.280757	0.681603	1.7132	1.70637	0.674773	-1.11608	-0.239104	-9.29372	-1.28336	3.67321	0.699897	2.6669	0.707999	3.69769	-3.29414	3.75139	-1.22044
hsa-miR-106a	1.71076	-1.29659	-0.280189	2.72027	-1.2812	-0.27035	-0.31256	-0.40442	-1.29927	0.713544	-1.34298	2.62019	-1.30765	-0.31226	1.72913	1.72348	0.744874	-1.30299	-2.29288	0.721471	2.72995	3.72427	-7.66203	-1.26962	-0.311993	0.664033	2.72668	-1.3054	-1.28133	-0.273026	1.75119	-1.30144	-0.280166	-0.299854	1.7343	0.702285	0.705872	-1.29167	-0.26053	-3.3154	2.70783	2.68597	0.700999	1.72039	0.746644	1.70655	-1.28678	2.75679	-0.263249
hsa-miR-106b	1.80521	-0.20366	-0.192979	1.8006	-0.199896	-0.189453	-1.2082	3.79496	-3.21182	-2.19476	-2.21796	0.792589	-1.21222	-1.22243	-0.20399	1.83893	-1.16407	-1.16562	-1.18338	-1.1923	0.839513	-5.20501	-11.6233	-2.17008	-1.20362	0.763855	2.81948	-6.22312	-2.1785	-1.21537	0.854941	-1.18666	-1.19465	-0.233806	0.755581	0.742925	-0.165408	-3.16542	-0.168639	-5.17123	-3.21136	2.78294	-0.214013	0.791927	-0.209983	0.791976	-0.188774	2.82715	-3.1856
hsa-miR-107	-2.18931	-0.19513	-1.19831	3.80055	-2.15257	2.80789	0.802654	-3.21855	3.74175	-2.19898	-4.22322	-0.210409	-6.23492	-3.2222	-2.19125	0.794754	-3.1779	-7.21841	-7.20314	-6.16636	4.81672	1.81303	-4.60527	-2.19208	0.781872	2.76556	5.83807	0.794918	-1.18182	-4.18189	2.84929	1.84765	0.827969	1.72796	3.79961	1.79963	0.749557	-9.20891	1.84227	-4.20368	3.80668	-3.22814	0.794445	-7.21614	-0.180989	-0.228274	-6.20881	4.74934	-6.19799
hsa-miR-10a	-0.896042	2.08156	4.12854	2.07665	3.16495	-4.91273	1.1033	-1.92528	-3.91525	-0.905712	4.08351	1.08286	0.130865	5.10026	-0.89798	2.08802	-1.88463	0.104778	-5.90987	-0.882719	5.12406	3.1063	-3.31201	-0.898817	2.07514	1.06998	3.15044	2.08819	0.103242	3.05906	4.14255	1.07987	2.14356	-3.93242	1.10168	2.10528	2.0728	-7.91565	1.14157	-2.91041	5.09995	-1.93487	4.07363	8.09056	0.126058	1.06499	-4.91555	2.13905	-4.90472
hsa-miR-10b	8.36847	-3.81844	-0.818871	0.176943	-3.80566	-0.816507	-4.82836	2.17094	0.180976	3.19051	1.16627	5.17908	-0.845427	2.16729	9.10685	6.18424	2.21159	-0.803177	-1.81365	-1.81278	1.1991	7.20252	0.784216	3.1974	6.17136	-0.858103	-1.80548	6.18441	-4.82099	1.2076	8.23878	-1.79564	-2.81784	0.163806	-0.811819	-2.85207	-3.83666	-3.81942	-0.793528	1.18581	9.19617	2.16135	-1.84442	-1.82665	-2.80707	5.16122	-0.819324	-1.78491	-0.808502
hsa-miR-122	2.83121	-0.659673	4.35225	2.35777	0.369742	0.374369	0.350656	-7.68361	-2.65703	0.364311	-8.68828	-4.67547	1.33351	3.32911	-0.69769	2.30796	0.393029	1.36245	-1.67027	1.38628	1.35846	7.28841	-9.07034	-6.65715	-3.68319	0.322799	0.3726	-3.67015	-0.657985	1.38522	-1.61578	-1.58232	3.34558	4.34712	2.3687	-2.68564	1.32794	-1.66418	0.368716	-8.66874	-0.658381	6.35006	4.3475	3.38223	1.36448	-4.69334	-0.67038	-2.5975	0.357433
hsa-miR-125a-3p	0.302659	-0.659376	2.29615	-2.72058	0.314683	-3.71403	0.305556	6.29849	-2.71654	0.292989	-1.73125	2.28156	-3.74295	-0.730231	0.300721	3.28672	-0.685928	-4.72644	-4.71117	-4.7103	-1.69843	4.305	-2.1133	0.299884	3.27384	-3.75562	0.320182	3.28689	-7.71851	-1.68992	5.34126	-4.69316	-5.71536	3.31503	2.34598	-0.698972	0.305522	-6.71694	-3.69105	-1.71171	6.29865	-0.736169	-5.73813	3.31844	-5.7046	2.26369	2.27695	2.33173	-3.70602
hsa-miR-125a-5p	5.22238	-1.70446	-1.70783	4.30441	-0.681889	-0.677928	-2.71067	-1.69073	-4.662	4.30872	-3.71725	0.295558	-5.72895	-2.71623	3.32468	1.30072	-2.67193	-1.68109	-1.70123	1.30356	3.32408	2.319	-4.09931	-1.68612	1.28784	2.26037	6.316	1.30089	-3.68757	-3.67592	3.35525	0.33179	-0.685084	-4.71972	4.3301	2.31244	1.31124	-6.72071	0.338475	-3.69771	4.31265	6.27834	-0.705922	0.289928	-2.67207	0.277693	-5.70285	2.35665	-0.669358
hsa-miR-125b	-3.30507	-0.289852	2.69492	1.68037	0.708478	0.727266	-1.29459	1.68441	0.708806	-3.31474	-5.33898	-1.32617	-7.35068	1.69652	-3.30701	-0.321006	-4.29366	0.659958	-8.3189	0.702776	1.73739	8.71999	-5.72103	-3.30784	-0.333888	-0.363903	2.70922	-0.320842	-1.31488	-5.29765	1.73353	0.711041	1.71843	3.68097	0.708761	0.70131	-0.335887	-3.28255	0.730122	-5.31944	8.70482	5.68917	1.68491	1.6841	-1.28086	-1.34403	0.704624	1.74299	-7.31375
hsa-miR-126	-11.1015	0.867555	1.87778	3.90248	0.909285	0.909502	0.902027	-4.09774	1.90998	3.92064	-0.121098	-0.0621603	-0.139358	-0.0989133	3.93476	3.89403	0.915038	0.903593	-1.06713	1.92433	4.91808	2.91918	-5.483	-0.0834063	1.89306	2.87839	4.90459	-0.103949	-0.0909203	1.9097	1.97491	-0.0621133	0.910184	0.881781	2.91703	3.894	1.86117	-3.13103	0.938024	-1.0961	5.89952	4.87161	1.87162	2.87862	1.91298	4.89689	-1.09515	3.93392	0.911855
hsa-miR-127	-5.71178	1.30825	0.309393	4.31565	0.31274	2.30988	0.294268	2.28982	0.293233	-5.72145	-7.74569	-3.73288	-2.73396	-0.712497	3.32012	-2.72772	-6.70037	-0.726308	-1.71451	0.331789	0.310082	-1.70944	-8.12774	-5.71455	-2.7406	0.28026	3.33267	-2.72755	-0.691042	1.33137	-0.673184	-0.671871	-0.696117	-0.708433	1.32228	1.25148	0.280415	-3.71005	-0.678144	-7.72615	0.284213	3.26623	0.288845	2.28064	-0.680887	-3.75074	-3.76261	0.323212	-9.72046
hsa-miR-127-5p	3.71701	-3.30161	-0.302042	0.693772	-3.28884	-0.299678	-4.31153	2.68777	0.697805	3.70734	1.6831	5.69591	-0.328598	2.68412	3.71507	6.70107	2.72842	-1.31209	-1.29682	-1.29596	1.71592	7.71935	1.30104	3.71423	6.68819	-0.341274	-1.28865	6.70124	-4.30416	1.72443	8.7556	-1.27881	-2.30101	0.680635	-0.29499	0.714897	-3.31983	-3.3026	-0.276699	1.70264	9.713	2.67818	-2.32378	-1.30982	-2.29025	5.67804	-0.302495	-1.26809	-0.291673
hsa-miR-128a	4.92675	-0.744055	0.228376	2.19712	-0.735844	-0.79013	-1.77575	3.21827	-0.747037	-5.7777	-7.80194	-3.78913	-9.81364	-6.80092	1.24935	-2.78397	-1.73388	-0.802651	-2.81907	-2.73014	-0.775907	6.24153	-8.184	-5.77081	-2.79685	0.197839	2.23372	-2.78381	-2.75463	-7.76061	-0.729437	-2.01084	-1.73178	-0.790483	0.25225	0.249314	-0.78361	-3.76023	-1.72309	-7.7824	0.22796	0.124951	-0.774354	1.23136	-1.76693	2.21007	-9.78754	1.25755	-9.77672
hsa-miR-130a	1.62365	-1.39663	-1.38907	2.61836	-2.38355	-0.426015	-1.41455	2.54801	-1.40654	1.62633	-0.413181	-5.42322	-1.37087	-0.481868	1.60501	-4.41806	-0.379746	-0.448598	-0.482389	-2.40791	1.60548	-3.39978	-9.81809	-2.41454	-4.43094	-0.441562	1.60812	-4.41789	-2.40232	0.629081	-2.36353	-1.31346	-2.39273	-2.43636	-0.407939	0.617335	-0.426521	-3.3983	-2.40062	-4.43152	-1.40613	4.58547	-1.43085	0.538784	-1.38962	1.49649	-1.42676	1.65167	-4.41316
hsa-miR-130b	1.30437	-0.706756	-0.708144	2.33168	-0.742142	0.305222	-2.71409	3.28854	-2.68666	0.327988	-9.74114	-5.72833	-2.7904	-8.74012	1.31512	-4.72317	-0.609349	-0.722102	-1.70988	-3.63259	1.29593	-3.70489	-10.1232	-7.71001	-4.73605	-1.73508	0.285024	0.317274	-3.73959	0.315744	-2.66863	-1.68758	-2.7366	-1.7104	-0.67301	-0.659026	-1.72295	-3.7288	-2.68696	-9.7216	1.31836	3.27971	-1.75352	2.31951	-1.67782	2.28107	-1.66547	0.345243	-2.70258
hsa-miR-132	3.59576	-0.286165	2.66073	2.69566	0.728018	-0.261805	0.713112	-5.29919	-0.266492	-4.27963	-6.30387	-2.29106	-0.292065	-5.30285	2.72444	-1.28589	-5.25855	0.7006	0.732384	0.754073	3.75317	-0.267618	-6.68592	-4.27273	-1.29878	1.67189	3.76954	-1.28573	-1.275	3.70359	0.768638	1.62513	-0.283321	-0.376244	1.71776	2.72405	1.70198	-2.29811	0.760604	-6.28433	1.72603	4.68405	0.701319	5.70919	-0.264976	-2.30892	-1.28884	2.7519	-7.24812
hsa-miR-133a	3.42403	0.414747	1.41016	-1.68624	1.41018	0.430218	-0.622013	3.42008	-8.61056	0.409407	1.45109	-3.61246	-1.62874	3.41471	-5.5933	4.37952	-6.57995	0.402506	-2.56672	-2.58037	2.40071	-1.58902	-8.00732	-5.59413	5.16893	1.37468	3.38815	-2.60713	-1.57387	-0.582204	-0.552764	-0.600389	-0.604958	-0.604487	0.414587	-0.557976	-0.593455	-5.63631	-1.55142	-7.60573	0.404633	3.39944	-1.5928	2.40722	-0.542715	-3.63032	0.295169	0.468656	-0.597902
hsa-miR-133b	5.31469	1.31852	-5.68753	-4.69171	1.25212	3.2417	0.28566	-2.69771	-4.68768	6.35195	-3.70238	0.310427	2.34472	-2.70136	-1.67041	1.31559	-2.65706	2.36171	-0.628412	-6.68144	-3.66956	2.33387	-4.08444	-1.67125	1.30271	2.28637	3.32061	1.31575	-0.761574	-3.66105	3.37012	-6.66429	-0.565939	-4.70485	-5.68047	2.39042	0.311298	-1.78504	-5.66218	-3.68284	4.32752	5.32727	1.2969	-6.6953	-7.67573	0.292562	2.28308	0.353859	-5.67716
hsa-miR-135a	2.21009	2.19815	-1.80896	-0.813145	3.26673	-1.80659	-5.81844	1.18086	-0.809112	2.20042	0.176183	4.18899	-1.83551	1.1772	6.19392	5.19416	1.22151	-2.81901	-2.80374	-2.80287	0.209008	6.21243	-0.205872	2.20732	5.18127	-1.84819	-2.79557	5.19432	-5.81107	0.217512	7.24869	-2.78573	0.190099	-0.826282	-1.80191	3.2101	1.19101	5.50595	-1.78362	0.195722	8.20609	1.17126	1.17215	3.20512	-3.79716	4.17113	-1.80941	-2.775	-1.79859
hsa-miR-135b	3.31472	0.318943	-0.704326	0.291488	-3.69112	-0.701962	-4.71381	2.28549	0.295521	3.30505	1.28082	5.29363	-0.730882	2.28183	3.31279	6.29879	2.32614	-1.71438	-1.6991	-1.69824	1.31364	7.31706	0.898761	3.31195	6.28591	1.29186	-1.69094	6.29895	-4.70644	1.32214	8.35332	-1.68109	-2.7033	0.278351	-0.697274	-1.72949	-3.72211	-3.70488	-0.678983	1.30035	9.31072	2.2759	8.31299	6.32761	-2.69253	5.27576	-0.704779	-1.67037	-0.693957
hsa-miR-136	3.01039	-4.00823	-1.00866	-0.0128436	1.01592	-1.00629	-2.96336	1.98116	-0.0088106	3.00072	4.02336	4.98929	-1.03521	1.9775	3.00846	5.99446	2.02181	-2.01871	4.06965	-2.00257	1.00931	11.0757	0.594429	3.00762	5.98158	-1.04789	-1.99527	5.99462	-5.01077	1.01781	8.04899	-1.98543	-3.00763	-0.0259806	-1.00161	-1.00376	-4.02644	-4.00921	-0.983315	0.996023	9.00639	1.97157	0.995422	-2.01644	-2.99686	4.97143	-1.00911	-1.9747	-0.998289
hsa-miR-138	2.61058	-2.40599	1.61293	-0.412658	-2.38758	-1.40611	-3.36615	3.5627	-0.408625	2.60091	0.57667	4.58948	-1.43503	1.57769	2.60864	5.59464	1.62199	-2.41852	-0.430468	4.63129	0.609496	6.61292	0.194616	2.6078	5.58176	-1.4477	-2.39508	5.59481	-0.378138	0.618	7.64918	4.628	1.61415	-0.425794	3.6358	-2.38177	-0.410819	0.588203	-1.38313	0.59621	8.60657	7.57466	-3.43021	1.59521	0.622066	4.57162	-1.40892	-2.37451	-1.3981
hsa-miR-139-3p	3.56263	1.50799	2.41184	2.51823	1.56993	2.55232	0.438109	-4.53022	-6.52019	-3.51065	-5.53489	-1.52208	-7.54659	-4.53387	-3.50292	-0.516919	-4.48957	-8.53008	-8.51481	1.53496	4.49319	0.501357	-5.91695	-3.50376	3.50344	5.468	6.52029	-0.516755	-0.493157	-5.49356	1.53761	3.38903	1.59613	2.46601	5.52062	2.41349	2.47073	-2.50815	3.51425	-5.51535	2.49501	6.472	2.4518	4.4517	1.49647	4.5116	-7.52049	5.5712	-7.50966
hsa-miR-139-5p	-4.98872	3.02102	3.99098	3.0094	3.03786	0.0151908	2.01148	-6.01796	-0.0628422	-4.01641	-7.02263	-3.00982	0.974079	2.04455	4.05948	2.03064	0.0408448	-4.03476	0.0044788	2.00275	2.01776	-0.986382	-5.40594	-4.9915	-2.01754	4.99631	6.04767	-2.00449	1.0229	-4.05587	0.0498738	2.05548	2.01155	1.99299	4.03045	4.00328	3.99656	-1.95703	3.02966	-7.00309	1.00727	5.00133	3.99556	4.02526	3.00952	3.99851	-0.0691892	4.03939	0.0247398
hsa-miR-140-3p	-4.1967	-0.218031	-0.189983	-0.199937	1.82444	-0.176471	0.804768	2.77024	-2.21299	1.79467	-4.22692	-2.2178	-1.23671	-1.24199	-4.19864	-1.21264	-5.18529	-1.21336	-0.201122	-0.193253	1.79794	-0.194364	-6.61267	0.849651	-1.22552	-0.23829	1.79514	3.80718	-2.20675	-1.16519	0.841892	-0.150303	-0.191242	-0.21722	0.797367	-0.225866	-0.192049	-0.187614	-0.178712	-6.21107	1.79929	3.79083	-0.227399	0.782147	-0.153018	2.78244	1.83982	3.86427	0.785821
hsa-miR-141	-0.592526	-0.561088	2.41853	-3.61576	0.41682	1.38941	-1.61722	6.37576	-3.61173	-0.602196	-2.62643	1.38638	4.40415	3.39477	-0.594464	7.43265	-1.58111	2.40866	-5.60635	-0.58362	-2.59361	3.40981	-3.00849	-0.595301	6.4184	-4.65081	1.40945	2.3917	-0.607652	4.46627	4.44607	-5.58834	-0.589567	-3.6289	1.40559	-0.606219	-2.62742	-7.61213	-4.58623	2.37946	5.40347	7.38419	4.41118	8.43701	0.41059	1.36851	1.38574	-0.55712	-4.60121
hsa-miR-142-3p	0.752382	-0.227707	0.821165	2.78969	-0.176962	0.818299	-1.19129	-0.209972	-3.18741	-0.188192	-2.20726	-1.18612	-1.21333	-1.21791	1.78211	1.76371	-0.145567	-2.23845	-2.19266	-0.172765	2.82596	1.82224	-5.59051	-0.204446	-0.185752	-0.236707	1.80076	-4.20931	-2.20798	-0.162942	-5.17583	-2.17125	-1.20085	-1.2355	-0.200027	0.778591	-0.233229	-4.20007	-1.19876	-12.2288	1.81615	4.79051	0.779159	0.750832	-0.180824	2.75269	-3.20397	1.81779	-3.16252
hsa-miR-142-5p	-3.70659	1.31076	2.30269	3.29709	2.31341	1.33872	1.30709	2.27889	-6.7258	-3.71626	-2.77341	-1.72769	0.293836	0.276737	0.297449	7.22262	-4.69518	-0.703355	-1.69953	0.336693	4.30608	0.295747	-6.12256	-3.70937	-0.735411	1.26163	3.31781	-0.722365	-0.67931	0.317772	1.332	-5.70723	1.31711	0.277863	1.30922	1.28534	1.2928	-1.68014	0.309274	-0.684853	2.2894	5.28932	2.27992	2.29898	1.31666	6.30107	-0.749531	3.34581	-5.71492
hsa-miR-143	-5.09003	-1.09617	-0.1258	0.9119	0.924522	-0.122124	-1.10566	2.87345	-0.0873933	2.91731	-7.12394	-3.11113	-1.11354	2.92707	1.96744	-2.10597	0.940782	-0.0995713	-10.1039	-1.08535	2.94664	-1.08769	-7.50599	-5.0928	-2.11885	-1.10974	0.908609	-2.1058	-2.10361	-7.08261	-0.0514333	-0.0755063	-1.09179	-1.10695	-1.0668	0.89838	-0.124062	-4.09031	-1.07309	-7.1044	0.905964	4.89175	-0.127625	0.898201	-0.0727393	-3.12899	-2.08477	0.932247	-9.09871
hsa-miR-145	-2.88933	1.32918	-0.704226	2.32632	0.320086	0.337485	0.325663	0.306473	-0.66409	-0.687553	-1.72704	-5.69235	-1.67681	0.339844	5.36407	4.31828	3.3658	-1.68724	-2.67301	0.354392	3.36174	1.25471	-10.0872	-0.663217	3.32601	3.32226	5.3497	-4.68702	-1.73172	0.340151	3.36145	-2.65728	-1.68111	2.29643	4.34043	3.31688	2.31801	-4.6681	0.366403	-9.68562	5.32392	5.30303	0.311332	2.33326	1.33813	3.30478	-1.67174	6.36845	-11.6799
hsa-miR-146a	-0.486616	-0.733234	-0.697489	2.25311	-0.716903	-0.737543	-2.73059	-0.721637	1.27811	3.2928	-2.74379	-10.7535	-2.76894	-0.74005	2.30236	0.294249	0.308884	-1.73377	-3.71576	-0.733735	3.28429	1.29037	-8.10077	-2.70252	2.2782	1.24329	2.24734	-4.74687	-3.74295	0.2963	0.337024	-1.69347	-1.73294	-0.762371	1.28221	0.253241	-0.744303	-5.72634	0.332423	-2.71513	5.28824	4.26142	-0.740261	0.295622	-1.72808	0.255348	-3.72049	2.31041	-2.71852
hsa-miR-146b	-7.99501	0.0075157	1.01454	4.0015	0.0351517	-0.0034533	-1.01621	-0.0318873	1.00195	2.9859	-0.0012773	-6.01611	-1.02955	-0.0413783	4.02071	2.99486	2.01283	-1.97748	-2.97573	1.03429	4.03793	-3.99267	-10.411	-3.01513	2.99817	0.965081	3.01429	-5.01078	-1.98044	-1.01519	5.08707	-0.975241	0.0240657	-1.0474	1.03897	2.00561	1.01126	-3.00658	0.0468657	-3.97548	-1.99902	4.02017	0.973887	2.00641	0.0046067	2.99916	-2.98034	2.06016	0.0393767
hsa-miR-146b-3p	-0.0978904	-0.0892484	-4.11694	2.87515	1.95736	2.91847	-8.12643	7.90418	-3.11709	-0.10756	-2.1318	1.88101	-4.1435	-1.13078	-0.0998284	2.88617	-1.08648	-5.12699	-5.11172	-5.11085	-2.09897	3.90445	-2.51385	-0.100665	2.87329	1.85745	1.91937	2.88634	-1.07571	-2.09047	4.94071	-5.09371	-6.11591	-3.13426	1.88501	-0.107265	-0.0962274	-7.11749	-4.0916	-2.11226	5.8981	-1.13672	0.902671	-5.12472	-6.10514	1.86315	-4.11739	2.91914	-4.10657
hsa-miR-147	3.11348	-3.90514	-0.905569	0.0902447	2.14291	-0.903205	-4.91505	2.08425	0.0942777	3.10381	1.07957	5.09238	-0.932125	2.08059	3.11154	6.09755	2.12489	-1.91562	-1.90035	-1.89948	1.1124	7.11582	0.697518	3.11071	6.08466	-0.944801	-1.89218	6.09771	-4.90768	1.1209	8.15208	-1.88234	-2.90454	0.0771077	-0.898517	-5.9185	-3.92336	-3.90612	-0.880226	1.09911	9.10947	2.07465	-2.92731	-1.91335	-2.89377	5.07452	-0.906022	-1.87161	-0.8952
hsa-miR-148a	0.71589	-0.371273	0.55944	-0.429626	0.604048	-2.46899	-1.41813	4.58982	-2.39989	0.618718	-0.454876	1.59404	-0.428982	-8.45544	-7.42449	-4.43849	-8.41114	-2.41633	-3.39403	-1.40343	-0.378888	-3.42021	-9.83851	-7.42533	-4.45137	-3.41654	-0.411917	-4.43832	-3.42418	-1.41399	-2.38395	-3.40227	-0.426829	-1.42131	-2.39208	-1.42772	-1.43321	-4.41909	-3.3998	-3.4155	-1.42656	2.57452	-0.430199	1.5638	-1.40081	-5.46151	-1.4266	-0.344251	-4.38559
hsa-miR-148b	-4.7958	1.21473	2.18923	2.17792	1.20187	-0.753028	0.208471	4.19019	-0.828121	-4.80547	1.15288	-2.8169	-0.798953	-5.82869	0.276263	-1.81173	-0.749053	-0.795204	-1.86128	0.210973	2.22082	-0.793457	-7.21176	-4.79857	-1.82461	0.182935	2.2301	-1.81157	-2.76215	-0.789349	0.2428	-0.747139	0.251752	-7.83217	0.22693	1.20929	0.197536	-3.78272	-1.78731	-6.81017	1.2002	4.1782	1.16505	2.18479	0.203189	3.18737	-1.77243	1.29787	-8.80448
hsa-miR-149	3.71701	-3.30161	-0.302042	0.693772	-3.28884	-0.299678	-4.31153	2.68777	0.697805	3.70734	1.6831	5.69591	-0.328598	2.68412	3.71507	6.70107	2.72842	-1.31209	-1.29682	7.70587	1.71592	7.71935	1.30104	3.71423	6.68819	-0.341274	8.76481	6.70124	-4.30416	1.72443	8.7556	-1.27881	-2.30101	0.680635	-0.29499	5.57211	-3.31983	-3.3026	-0.276699	1.70264	9.713	2.67818	-2.32378	-1.30982	-2.29025	5.67804	-0.302495	-1.26809	-0.291673
hsa-miR-150	1.73451	0.705267	1.73828	-0.304777	2.70255	-0.294315	-1.33515	-0.316472	-2.32931	-2.30059	-0.337542	-2.31637	-0.319205	-0.333192	-1.31991	0.657128	-2.29914	-1.34281	-1.31204	0.685244	1.71632	5.72287	-8.73587	-0.294418	0.633471	0.776789	2.69621	-0.333918	-0.32634	-1.26298	1.7346	0.702116	0.68643	2.70703	3.70696	-0.306807	1.68511	-1.28281	2.72689	-4.31454	-4.32873	2.69782	1.66004	0.680326	0.709026	-3.32725	-1.32538	2.72397	0.694439
hsa-miR-152	1.40997	-0.62018	0.412067	2.41669	-1.61955	-0.583017	-0.603452	1.35717	-4.60454	2.43485	-1.62064	-4.64292	-2.62523	-1.65702	-0.58205	-3.63776	0.418551	-1.62292	-2.58965	-2.5916	-0.602596	-2.61948	-9.03779	-6.6246	-3.65064	1.36997	4.41585	-3.63759	-3.57837	-2.58229	-1.58323	-1.58386	-0.578383	0.37844	2.41457	-0.649841	-0.610317	-4.60521	-0.607767	-8.63619	-0.625829	3.36431	-0.615313	1.40508	-2.59671	-4.66079	-1.58592	3.45111	-4.60247
hsa-miR-154	2.11054	-4.90808	-1.90851	7.12285	-4.89531	-1.90615	-5.918	1.0813	-0.908666	10.13	0.0766292	4.08944	-1.93507	1.07765	2.1086	5.0946	1.12195	-2.91856	-2.90329	-2.90243	0.109454	6.11288	-0.305426	2.10776	5.08172	-1.94774	6.12898	5.09477	-5.91063	0.117958	7.14913	-2.88528	-3.90748	-0.925836	-1.90146	3.12604	-4.9263	-4.90907	-1.88317	0.0961682	8.10653	1.07171	-3.93025	-2.91629	-3.89672	4.07157	-1.90897	5.09165	-1.89814
hsa-miR-155	2.01689	-0.984874	-0.0165419	2.00374	-0.97964	-0.0037789	-2.0136	-5.04375	2.00725	3.01431	-6.04842	-2.03561	-2.07518	-5.04741	4.04405	5.99032	2.03199	-1.00864	-2.98958	1.02117	4.01769	5.98611	-6.43048	-4.01729	-1.04333	-0.0602259	3.04411	-1.03029	-1.98332	-1.94762	1.02408	-1.97398	-1.00434	-1.02228	1.0426	0.995566	0.0033991	-3.98412	0.0229421	0.0029641	1.98148	3.94412	1.98438	0.987721	0.0236131	4.97996	-0.0104799	2.01533	1.05248
hsa-miR-15a	-1.95636	3.98949	-5.97541	6.84469	4.01913	5.00197	-9.9849	-2.9856	-4.97556	6.02255	-3.99027	0.02254	-6.00197	-2.98925	-1.9583	1.0277	-2.94495	-6.98546	-6.97019	-6.96933	-3.95744	2.04598	-4.37233	-1.95914	1.01482	-6.01464	8.06583	1.02787	2.00243	-3.94894	3.08223	-6.95218	-7.97438	-4.99273	-5.96836	6.11613	-8.9932	-8.97597	-5.95007	-3.97073	4.03963	4.03326	3.99312	-6.98319	-7.96361	0.004675	-5.97586	6.92389	-5.96504
hsa-miR-15b	-0.495142	2.30756	2.29076	4.29507	1.28116	1.28164	1.2798	-7.72503	-2.78497	-1.73086	-8.7297	-4.71689	-1.7164	-7.72868	5.29971	-3.71173	3.33158	0.256418	-0.687289	0.2838	4.2932	-2.69345	-9.11176	-2.70438	-0.703183	3.2595	5.29751	-3.71156	0.299115	1.31632	2.33519	-1.68604	1.3033	2.27559	3.2949	4.29946	2.29393	-2.74098	2.32647	-1.68013	6.33817	3.26263	2.26672	3.31617	2.30507	0.280217	-10.7153	5.32801	-3.67888
hsa-miR-16	0.977896	-0.132676	-0.0839544	0.897496	-0.0848184	-1.10354	-0.150222	-4.12766	1.8878	1.91968	-0.118341	-0.115526	-0.131073	-1.09378	0.91753	3.89952	-1.08046	-0.11687	-0.108932	1.9082	2.88531	-8.11367	-5.50197	1.9197	-0.149837	-2.13498	-1.10924	1.87595	-1.10087	1.89733	-0.0604484	1.9255	-0.0957774	-3.12626	-2.08826	-1.13411	-0.107391	-0.0828534	-2.06297	-1.10799	3.89636	1.87267	0.883461	-0.100281	-1.1099	2.87219	-0.0938624	-1.07505	2.92208
hsa-miR-17	1.71521	-0.411944	-0.416917	2.58691	-1.39827	-0.423189	-0.414633	-0.407682	-1.42237	0.592888	-0.433237	1.61479	-1.45805	-0.426142	1.59941	1.59913	0.617676	-1.43739	-2.43015	0.600588	2.6006	4.55177	-6.80452	-1.41892	0.558005	0.535828	2.60053	-1.42323	-1.40502	-0.425103	0.635848	-1.41266	-1.42181	-0.444408	0.579241	0.572901	0.573014	-1.41415	-0.399898	-3.42873	2.58554	2.54824	0.563519	1.59773	-0.411939	1.56711	-1.42071	2.61975	-0.396318
hsa-miR-181a	1.83423	-0.180711	0.772729	1.79374	-0.151253	-0.210326	-0.17678	0.771589	-3.23652	-1.2167	-8.24273	0.752786	-3.24811	-7.24172	-6.21076	4.75758	-7.19741	-2.24554	-2.13905	-2.24643	0.835825	-2.20649	-8.62479	-6.2116	-3.23764	-0.23137	2.80309	-3.2246	-2.19649	-1.18106	-1.17023	-1.15024	-0.204492	-1.2286	-0.182189	0.770896	-1.19241	-5.20614	-1.19752	-8.2232	-0.212832	4.75493	-0.200908	0.785268	-1.20476	1.79946	-2.2335	1.83536	-10.2175
hsa-miR-181c	-1.37449	0.6415	2.50895	3.63956	0.605465	0.583712	-1.39642	-2.41344	-4.40341	1.60857	-3.41811	0.594696	-5.42981	-2.4171	-1.38614	1.59986	-2.37279	-0.396553	-6.39803	-3.35491	-3.32423	2.61813	-3.80017	-1.38698	1.58698	1.60477	2.61724	1.60002	-1.40175	-3.37679	3.65439	-0.325434	0.61491	-4.42058	-0.404884	0.610349	0.559022	-8.40381	-4.45092	-3.39858	4.61179	4.64477	-0.418631	1.59581	0.656705	2.6082	-5.37214	1.6552	-5.39289
hsa-miR-182	3.71701	-3.30161	-0.302042	0.693772	-3.28884	-0.299678	-4.31153	2.68777	0.697805	3.70734	1.6831	5.69591	-0.328598	2.68412	3.71507	6.70107	2.72842	-1.31209	-1.29682	-1.29596	1.71592	7.71935	1.30104	3.71423	6.68819	-0.341274	-1.28865	6.70124	-4.30416	1.72443	8.7556	-1.27881	-2.30101	0.680635	-0.29499	1.70673	-3.31983	-3.3026	-0.276699	1.70264	9.713	2.67818	-2.32378	-1.30982	-2.29025	5.67804	-0.302495	4.76337	-0.291673
hsa-miR-183	1.92224	-1.07084	-2.09681	-1.10099	0.871419	-2.09444	1.8608	0.893007	-1.09696	1.91257	-0.111666	3.90114	-2.12336	0.889353	1.92031	4.90631	0.933656	-3.10686	-3.09158	2.97648	-0.0788406	5.92458	-0.493721	1.91947	4.89343	2.86147	-3.08342	4.90647	-0.0146596	-0.0703366	6.96084	-3.07358	1.9235	-1.11413	-2.08976	-0.0860096	-1.10512	-5.09736	-2.07146	-0.0921266	7.91824	0.883415	3.85926	-3.10459	-4.08501	3.88328	-2.09726	-3.06285	-2.08644
hsa-miR-184	3.11352	-3.9051	-0.90553	0.0902843	2.14255	-0.903166	-4.91501	2.08429	0.0943173	3.10385	1.07961	5.09242	-0.932086	9.12232	3.11158	6.09759	2.12493	-1.91558	-1.90031	-1.89944	1.11244	7.11586	0.697557	3.11075	6.0847	-0.944762	-1.89214	6.09775	-4.90764	1.12094	8.15212	-1.8823	-2.9045	0.0771473	-0.898478	-5.91846	-3.92332	-3.90608	-0.880187	1.09915	9.10951	2.07469	-2.92727	-1.91331	-2.89373	5.07456	-0.905983	-1.87157	-0.895161
hsa-miR-185	-6.91123	-0.929629	-0.783624	2.11441	0.149106	1.10587	-0.927678	2.99533	0.085802	3.10164	-0.899268	-4.93233	-0.918239	1.06272	0.09789	-3.92716	-0.879164	0.080455	0.124485	0.124119	2.11941	-2.90889	-3.27952	-6.914	2.08528	1.07222	3.13253	-3.927	-1.91718	2.11543	-1.87263	0.11522	-0.924241	0.070492	2.11195	0.056512	-0.950339	-0.891213	1.13403	-1.89863	5.09511	4.06851	-0.928498	1.11263	0.102813	0.983869	0.053699	3.13433	-2.88002
hsa-miR-186	1.37245	-1.48421	-1.49777	2.52151	-0.480074	-0.47512	-2.48862	0.507694	-0.496579	2.52072	-2.47102	-1.48527	-2.51481	-1.4765	1.54402	2.50994	0.570196	-2.49006	-2.49363	-0.481407	2.54793	-0.178127	-11.9088	-2.48047	1.52262	-0.506138	1.53675	-6.50859	-3.49045	-0.453407	-4.45422	-1.48189	-1.48304	-1.4797	-0.471641	-0.467396	-1.4783	-4.48824	-2.46283	-5.46679	4.53752	5.50582	-0.499571	-0.503941	-2.47	2.51669	-2.47917	0.584196	-1.4397
hsa-miR-18a	1.525	0.293359	1.25005	3.2966	-0.719101	1.28418	0.282691	-7.74633	-1.74591	2.27945	-8.751	-4.73819	-1.75681	-7.74998	3.32947	2.25912	2.33883	-1.73179	-1.70925	-2.70429	1.27586	-2.71475	-9.13306	-6.71987	3.28846	3.26409	5.3128	-3.73287	-3.72694	-8.70967	-1.6785	0.301317	0.272992	1.28913	2.29945	0.275804	-0.734692	-3.71281	2.34364	-8.73146	4.29059	2.26651	0.265683	2.30457	-0.715415	2.27183	-1.7456	4.33148	-3.70354
hsa-miR-18b	-1.59928	5.46757	-5.61833	7.43025	4.42049	-5.61597	4.37121	-2.62851	-4.61848	-1.60895	-3.63319	0.379623	-5.64489	-2.63217	7.45352	8.41329	7.42562	-6.62838	-6.61311	3.40826	-3.60036	2.40306	-4.01524	-1.60205	1.3719	8.18267	9.39786	1.38495	3.25786	-3.59186	3.43932	-6.5951	-7.6173	6.36849	7.39375	5.39502	4.37371	2.42089	6.42409	-3.61365	9.43662	-2.63811	5.35008	7.43531	5.47187	6.4218	-5.61878	9.44349	2.44505
hsa-miR-190	1.40768	0.428391	-2.61137	-1.61556	0.424286	-2.60901	-0.602326	5.39142	-1.61152	1.39801	-0.626229	3.38658	-2.63793	0.37479	1.40574	4.39174	0.419093	-3.62142	-3.60615	-3.60528	-0.593404	5.41002	-1.00828	1.40491	4.37886	-2.6506	2.46036	4.39191	-6.61349	-0.5849	6.44628	-3.58814	-4.61034	-1.62869	-2.60432	0.42164	-5.62916	-5.61192	-2.58603	-0.60669	7.40367	6.38306	1.40108	-2.58885	-4.59957	3.36872	-2.61182	3.47038	-2.601
hsa-miR-191	-11.2978	0.684317	1.7252	3.6752	0.711566	0.671087	0.711339	-1.30636	1.7216	2.70382	-1.30693	-3.32927	-1.30665	-0.27794	2.69862	2.71297	1.75233	-1.32421	-2.28705	1.71224	4.72216	0.738477	-7.69999	-1.27147	0.699061	1.65643	3.73848	-1.30303	-1.28448	0.737485	1.78873	-0.240319	0.709076	-0.32548	2.71596	2.69201	1.66401	-3.3078	-0.272254	-4.28627	5.7295	4.70016	1.68018	2.69978	0.701609	2.66925	-1.30216	3.75206	0.730815
hsa-miR-192	-5.41057	-0.412504	1.59799	0.597561	1.63105	-0.37473	0.580662	2.58955	-2.40146	1.60246	-0.462384	0.583881	-0.448879	1.58957	-1.44205	3.60504	-0.37293	-0.394634	0.608649	1.61782	-0.399369	-1.40823	-2.78319	-5.41335	0.603277	1.57982	2.60654	2.60423	-0.415083	0.631668	4.64675	0.625418	1.6114	4.57893	3.61462	-0.423496	0.59156	0.620198	2.62402	-7.42494	0.585421	4.56924	2.57222	5.60818	1.65674	1.60189	0.600623	1.64781	1.62004
hsa-miR-193a-3p	3.71701	-3.30161	-0.302042	0.693772	-3.28884	-0.299678	-4.31153	2.68777	0.697805	3.70734	1.6831	5.69591	0.661362	2.68412	3.71507	6.70107	2.72842	-1.31209	-1.29682	-1.29596	1.71592	7.71935	1.30104	8.63294	6.68819	-0.341274	-1.28865	6.70124	-4.30416	1.72443	8.7556	-1.27881	-2.30101	0.680635	-0.29499	-5.31497	-3.31983	-3.3026	-0.276699	1.70264	9.713	2.67818	-2.32378	6.78583	-2.29025	5.67804	-0.302495	-1.26809	-0.291673
hsa-miR-193a-5p	7.3587	-2.92837	-0.923564	1.06959	1.09555	-0.914688	-3.95923	6.05892	-7.93652	1.07962	-6.95123	1.1086	-0.94344	0.0543195	-4.91926	-1.93325	-0.867135	-1.95924	-1.90433	0.0919515	0.0732855	-0.914979	-7.33328	-4.92009	-1.94614	-1.95	-2.89449	-1.93309	-4.93425	-0.893969	0.121277	0.0999735	-1.95383	0.0674375	1.07216	-5.95499	-3.93331	-5.93324	-1.90908	-6.93169	1.07867	5.03296	-0.967763	2.08224	-4.91448	-2.95628	-3.93464	-1.8696	-2.93875
hsa-miR-193b	-2.28295	0.717842	2.65124	4.71825	1.71804	-6.29963	-0.28577	6.65775	-5.30215	-2.29262	-4.31686	-0.304046	2.66939	3.74807	-2.28489	0.701117	-3.27153	1.67558	0.749005	3.71073	2.76091	7.67673	-4.69891	1.74019	0.688235	-6.34123	-0.31223	0.701281	0.729107	-4.27553	2.75565	3.74084	2.70592	4.70645	4.75903	-0.296913	0.692648	-1.2876	0.762873	-4.29732	3.71305	8.65241	3.69614	4.67937	-0.275926	-0.321911	3.71942	-0.246001	3.72359
hsa-miR-194	-1.98719	1.0022	1.9588	3.01974	2.03702	3.01171	0.977408	-3.01643	-5.0064	-1.99686	-4.0211	-0.0082916	1.96637	-3.02008	-1.98913	0.996871	-2.97578	-0.0102246	-7.00102	0.0492894	3.99958	2.01515	-4.40316	-1.98997	0.983989	2.00488	2.03299	0.997035	-0.947789	-3.97977	3.0514	-6.98301	0.941762	1.94623	2.02371	1.00645	-0.0689976	-0.978647	1.03669	-4.00156	4.0088	6.04409	4.96338	4.98348	0.0522414	-0.0261566	-6.0067	3.05597	-5.99587
hsa-miR-195	0.716731	0.724928	0.759335	1.69316	-0.276801	-1.28683	0.684062	-6.28384	1.57487	1.69438	-0.345018	-1.32505	-0.345094	-1.31608	0.712863	2.68897	-1.35817	0.68937	0.708173	1.70434	2.71717	3.72799	-5.71487	1.71225	-4.33084	-2.34896	-1.28554	2.69442	-1.30097	2.72167	-2.26343	1.71175	0.73593	-3.31712	-3.30244	-0.333868	-0.334903	-0.330925	-2.26752	-1.24178	-1.30603	1.66821	0.689007	-0.275385	-0.270425	3.63574	-0.301306	-1.26915	1.67197
hsa-miR-196b	1.6105	-5.40812	-2.40855	-1.41274	1.61838	-2.40619	0.570755	7.64384	-1.40871	1.60083	-0.42341	3.5894	-2.43511	0.577609	1.60856	4.59456	0.621912	-3.4186	-3.40333	2.59339	7.68996	5.61284	-0.805465	1.60772	4.58168	4.54113	4.63671	4.59473	-6.41067	-0.382081	6.64909	-3.38532	-4.40752	-1.42588	-2.4015	1.58903	1.59984	-5.40911	3.67643	-0.403871	7.60649	0.571671	3.51154	3.62152	-4.39676	8.62023	-2.40901	2.63553	-2.39818
hsa-miR-197	0.726153	0.723213	1.68653	2.70452	2.75694	0.702952	-0.321184	2.62986	-3.2981	-8.31088	-10.3351	-6.32231	-2.34586	1.6847	-8.30315	-5.31715	-1.28051	-1.30156	-1.25409	0.668389	2.71156	-4.29887	-10.7172	-8.30399	-5.33003	3.65262	6.71898	-5.31699	-2.24989	-10.2938	-3.26262	-2.25951	0.720756	2.69298	4.73221	2.72665	1.6725	-3.32027	2.7587	-3.2853	-2.30522	3.6589	1.69232	2.70977	0.742192	2.66188	-0.31628	5.73661	0.727524
hsa-miR-198	3.71701	-3.30161	-0.302042	0.693772	-3.28884	-0.299678	-4.31153	2.68777	0.697805	3.70734	1.6831	5.69591	-0.328598	2.68412	3.71507	6.70107	2.72842	-1.31209	-1.29682	-1.29596	1.71592	7.71935	1.30104	3.71423	6.68819	-0.341274	4.72078	6.70124	-4.30416	1.72443	8.7556	-1.27881	-2.30101	0.680635	-0.29499	-5.31497	-3.31983	-3.3026	-0.276699	1.70264	9.713	2.67818	-2.32378	-1.30982	-2.29025	5.67804	-0.302495	-1.26809	-0.291673
hsa-miR-199a	-1.90127	1.12359	3.09552	4.12594	1.1094	2.12753	0.0811919	-2.9305	-4.92047	-1.91094	-3.93518	0.0776349	-5.94687	-2.93416	-1.9032	1.0828	-2.88985	1.08445	-6.91509	1.12191	3.09144	2.10107	-4.31723	-1.90404	1.06992	0.0772609	4.08825	1.08296	-0.905222	-3.89385	3.13733	-6.89709	-0.867903	1.09737	1.1463	2.11869	0.0705109	-8.92087	0.137806	-3.91564	4.09473	6.05955	0.0737449	2.09262	0.106285	7.06687	2.09849	4.16367	-5.90995
hsa-miR-199a-3p	1.30976	1.32339	1.28694	3.31728	0.31884	0.307105	0.303906	-8.72702	-0.714875	1.27468	0.275017	-5.71889	-1.72789	-8.73068	3.32437	3.31656	0.302101	-0.71928	-1.67668	0.321162	3.32823	4.35399	-10.1138	-0.675793	-4.72661	1.26175	3.2938	1.30586	-1.70546	0.379944	-2.65919	-1.66543	1.3214	0.281495	1.3294	3.32036	2.29161	-4.69258	0.332277	-9.71216	-1.7018	3.32152	1.27104	3.32521	1.34054	4.29481	-2.73832	3.36963	-3.68411
hsa-miR-199b	0.0005534	1.01816	2.96871	4.01001	1.04698	-4.01613	-0.971833	-1.02868	-3.01865	-0.0091166	-2.03336	1.97945	-4.04505	-1.03234	-0.0013846	2.98462	-0.988034	-1.03142	-5.01327	0.979921	4.09349	4.00289	-2.41541	-0.0022216	2.97174	0.97821	3.98048	2.98478	0.960401	-1.99203	5.03915	2.9857	-1.01306	-3.03582	1.09376	2.05493	2.0036	-7.01905	-1.96886	-2.01382	5.99655	6.89479	-0.0325186	1.97585	0.992567	1.96159	2.96847	4.0571	-4.00813
hsa-miR-19a	0.772207	0.256707	0.234719	3.24	1.27963	0.234283	0.238529	-9.77951	0.245721	3.27771	0.268285	0.238334	-0.796859	-0.769682	1.30002	5.27193	0.290578	-0.759152	0.278669	1.2535	3.27398	0.27724	-6.06714	2.27156	-2.74018	-0.779431	1.25944	3.28559	-1.79203	0.268404	0.311787	2.27078	-0.761888	-1.76559	0.270492	0.24932	0.239001	-0.749678	-0.733182	-2.74962	1.249	5.22403	0.245064	1.25846	0.260863	4.22865	-0.760254	0.271591	0.245636
hsa-miR-19b	21.6721	-3.75405	-3.76447	-0.743759	-2.72707	-2.72379	-3.77155	-0.744148	-2.74431	-0.698919	-3.74283	-4.73418	-3.73457	-3.76163	-0.69783	-1.70803	-0.710709	-3.75235	-3.72401	-2.73625	-0.720284	-1.69993	-11.1501	-4.73556	-0.769409	-2.76439	-0.723581	-3.74922	-4.72236	-2.70542	-0.672236	-3.74389	-3.74266	-3.75784	-1.72339	-2.74139	-3.77124	-3.73411	-3.70829	-6.73726	0.259581	0.260778	-3.77316	-1.73807	-3.7351	-2.77749	-4.73574	-1.70262	-3.73069
hsa-miR-200a	3.71701	-3.30161	-0.302042	0.693772	-3.28884	-0.299678	-4.31153	2.68777	0.697805	3.70734	1.6831	5.69591	-0.328598	2.68412	3.71507	6.70107	2.72842	-1.31209	-1.29682	-1.29596	1.71592	7.71935	1.30104	3.71423	6.68819	-0.341274	5.70191	6.70124	-4.30416	1.72443	16.6942	-1.27881	-2.30101	0.680635	-0.29499	5.7456	-3.31983	-3.3026	-0.276699	1.70264	9.713	2.67818	10.6943	14.7016	-2.29025	5.67804	-0.302495	-1.26809	-0.291673
hsa-miR-200b	2.11042	-4.9082	-1.90863	-0.912813	-4.89542	-1.90626	4.1612	1.08119	5.07775	2.10075	0.0765146	4.08932	-1.93518	1.07753	2.10849	5.09449	1.12184	-2.91868	-2.9034	5.09713	0.10934	6.11276	-0.30554	2.10765	5.08161	-1.94786	6.08506	5.09465	3.11854	0.117844	7.14902	-2.8854	3.09482	-0.92595	7.08724	6.09844	5.1299	4.0241	4.05659	0.0960536	8.10642	11.0597	9.05302	12.0758	5.03211	11.1025	-1.90908	6.13449	-1.89826
hsa-miR-200c	5.34147	0.405356	-6.6252	4.48665	0.413124	1.50721	0.3724	-3.63539	-5.62535	3.35973	-4.64006	-0.627249	-6.65176	-3.63904	4.39222	0.377914	2.44006	-0.700742	0.334246	2.40824	5.35929	1.39619	-5.02211	-2.60893	0.365032	2.40959	3.45186	0.378078	-0.597386	-4.59873	2.43245	-7.60197	1.39703	-5.64252	2.37483	3.40495	1.37594	-9.62575	-6.59986	-4.62052	3.38984	6.35413	5.38759	7.49564	1.40084	-0.645114	-6.62565	3.42714	-6.61483
hsa-miR-202	-0.218268	-1.23765	-4.23732	0.803895	-7.22411	3.81972	-1.21334	5.77223	3.96278	-0.227938	12.7081	16.839	1.78973	1.84178	-0.220206	6.78774	-1.20686	-5.24737	-5.2321	-5.23123	-2.21935	18.8365	-2.63423	6.82921	2.75291	-4.27655	-5.22393	9.76039	-4.33686	-2.21085	4.82033	8.84073	-6.23629	-3.25464	-4.23027	-9.25025	-7.25511	-7.23787	2.75005	5.64523	5.77772	5.73881	-6.25906	3.80358	0.78176	1.74277	-4.23777	-5.20336	9.80666
hsa-miR-203	1.21283	-5.80579	6.2181	-1.8104	1.22132	-2.80385	2.18741	0.183596	-1.80637	1.20316	-0.821077	3.19173	3.15537	4.20332	1.21089	4.1969	0.224245	-3.81627	-3.801	-3.80013	-0.788252	5.21517	-1.20313	1.21006	4.18401	-2.84545	2.22117	4.19706	-0.800232	-0.779748	6.25143	-3.78299	2.18963	6.21886	4.22188	3.20499	2.2284	-2.81709	-2.78088	-0.801538	7.20883	9.18408	8.19842	10.2298	0.193825	3.17387	3.16976	3.2472	2.24017
hsa-miR-204	-1.09292	1.89453	4.89759	-4.11616	1.92699	2.91575	0.911074	-2.12215	-4.11212	-1.10259	-3.12683	0.885983	-5.13853	-2.12581	-1.09486	5.92172	-2.08151	-6.12202	-6.10675	1.93091	3.90787	2.90942	-3.50888	-1.09569	1.87826	1.86781	4.92905	1.89131	-1.1068	-3.0855	3.94568	1.92002	2.90543	1.88807	-5.10492	2.88355	0.878845	-8.11252	1.95718	-3.10729	4.90307	-2.13175	2.90489	3.88579	0.922944	0.868117	1.86754	3.95294	-5.1016
hsa-miR-205	9.6782	-5.29806	-2.29849	-1.30268	0.726011	-2.29613	-0.312426	0.691324	-1.29864	1.71089	-0.313349	3.69946	-2.32505	0.68767	1.71862	4.70462	0.731973	-3.30854	2.71908	3.73073	-0.280524	5.7229	-0.695404	1.71779	4.69174	-2.33772	-3.2851	4.70479	-0.263046	-0.27202	6.75916	-3.27526	-4.29746	-1.31581	-2.29144	1.71265	-5.31628	-5.29904	-2.27315	-0.29381	7.71655	0.681732	-4.32023	-3.30627	-4.28669	3.6816	-2.29894	-3.26453	-2.28812
hsa-miR-208	3.0144	3.02187	-1.00465	-0.0088376	-3.99144	-1.00229	-5.01414	1.98516	-0.0048046	3.00473	0.98049	4.9933	-1.03121	1.98151	3.01246	5.99846	2.02581	-2.0147	-1.99943	-1.99856	1.01332	7.01674	0.598435	3.01162	5.98558	-1.04388	-1.99126	5.99863	-5.00677	1.02182	8.053	-1.98142	-3.00362	-0.0219746	-0.9976	-6.01758	-4.02244	-4.0052	-0.979309	1.00003	9.01039	1.97557	-3.02639	-2.01243	-2.99285	4.97544	-1.0051	-1.97069	-0.994283
hsa-miR-208b	20.6551	-5.18362	-2.18405	-1.18824	-5.17085	-2.18169	-6.19354	0.805761	-1.18421	1.82533	-0.198912	3.8139	-2.21061	0.802107	1.83306	4.81906	0.84641	-3.1941	-3.17883	-3.17797	-0.166087	5.83734	-0.580967	1.83222	4.80618	-2.22329	-3.17067	4.81923	-6.18617	-0.157583	6.87359	-3.16082	-4.18302	-1.20138	-2.177	-7.19698	-5.20184	-5.18461	-2.15871	-0.179373	7.83099	0.796169	-4.20579	-3.19183	-4.17226	3.79603	-2.18451	-3.1501	-2.17368
hsa-miR-20a	-9.70036	1.31333	2.28427	3.30013	0.336154	1.29789	1.29433	-1.72055	0.281071	1.31374	2.29821	2.28389	0.271455	-0.747895	2.30274	3.35169	-0.679117	1.30387	0.322418	2.30749	4.29342	3.21764	-6.07691	0.317155	0.317308	2.2324	4.32678	1.30177	0.305228	1.32905	-1.67878	1.32041	1.29569	1.29499	2.33056	2.27684	2.29532	1.2994	1.34735	-11.7147	2.32732	4.30253	2.27761	3.2872	2.31907	2.26992	0.299595	3.33703	1.30816
hsa-miR-20b	-0.278574	-0.267708	0.696741	1.68777	-1.28963	-0.304666	-0.313429	-0.285463	-1.32571	1.68067	-0.320288	1.72905	-0.318886	-1.34239	2.75354	-0.298759	0.737472	-1.34183	-1.28173	0.735982	2.74206	3.73855	-10.7238	-1.3008	-0.291497	0.671753	2.74073	-3.31804	-2.30049	-0.305722	3.74168	-1.2647	-0.269508	-0.293217	0.735051	0.69985	0.713511	-1.29132	-0.285528	-5.31405	-2.31187	1.66486	0.694393	0.705498	0.745359	2.6942	-0.287665	1.75499	-0.286296
hsa-miR-21	24.8972	-2.86612	-1.86435	-0.89079	-2.8709	-2.85708	-3.90483	-2.88882	-4.89144	-1.86287	-3.89093	-3.90654	-4.90888	-3.92219	0.166379	-1.88993	-1.85054	-3.93044	-4.8777	-4.86691	-0.847227	-0.940241	-16.3072	-3.88184	-1.86416	-3.93691	-0.866745	-2.94834	-4.8626	-2.83208	-0.833647	-3.84805	-3.89906	-2.89636	-2.89567	-2.90452	-3.90189	-5.87873	-3.84455	-15.9056	2.12977	0.045527	-2.89925	0.120592	-3.87679	-1.93307	-4.86365	-0.898418	-6.8135
hsa-miR-210	-4.99265	3.00822	-9.0117	4.97767	2.99058	4.00948	0.996859	-6.02188	-0.0199742	4.06339	-7.02655	-3.01374	-9.03825	-6.02554	3.04485	-2.00858	2.00897	-10.0217	3.0813	1.96655	-6.99373	-0.990305	-7.40861	-4.99542	-2.02146	2.988	3.04561	-2.00842	0.955275	-6.98523	0.0459508	-9.98846	-11.0107	2.96298	3.00053	2.03273	1.93008	2.03111	3.08992	4.05402	1.00335	8.96595	3.0299	7.01303	2.91422	4.99509	-9.01215	4.01917	2.0773
hsa-miR-211	3.71701	-3.30161	-0.302042	0.693772	-3.28884	-0.299678	-4.31153	2.68777	0.697805	3.70734	1.6831	5.69591	9.5797	10.6432	3.71507	6.70107	2.72842	-1.31209	-1.29682	4.6386	1.71592	7.71935	1.30104	3.71423	6.68819	7.64407	-1.28865	6.70124	-4.30416	1.72443	8.7556	-1.27881	-2.30101	0.680635	-0.29499	7.76288	-3.31983	-3.3026	-0.276699	1.70264	9.713	2.67818	-2.32378	8.74458	-2.29025	5.67804	-0.302495	-1.26809	-0.291673
hsa-miR-212	-1.19937	-0.213354	2.83432	-4.22261	0.892286	1.81779	-0.245244	5.76381	-4.21858	-1.20904	4.7297	0.779527	2.7285	5.77774	-1.20131	1.78469	-2.18796	-6.22848	-6.2132	0.818588	-3.20046	2.80297	-3.61534	-1.20215	1.77181	1.75061	3.82807	1.78485	-2.22323	-3.19195	3.83922	0.794357	0.782109	2.64959	1.80512	1.79274	0.755099	-2.26832	2.81	-3.21374	4.79662	-2.2382	-0.263719	3.80428	-0.204156	0.761662	-5.21888	3.84909	-5.20806
hsa-miR-214	1.59051	-0.419229	-5.38514	2.58477	1.61517	0.586771	-0.412092	5.60029	-4.3853	-1.37576	-3.4	0.612809	-5.4117	4.58196	-1.36803	1.61797	-2.35468	-6.39519	-6.37992	-6.37906	-3.36718	2.63625	-3.78206	-1.36887	1.60509	-0.469072	-6.37175	1.61814	-0.388906	-3.35867	3.6725	2.67221	1.62278	2.59325	1.60606	-1.38708	-0.386809	-5.38537	-5.3598	-3.38046	4.6299	-2.40492	0.595396	5.64278	0.576364	0.594944	-5.3856	1.63773	-5.37477
hsa-miR-215	-2.69735	3.33054	3.31626	1.25935	3.22125	1.24662	2.4735	-3.72659	-5.71656	-2.70702	-4.73126	-0.718453	1.24283	-3.73024	-2.69929	0.28671	-3.68594	2.27408	2.32822	-7.71032	-4.69844	1.30499	-5.11332	-2.70013	0.273828	2.26185	4.30865	0.286874	-10.7185	-4.68993	7.37351	2.40766	4.27329	5.21471	5.24974	1.28499	2.22741	-9.71696	3.43146	-4.71172	3.29864	8.16104	5.31385	6.23299	2.185	-0.736318	-6.71686	-7.68245	3.42265
hsa-miR-216a	6.16174	-3.57325	-0.573679	0.422135	-3.56047	-0.571315	-4.58316	2.41614	0.426168	3.4357	1.41146	5.42427	-0.600235	2.41248	3.44343	6.42944	2.45678	-1.58373	-1.56846	-1.56759	1.44429	7.44771	1.02941	3.4426	6.41655	-0.612911	-1.56029	6.4296	-4.57579	1.45279	8.48397	-1.55045	-2.57265	0.408998	-0.566627	-5.58661	-3.59147	-3.57423	-0.548336	1.431	9.44136	2.40654	-2.59542	-1.58146	-2.56188	5.40641	-0.574132	-1.53972	-0.56331
hsa-miR-216b	9.87951	-4.65773	-1.65816	-0.662349	-4.64496	-1.6558	0.374932	1.33165	-0.658316	2.35122	0.326979	4.33979	-1.68472	1.328	2.35895	5.34495	1.3723	-2.66821	-2.65294	-2.65208	0.359804	6.36323	-0.0550756	2.35811	5.33207	-1.69739	-2.64477	5.34512	-5.66028	0.368308	7.39948	-2.63493	-3.65713	-0.675486	4.37861	-6.67109	-4.67595	-4.65872	-1.63282	0.346518	8.35688	1.32206	-3.6799	-2.66594	-3.64637	4.32192	-1.65862	-2.62421	-1.64779
hsa-miR-218	-0.408975	-0.367985	1.63239	-3.43221	0.624064	-4.42566	-1.40351	5.59339	2.60715	-0.418645	-2.44288	1.56993	1.59276	5.5896	-0.410913	2.57509	-1.39756	-5.43808	-5.4228	-5.42194	5.62213	3.59336	-2.82494	-0.41175	2.56221	-4.46726	0.624492	2.57525	-2.39816	-2.40156	4.62962	0.661136	-6.427	-3.44535	-4.42097	1.59512	-2.38367	-2.40781	1.61659	-2.42335	5.58702	-1.4478	-0.405216	4.62503	-0.365894	1.55206	1.62978	0.633301	1.63066
hsa-miR-219	7.7283	-3.74731	-0.747742	0.248072	-3.73453	-0.745378	-4.75723	2.24207	0.252105	3.26164	1.2374	5.25021	-0.774298	2.23842	3.26937	6.25537	2.28272	-1.75779	-1.74252	-1.74165	1.27023	7.27365	0.855345	3.26853	6.24249	-0.786974	-1.73435	6.25554	-4.74986	1.27873	8.30991	-1.72451	-2.74671	0.234935	-0.74069	2.25125	-3.76553	3.26639	-0.722399	1.25694	9.2673	2.23248	-2.76948	-1.75552	-2.73594	5.23235	-0.748195	-1.71378	-0.737373
hsa-miR-219-1-3p	8.61849	-3.84622	-0.846652	0.149162	-3.83344	-0.844288	-4.85614	2.14316	0.153195	3.16273	1.13849	5.1513	-0.873208	2.13951	3.17046	6.15646	2.18381	-1.8567	-1.84143	-1.84056	1.17132	7.17474	0.756435	3.16962	6.14358	-0.885884	4.18883	6.15663	-4.84877	1.17982	8.211	-1.82342	-2.84562	0.136025	-0.8396	-5.85958	3.16276	-3.8472	-0.821309	1.15803	9.16839	2.13357	-2.86839	-1.85443	-2.83485	5.13344	-0.847105	-1.81269	-0.836283
hsa-miR-219-2-3p	2.91665	-4.10197	-1.1024	7.897	-4.08919	-1.10004	-5.11189	1.88741	-0.102554	2.90698	0.882741	4.89555	-1.12896	1.88376	2.91471	5.90071	1.92806	-2.11245	-2.09718	-2.09631	0.915566	6.91899	0.500686	2.91388	5.88783	-1.14163	-2.08901	5.90088	-5.10452	0.92407	7.95525	-2.07917	-3.10137	-0.119724	-1.09535	-6.11533	-4.12019	-4.10295	-1.07706	0.90228	8.91264	1.87782	-3.12414	-2.11018	-3.0906	4.87769	-1.10285	-2.06844	-1.09203
hsa-miR-22	-5.58629	2.41316	-9.60535	5.42545	2.41604	3.35647	2.38059	-6.61553	1.40064	4.41483	-7.6202	-3.60739	-9.6319	-6.61918	3.4131	-2.60223	2.43918	1.35581	-1.60898	1.41231	3.43702	-1.58395	-8.00226	-5.58907	-2.61511	-9.64458	3.3944	-2.60207	-13.6075	2.43231	-0.547699	-10.5821	-11.6043	-8.62267	-9.59829	2.31606	-12.6231	-12.6059	-9.58	-7.60066	0.409698	2.43202	-11.6271	-10.6131	-11.5935	-3.62526	-9.6058	2.40281	-9.59498
hsa-miR-220	3.71701	-3.30161	-0.302042	0.693772	-3.28884	-0.299678	-4.31153	2.68777	0.697805	3.70734	1.6831	5.69591	-0.328598	2.68412	3.71507	6.70107	2.72842	-1.31209	-1.29682	-1.29596	1.71592	7.71935	1.30104	3.71423	6.68819	-0.341274	-1.28865	6.70124	-4.30416	1.72443	8.7556	-1.27881	-2.30101	0.680635	-0.29499	-5.31497	-3.31983	-3.3026	-0.276699	9.61177	9.713	2.67818	-2.32378	6.7308	-2.29025	5.67804	-0.302495	-1.26809	-0.291673
hsa-miR-220b	3.71701	-3.30161	-0.302042	0.693772	-3.28884	-0.299678	-4.31153	2.68777	0.697805	3.70734	1.6831	5.69591	-0.328598	2.68412	3.71507	6.70107	2.72842	-1.31209	-1.29682	-1.29596	1.71592	7.71935	1.30104	3.71423	6.68819	-0.341274	-1.28865	6.70124	-4.30416	1.72443	8.7556	-1.27881	-2.30101	0.680635	-0.29499	-5.31497	-3.31983	-3.3026	-0.276699	1.70264	9.713	2.67818	-2.32378	5.7045	-2.29025	5.67804	-0.302495	-1.26809	-0.291673
hsa-miR-221	-9.30112	0.70282	1.69917	3.6894	0.72697	0.714172	-0.306056	0.657803	-0.289232	1.70608	-11.335	-7.32221	-1.33523	-0.361361	3.73871	1.69264	1.73558	-0.350217	-1.32178	-0.28016	2.73497	-5.29878	-11.7171	-2.27272	1.6885	0.685056	2.72709	-6.31689	-3.30019	0.654027	2.75763	-1.26522	0.718087	-0.307375	0.712293	1.71842	0.696753	-4.32067	-0.262194	-3.30747	4.7088	3.72474	0.685458	1.65718	-0.276996	1.67389	-1.31473	1.73401	-5.36673
hsa-miR-222	2.42092	-1.59843	-0.612735	2.40452	-1.60709	-0.580009	-2.61316	-0.643588	0.408894	2.42066	-3.71605	-2.65522	-1.61779	-1.64139	3.44006	0.389625	1.40569	-1.61929	-1.59878	0.416046	2.40213	1.39503	-14.049	-2.59665	3.38934	0.371751	2.39292	-2.6016	-3.57691	0.393709	3.44244	-2.55698	-1.60641	-0.62672	1.45905	0.401639	-0.625888	-3.59352	-0.582602	-3.60223	6.44663	4.36589	-0.629691	1.38408	-1.60108	1.39225	-3.61354	1.41315	0.411182
hsa-miR-223	0.710477	-1.36962	0.714505	1.68614	1.70382	-0.279625	-1.29916	-1.29938	-1.28995	0.722797	-1.30395	-1.29368	-2.33893	-0.312355	1.6855	2.72547	0.73964	-2.29344	-3.26453	-0.306351	2.76142	1.7202	-7.74495	-2.28519	-0.303044	0.690324	2.69805	-2.28722	-2.29058	-1.27754	0.747437	-2.27784	-0.310513	-0.305398	1.72965	1.6923	0.706599	-4.32417	-1.27476	-5.29121	1.73218	2.68575	0.68782	1.71645	-0.283669	2.7064	-2.30551	2.73301	-3.3035
hsa-miR-224	3.30924	0.289325	1.28583	2.33046	-0.678747	-1.7972	-0.740518	3.37044	-7.70963	0.340797	-6.72433	-2.71152	-1.71732	2.28171	0.251761	-1.70636	-5.67901	0.300567	-2.23747	-3.74699	3.2472	-0.688083	-7.10639	-4.6932	-1.71924	0.265474	1.33525	-1.7062	-3.68739	3.25846	0.348173	-2.62732	-0.716284	-0.781565	-0.669719	0.248398	-0.735309	-5.74065	-1.67337	-6.70479	1.30557	5.32128	1.26844	5.32961	-0.606537	-2.72939	-1.80357	1.40618	-1.74558
hsa-miR-23a	2.50524	-4.51338	-1.51381	-0.517996	7.61707	-1.51145	-5.52329	1.47601	-0.513963	2.49557	0.471332	4.48414	-1.54037	7.35773	2.5033	5.48931	1.51665	-2.52386	-2.50859	-2.50772	0.504157	6.50758	0.0892771	2.50247	5.47642	8.44232	11.4643	5.48947	-5.51592	0.512661	7.54384	-2.49058	-3.51278	-0.531133	10.4482	10.6003	-4.5316	-4.51436	7.57387	0.490871	8.50123	1.46641	-3.53555	-2.52159	1.66777	12.4813	-1.51426	11.5706	5.57146
hsa-miR-23b	2.56214	-4.45648	10.0918	-0.461095	-4.4437	-1.45454	-5.46639	1.53291	-0.457062	2.55247	0.528234	4.54104	-1.48346	1.52925	2.5602	39.131	1.57356	-2.46696	-2.45169	-2.45082	0.561059	6.56448	0.146179	2.55937	5.53332	-1.49614	-2.44352	5.54637	-5.45902	0.569563	7.60074	-2.43368	-3.45588	-0.474231	-1.44986	-6.46983	-4.47469	-4.45746	-1.43157	0.547773	8.55814	1.52331	-3.47865	-2.46469	-3.44511	4.52318	-1.45736	-2.42295	-1.44654
hsa-miR-24	0.912248	0.911742	0.881047	1.89555	1.91801	-0.111183	-0.122537	-1.10469	-4.0866	-1.09358	-1.12803	-2.11392	-2.13436	-2.11413	1.94137	1.91238	-0.080434	-1.11127	-3.1257	-0.120787	1.91764	2.9238	-9.49883	-3.06915	-1.12172	2.86013	4.93262	-9.11123	-1.08916	-2.07151	-3.03339	-1.05883	0.923676	0.87734	2.93312	2.88638	1.89021	-3.09579	0.919755	-7.09282	1.91998	2.89091	0.888675	2.88545	0.925124	1.86837	-3.1027	3.95012	-2.08833
hsa-miR-25	0.935274	0.902242	-0.138388	0.897732	0.925716	-0.097425	-0.108961	4.87762	-4.11514	-4.07867	-1.13241	-1.10779	-3.13765	-0.123324	0.91567	-6.13999	-2.09224	-1.10874	-0.094538	-1.10527	-0.082892	2.92837	-11.54	-2.09158	-6.15287	1.8548	2.90755	-6.13983	-1.10833	-1.09123	-4.08546	-1.08915	-0.088463	1.90043	1.9086	-0.010197	-0.106801	-0.114043	1.93831	-11.1384	-3.12806	1.8697	-0.123345	1.90052	-0.086394	-0.122124	-0.094264	2.85173	-1.08546
hsa-miR-26a	1.62669	2.60309	3.60651	3.58558	1.62363	1.61048	2.60992	-8.42815	-1.42916	-7.40858	1.59978	-5.42001	-0.406712	-8.4318	2.62779	6.59671	-0.405568	-0.40963	-1.40866	0.612073	4.64031	4.60825	-2.7909	1.62221	-4.42773	1.57393	3.61949	0.592233	-0.415049	0.650362	-2.36032	1.63336	2.60555	-0.427314	1.63347	3.59012	2.56449	-2.38932	-0.381528	-3.41982	-1.40292	5.59033	2.59714	4.60541	2.63296	6.59923	-1.39356	2.62607	-3.37215
hsa-miR-26b	-4.50537	3.50314	4.51704	4.49077	2.50924	1.51445	3.50026	-5.5346	-5.47989	-4.51504	2.49361	3.50475	1.46727	0.483397	2.5123	8.5028	-0.445257	0.492636	-0.500753	1.50214	5.52496	7.52557	-0.896621	5.5229	-1.53418	3.46664	5.52224	5.51136	1.50195	1.52527	0.533231	3.49955	3.51186	2.49403	3.5313	4.47974	3.48274	-0.498815	2.53244	-6.51973	1.49063	6.48804	3.48337	4.48322	3.51666	8.48674	2.52574	4.54363	1.48634
hsa-miR-27a	0.909869	-0.0917066	-0.106629	0.891805	-0.0512186	-1.1138	-1.10299	2.87185	-3.10921	0.90203	-1.14427	-6.14597	-3.13599	-1.1368	0.903757	-5.1408	-2.10308	-1.13016	-3.10715	-3.08478	0.900404	-4.12253	-10.5408	-8.12764	-5.15369	1.87071	3.89692	-5.14064	-3.11514	-1.10214	-3.08627	-3.10109	-1.11609	0.872482	1.90647	0.891995	-1.13673	-5.09068	-0.0730686	-10.1392	-2.12887	2.89932	-0.122358	1.91728	-1.08498	2.87513	-3.10208	3.93067	-4.09639
hsa-miR-27b	-4.4005	1.60193	2.60124	3.6174	0.626352	2.62432	0.593444	4.56567	-7.4197	-4.41017	-6.43441	-2.4216	-1.45368	-5.43339	3.62218	-1.41643	1.62341	1.6085	-1.4155	-1.40499	4.63443	6.61941	-6.81646	-4.40327	-1.42932	4.5767	6.61177	-1.41627	-0.39906	2.62967	0.638098	0.619966	1.6228	4.59493	4.62218	3.62414	1.58629	-2.36704	2.63175	-6.41487	1.5955	5.57662	1.58602	4.61416	1.5852	-2.43946	-2.38384	6.63242	-8.40918
hsa-miR-28	2.12648	0.079204	1.11933	2.09442	0.12479	-0.907403	0.092321	-2.91898	-1.92073	0.110574	-7.95169	-3.93888	-1.91206	0.076767	2.12568	4.1189	-0.885648	-1.90869	-2.89036	-2.91136	1.14245	-1.91545	-8.33375	-5.92056	-2.9466	3.08547	5.10621	-2.93356	-1.88441	-1.88146	6.1558	-4.8686	-0.905286	1.07349	3.11906	2.10715	1.08912	-3.8881	1.13011	-7.93216	7.10761	3.06753	1.08796	2.09061	0.110158	3.0559	-2.91691	5.12851	-9.92647
hsa-miR-28-3p	0.889741	-1.08931	-1.12185	1.90124	-1.06433	-1.10758	-3.11591	2.88891	-0.100106	1.91918	-3.13817	1.89105	-3.14773	-1.13598	1.91465	-2.12001	-1.0953	-2.11913	-2.0843	-1.08485	1.9199	1.89552	-11.5333	-9.1201	1.89553	-0.133915	1.91022	-6.13309	-5.12426	-0.0676561	2.94904	-3.08101	-3.11669	-1.09578	0.913259	-0.102844	-1.10603	-6.0983	-2.08371	-4.12007	3.8912	3.8873	-1.11422	-0.122613	-2.11775	-0.126508	-4.13538	1.96015	-5.11581
hsa-miR-296	0.487524	1.40293	0.313906	1.45021	1.41768	0.385133	-0.612731	0.340335	-0.575865	-4.60913	-6.63337	-2.62056	-0.641952	2.39376	0.384814	-1.61539	-1.57913	0.43113	-0.561398	0.434192	1.35543	-0.597119	-7.01542	-4.60223	-1.62828	2.3745	3.42772	-1.61523	-1.60053	2.39303	0.439138	0.432905	-0.592027	2.41009	2.4224	-0.607545	-1.62389	-0.6165	1.40507	-6.61383	1.39653	-5.63829	-1.61437	1.33418	-0.600427	-2.63842	-1.6217	4.43399	-1.58951
hsa-miR-299-3p	3.02167	2.95648	-0.997386	-0.0015717	-3.98418	-0.995022	-5.00687	1.99243	0.0024613	3.012	0.987756	5.00057	-1.02394	1.98878	3.01973	6.00573	2.03308	-2.00744	-1.99216	-1.9913	1.02058	7.02401	0.605701	3.01889	5.99285	-1.03662	-1.984	12.0308	-4.9995	1.02909	8.06026	-1.97415	-2.99636	-0.0147087	-0.990334	-6.01031	-4.01517	-3.99794	-0.972043	1.0073	9.01766	1.98284	-3.01912	-2.00516	-2.98559	4.9827	-0.997839	-1.96343	-0.987017
hsa-miR-299-5p	2.811	4.85245	-1.20805	-0.212235	-4.19484	-1.20568	-5.21753	1.78177	-0.208202	2.80133	0.777093	4.7899	-1.2346	1.77811	2.80906	5.79507	1.82242	-2.2181	-2.20283	-2.20196	0.809918	6.81334	0.395038	2.80823	5.78218	6.7673	8.816	5.79523	-5.21016	0.818422	7.8496	-2.18482	-3.20702	-0.225372	5.82004	2.76301	2.77992	-4.2086	3.84574	0.796632	8.807	1.77217	-3.22979	-2.21583	-3.19625	4.77204	-1.2085	5.8129	-1.19768
hsa-miR-29a	2.09778	-2.02224	-0.99685	0.981842	0.0279265	-1.02942	-3.0203	2.99131	-1.01572	1.98567	-4.00966	-6.06495	-2.03599	-1.01707	2.0153	0.979127	1.04376	-2.03667	-2.00414	-2.00647	1.00203	2.02283	-10.4598	-1.0105	3.98869	-1.07068	1.99432	3.00774	-3.0095	0.0194035	4.05066	-1.97917	-2.01288	-1.03429	1.01131	-1.04766	-2.02807	-4.00066	-0.978623	-3.00851	4.00729	3.97508	-1.04054	0.987089	-1.98988	1.9584	-3.02207	2.03541	-2.00813
hsa-miR-29b	0.82432	1.81147	1.8015	-2.19892	2.75	3.80099	-7.20422	-0.204916	-2.19488	0.81465	-1.20959	2.80322	-3.22129	-0.20857	0.822383	3.80838	-0.164267	-4.20478	-4.18951	-4.18864	-1.17676	4.82666	-1.59164	0.821545	3.7955	-3.23396	3.84617	3.80855	-3.26492	-1.16826	5.86292	-4.1715	-5.1937	-2.21205	1.81963	2.81855	-0.227494	-6.19528	1.84897	-1.19005	6.82031	6.82663	-5.21647	2.83623	-5.18293	2.78536	-3.19518	1.87072	-3.18436
hsa-miR-29c	0.274536	-0.701333	0.30874	1.30492	0.315777	0.319344	-1.72533	4.29173	-4.69721	0.308829	-3.73852	1.24268	-2.73369	-1.70993	-3.6987	1.32408	-4.68535	-2.70959	-2.70704	-2.70206	-0.678103	0.305576	-5.12113	-1.67859	3.28474	1.25572	3.3061	-0.712536	-0.687494	-5.68934	1.34183	-1.66635	-0.715243	1.29416	1.31295	1.29521	-0.723629	-2.69488	-0.682432	-5.71113	2.29923	1.27961	0.293445	1.28964	-0.692913	-1.73573	0.309847	3.3248	-0.676466
hsa-miR-301	1.92567	-0.0995912	-0.108103	3.90645	-0.0529332	-0.105898	-1.12067	3.89581	-9.13257	0.891831	-8.14728	-4.13447	-2.13859	0.857369	1.87353	3.88955	-7.10196	-1.11255	-2.1023	-1.05969	1.90708	-2.11103	-8.52933	-6.11614	2.87881	0.851828	2.91319	-3.12914	-2.10065	-1.08015	-1.07477	-2.10759	-1.11126	-0.135468	0.902836	1.87512	-0.131958	-4.09504	-1.08345	-8.12774	-0.117376	3.87792	0.875644	1.89576	-0.0850732	2.88883	-5.11046	1.92976	-2.12479
hsa-miR-301b	-1.59697	-0.584616	2.3873	2.40659	1.42214	1.41739	-1.60804	2.37902	-4.61618	-1.60664	-3.63088	0.381927	-5.64258	-2.62986	-1.59891	1.38709	-2.58556	0.352169	-1.58736	-0.588448	4.41525	2.40537	-4.01294	-1.59975	1.37421	1.37115	2.40845	1.38725	-1.59331	-3.58955	3.44162	-1.6208	-0.592795	-4.63335	2.4392	1.40122	0.393086	-8.61658	-5.59068	-3.61134	4.39902	4.39629	1.36814	2.3928	-0.587668	0.364062	-5.61648	1.40691	-5.60566
hsa-miR-302a	3.71701	-3.30161	-0.302042	0.693772	-3.28884	-0.299678	-4.31153	2.68777	0.697805	3.70734	10.7172	10.7531	-0.328598	2.68412	3.71507	6.70107	2.72842	-1.31209	-1.29682	-1.29596	1.71592	7.71935	1.30104	3.71423	6.68819	-0.341274	-1.28865	6.70124	-4.30416	1.72443	8.7556	-1.27881	-2.30101	0.680635	-0.29499	-5.29886	-3.31983	-3.3026	-0.276699	1.70264	9.713	2.67818	-2.32378	-1.30982	-2.29025	5.67804	-0.302495	-1.26809	-0.291673
hsa-miR-302b	2.09881	0.184465	-0.877434	-0.924432	-2.83801	-1.91788	-0.974908	4.08066	-0.920399	2.08914	0.068001	4.07771	-1.9468	1.06591	2.09687	5.08287	1.11022	-2.9303	-2.91502	-2.91416	0.097721	6.10114	-0.317159	2.09603	5.06999	-1.95948	-2.90686	5.08303	-5.92236	0.106225	7.1374	-2.89701	-0.897226	-0.937569	-1.91319	-6.93317	-4.93803	-4.9208	-1.8949	0.084435	8.0948	1.05998	1.01699	-2.92802	-3.90845	4.05984	-1.9207	-2.88629	-1.90988
hsa-miR-30b	3.44695	0.597149	1.61804	2.62849	-0.386773	0.633699	-0.401349	-4.40489	-2.37603	-1.35529	-2.41329	-0.396922	-2.41803	-2.38093	2.61829	1.59818	0.624211	-2.40012	-2.39021	-0.380339	2.61947	1.61052	-12.8111	-1.37637	0.623225	2.58136	4.62844	-7.41086	-1.39019	-0.343478	0.681195	-2.37555	-0.388015	0.587958	2.61381	1.56317	0.571742	-4.38476	0.647491	-5.38146	2.62233	2.57056	0.594828	1.60929	0.62287	1.5723	-4.40346	3.62941	-4.38995
hsa-miR-30c	2.03083	2.00655	2.98714	2.99898	2.021	2.00479	0.992695	-2.01203	-4.00679	-9.02317	-0.0229068	-0.0275048	-1.04418	-1.008	3.02601	3.00067	2.0159	-1.02396	-1.99254	-0.0243998	2.99731	4.04586	-11.4295	0.0303292	-1.02091	3.96346	6.0315	-1.00602	-0.0091738	1.05441	-3.9749	0.0186102	0.997377	2.97932	4.00804	2.97199	1.96466	-1.98674	2.01793	-1.98347	-3.0175	4.99051	1.97575	2.99657	2.01643	0.978878	-2.99943	6.0373	-3.98858
hsa-miR-31	-1.9814	1.02224	3.98922	-5.00464	2.03907	1.94526	0.0003321	-3.01063	2.99161	-1.99107	-4.01531	-0.0024979	-6.02701	-3.01429	-1.98334	1.00267	-2.96999	-7.0105	-6.99523	-6.99436	4.01308	2.02094	-4.39736	-1.98417	0.989783	-6.03968	1.02979	1.00283	-0.981845	-3.97398	3.0572	-6.97722	0.99383	1.04668	-5.9934	-1.03021	0.99742	-9.001	-5.97511	-3.99577	4.01459	5.00648	-0.0488579	4.02972	-0.0308129	-0.0203629	1.99241	0.0640321	1.02316
hsa-miR-32	10.4946	-0.149021	-5.17436	2.84213	-0.124909	1.84332	-2.20776	-2.18454	-4.17451	-1.16497	-3.18921	0.823596	0.828652	-2.18819	-1.15724	1.82876	-2.14389	-6.18441	-6.16913	-6.16827	-3.15639	2.84704	-3.57127	-1.15808	1.81588	-5.21359	0.868634	1.82892	-3.19094	-3.14788	3.88329	-0.148122	0.852896	-4.19168	-5.1673	0.866788	-1.17482	-8.17491	0.858797	3.86229	4.84069	-2.19413	-7.19609	1.79884	-4.18448	5.85359	0.826941	0.883271	-5.16399
hsa-miR-320	2.37136	-0.596479	-1.60832	1.40695	-0.604137	-0.591438	-2.61976	2.38786	-1.57732	1.43129	-2.60711	-2.63243	-2.61727	0.375644	-0.566159	0.423461	-1.59416	-2.61116	-0.574012	-0.563039	0.420234	2.42765	-7.97429	-4.59477	-1.61374	-0.645891	2.42115	-2.61184	-3.60749	-0.58942	0.436715	-0.593633	-1.58666	-0.620131	0.418226	-0.597236	-0.60214	-2.59402	-0.568197	-13.618	2.44495	3.36389	-0.628614	0.398942	-2.57074	0.385711	-2.5935	1.43288	-0.582259
hsa-miR-323-3p	-3.79215	0.211587	3.17556	3.19644	1.24749	0.20166	0.188665	6.18394	-6.81136	-3.80182	5.20058	8.22738	2.20096	4.1958	2.22447	2.20212	-4.78074	0.233455	1.18351	0.191816	1.11057	10.2124	-3.22226	0.203812	-0.820971	2.14508	4.22688	-0.807925	-1.78864	-5.78473	1.24644	1.19284	1.2039	2.18903	2.2163	1.20621	0.182446	-1.78637	1.21757	-5.80652	2.20384	-4.83098	1.19898	3.17379	1.22053	3.17103	2.20921	2.21803	-0.813259
hsa-miR-324-3p	0.635661	-0.396965	-0.41265	2.60097	0.610167	0.617878	-0.404065	2.58168	-1.4209	-4.41178	-6.43602	-2.42321	-0.430443	2.56747	1.61796	2.59357	-5.3907	0.591795	0.609866	0.578967	1.63147	-0.399769	-6.81807	-4.40488	-1.43093	-1.44194	2.60803	-1.41788	-1.39436	-6.39469	0.636487	0.624666	-1.4045	-1.40291	0.601672	0.587585	-1.41921	-2.4241	-1.38145	-6.41648	1.59388	4.5874	-0.412895	1.58806	-1.40116	-2.44107	-0.398198	1.62785	-1.35531
hsa-miR-324-5p	21.0968	-2.32417	-2.34788	-0.35353	-2.31746	-1.33141	-4.36792	2.64829	-3.33688	-7.36587	-9.3901	1.67294	-11.4018	-1.3794	-0.319135	-4.37213	-1.29507	-3.38541	-3.37178	-4.3004	-3.34086	-3.35386	-9.77216	-7.35897	-4.38501	1.62861	4.67976	-4.37197	-5.35962	-3.303	-2.3176	-3.35196	-3.31898	0.645889	1.65978	-0.354277	-2.34822	-4.35036	-1.31949	-9.37057	-1.3602	3.65185	-2.37383	1.63681	-3.34724	-5.39516	-4.34254	3.69879	-11.3649
hsa-miR-326	1.41082	2.40716	-2.60823	-1.61242	2.40445	-2.60587	0.429761	0.381581	-1.60839	1.40115	-0.623092	3.38972	-2.63479	0.377927	1.40888	4.39488	0.42223	-3.61829	2.36794	-3.60215	5.44921	5.41316	-1.00515	1.40804	4.382	5.35139	3.48237	4.39504	-6.61035	-0.581763	6.44941	-3.585	2.43	-1.62556	-2.60118	1.41593	-5.62602	-5.60879	-2.58289	-0.603553	7.40681	0.371989	-4.62997	2.3573	-4.59644	6.45161	-2.60869	-3.57428	-2.59787
hsa-miR-328	0.513035	0.279807	0.285824	1.26908	0.282135	-0.730289	-1.73731	4.26498	-3.72138	-0.705879	-2.74551	-7.75311	-3.75547	-1.74313	-3.71405	-0.742687	-3.72211	-2.72115	-2.72402	-2.72489	0.279288	1.2917	-12.148	-9.73479	-6.76083	1.21854	3.28539	-6.74779	-2.73476	-2.70643	-4.69342	-2.73233	-1.73146	0.262022	2.27568	1.24663	0.249615	-5.73372	-0.712391	-11.7464	-3.73602	2.24581	-0.770659	1.26052	-0.704249	0.248621	-2.72068	3.30877	-7.6967
hsa-miR-329	1.41002	1.39992	-2.60904	-1.61322	2.43733	-2.60667	1.40973	0.380779	-1.60919	1.40035	-0.623894	3.38892	-2.63559	0.377125	1.40808	4.39408	0.421428	-3.61909	-3.60381	-1.58095	-0.591069	5.41236	-1.00595	1.40724	4.3812	-2.64029	5.41374	4.39424	-2.61726	-0.582565	6.44861	-3.5858	-4.60801	-1.62636	3.43398	2.38945	1.37092	-1.58253	-2.58369	-0.604355	7.40601	0.371187	-0.6159	4.39979	-4.59724	3.37105	-2.60949	3.45041	-2.59867
hsa-miR-330	-4.12904	-0.241037	2.08172	3.84333	0.870501	1.95028	-1.11008	1.9344	-1.06137	-4.13871	-6.16295	-2.15014	-0.0474412	-5.16193	2.82955	-1.14498	-0.0897862	0.863532	-0.0815672	-0.152693	1.85915	-0.126699	-6.545	-4.13181	-1.15786	0.832748	3.88246	-1.14481	-2.08753	2.86641	0.909557	-9.12486	0.844685	-0.145003	2.79397	0.843007	-0.16848	-6.1464	0.79996	-6.14341	1.86695	4.8518	-0.158188	0.730472	-1.21338	-2.168	-8.14854	2.79236	-8.13772
hsa-miR-330-5p	3.71701	-3.30161	-0.302042	0.693772	-3.28884	-0.299678	-4.31153	2.68777	0.697805	3.70734	1.6831	5.69591	-0.328598	2.68412	3.71507	6.70107	2.72842	-1.31209	-1.29682	-1.29596	1.71592	7.71935	1.30104	3.71423	6.68819	-0.341274	-1.28865	6.70124	-4.30416	1.72443	8.7556	-1.27881	-2.30101	0.680635	-0.29499	-0.302734	-3.31983	-3.3026	-0.276699	1.70264	9.713	2.67818	-2.32378	6.65784	-2.29025	5.67804	-0.302495	2.73177	-0.291673
hsa-miR-331	-2.00696	-0.880056	0.121882	2.11716	-0.873433	0.163333	-1.91151	-0.0317302	0.179884	3.12144	-10.92	-6.90723	-2.92988	-9.91902	2.14375	1.08748	-0.852071	-0.897303	-1.84721	-0.874328	3.13891	-4.88379	-11.3021	-8.88891	2.08226	0.0626548	3.10534	-5.90191	-3.88878	2.16245	2.18792	-1.9246	-0.878692	-0.909138	1.11365	1.12727	-0.913522	-6.88822	-1.89524	-1.90061	3.16671	5.03737	-0.92467	0.139677	-1.8594	0.0904318	-4.70401	2.14851	-3.83379
hsa-miR-331-5p	1.55334	-5.85238	-2.85281	-1.857	-5.8396	6.20583	-6.86229	0.137006	5.17368	10.1942	-0.867667	3.14514	2.22332	0.133352	1.1643	4.15031	0.177655	3.20847	0.14501	-3.84672	4.26301	5.16858	-1.24972	1.16347	4.13742	-2.89204	5.17034	4.15047	-6.85492	6.12718	6.20484	-3.82958	-4.85178	-1.87013	-2.84576	-1.89573	-5.8706	-5.85336	-2.82747	5.16371	7.16223	6.15956	-4.87455	6.23437	-0.835552	3.12728	-2.85326	1.18547	-2.84244
hsa-miR-335	2.31312	0.284826	1.30431	3.32348	-0.690523	-0.702499	0.297626	-7.73938	-0.683196	2.29224	0.30398	-4.73124	-0.727713	-7.74304	3.32094	7.50089	0.379361	-0.715685	-1.70054	-1.69859	2.35103	3.29314	-9.12611	-6.71292	-3.73896	-0.749386	1.29533	-3.72592	-2.70917	0.310964	-1.67155	-0.674639	0.276495	-2.68809	-0.6929	1.29769	0.266573	-3.70106	-2.68745	-8.72452	0.283407	3.26159	-0.741438	2.29283	-0.690579	1.26545	-4.67149	0.344912	-4.66558
hsa-miR-337-5p	0.419275	-0.610074	-3.59978	4.40192	-0.579523	3.35837	-0.589905	-0.609961	-2.59993	0.409605	-1.61463	2.39818	0.349254	-0.613615	0.417337	3.40334	-0.569312	12.3848	-4.59455	0.427044	-1.58181	4.42162	-1.99669	0.4165	3.39046	-3.63901	5.44251	3.4035	-1.60692	-1.5733	5.45787	-4.57654	-5.59875	-2.6171	1.4053	1.361	0.382572	-6.60033	-3.57443	-1.59509	6.41527	5.38722	-5.62151	4.44005	-5.58798	2.38031	-3.60023	1.4082	-3.58941
hsa-miR-338-3p	-1.5969	0.443728	-5.61595	3.4109	1.38551	1.4248	0.382941	6.38766	-4.6161	-1.60657	-3.63081	0.382001	-5.64251	-2.62979	5.43305	1.38716	-2.58549	-0.655092	-6.61073	-6.60986	-3.59798	2.40544	-4.01286	-1.59968	1.37428	-5.65518	2.44985	1.38733	-9.61807	-3.58948	3.4417	-6.59272	1.29206	2.37587	-5.6089	1.40956	-1.60937	-8.6165	1.40794	-3.61127	4.39909	3.32241	1.393	2.36248	-7.60415	0.364136	-5.6164	1.42731	-1.41697
hsa-miR-339-3p	1.61061	-1.43045	-1.39341	2.60423	-1.40878	-0.404725	-2.39728	1.6081	-1.41765	2.62936	-8.43219	-4.41938	-4.40038	-4.38994	1.58895	-3.41422	0.647061	-3.4198	-4.48737	-2.40885	-1.36159	-2.39594	-8.81425	-6.40106	-3.4271	-0.432969	3.64535	-3.41405	-5.40612	-2.44458	-1.35969	-2.40716	-3.41515	-1.40579	1.60925	-0.423703	-2.41845	-8.41287	-0.374002	-8.41265	5.60053	3.57516	-3.42741	0.593974	-3.42074	-4.43725	-4.38435	2.63694	-10.407
hsa-miR-339-5p	-3.78024	4.1723	-7.79929	5.19044	3.22012	4.14518	0.196818	-4.80948	1.25583	-1.79168	-5.81415	-1.80134	-7.82585	-4.81313	4.21875	-0.796176	-4.76883	-8.80934	-8.79407	1.22589	2.43217	0.2221	-6.1962	-3.78301	-0.809058	2.17473	5.19756	-0.796012	-1.79875	-5.77282	1.25836	-8.77606	-9.79826	2.20097	3.26927	3.26254	2.1532	-10.7998	-1.72175	-5.79461	2.21575	7.20365	-9.82103	2.11759	-1.86232	-1.8192	-7.79974	5.2908	-7.78892
hsa-miR-340	0.271973	-0.76033	0.163116	2.14033	-0.749973	-0.741159	-0.730673	0.16378	-1.96455	2.20748	-0.823093	-3.86171	-1.85886	-6.8735	2.16011	3.12769	-0.793261	-2.83799	-3.89637	-0.817867	3.17168	-1.83827	-8.25658	-5.84339	-2.86943	-0.896322	1.18143	2.20138	-2.80416	-0.810404	-0.802018	-0.782205	-0.872957	-1.8589	-1.73791	1.20997	0.238059	-4.88792	-2.70707	-7.85498	0.155379	4.15411	-0.863627	1.1999	-0.822712	3.22217	-9.86012	0.19541	-9.8493
hsa-miR-342-3p	1.25972	0.1903	1.16597	2.17701	2.23339	-1.76932	-0.807583	-0.855588	-1.79202	-1.80188	-2.81193	-6.82075	0.149259	1.21116	0.216927	2.17528	0.246507	-0.769527	-0.803314	2.25217	3.2308	1.21088	-5.21279	1.2164	3.19931	4.15694	5.23514	2.22227	-0.801985	0.225342	2.2384	-1.87792	0.166733	2.18795	3.21628	1.20314	1.20043	-1.77278	1.24144	-1.77362	-2.80366	5.15652	1.15455	1.20145	1.21884	2.18453	-0.778444	4.25986	0.237933
hsa-miR-342-5p	1.91982	-5.0988	7.82683	-1.10342	2.95981	-2.09687	-6.10872	0.890582	-1.09939	1.91015	-0.114091	3.89872	-2.12579	0.886928	5.84652	4.90388	0.931231	-3.10928	-3.09401	-3.09315	-0.0812657	5.92216	-0.496146	1.91704	4.891	-2.13846	3.85644	4.90405	-6.10135	-0.0727617	6.95841	-3.076	-4.0982	-1.11656	-2.09218	-4.10393	-5.11702	-5.09979	-2.07389	-0.0945517	7.91581	0.88099	-4.12097	-3.10701	-4.08744	3.88085	-2.09969	-3.06528	-2.08886
hsa-miR-345	2.62318	-2.40794	-1.3762	1.61487	-1.4158	-0.41247	-3.40091	3.57428	-1.41462	2.61561	-8.43708	-4.42427	-2.40081	-5.56428	2.66163	-3.3936	0.645708	-2.43943	-2.43538	-2.39684	1.60082	-2.40083	-8.81914	-6.40595	3.56562	-0.416578	1.61226	1.56905	-3.39771	1.61113	-1.36458	-1.37528	-2.38878	0.57909	0.623841	-0.412556	-1.42158	-5.4081	-1.38014	-3.40836	-0.40718	4.58272	-2.41984	1.58707	-3.3999	-4.44214	-2.40496	1.68192	-1.36631
hsa-miR-34a	-0.475415	2.4742	5.4548	-3.49865	3.50636	-4.4921	2.51516	-1.50465	-3.49462	-0.485085	-2.50932	1.50349	-4.52102	6.42312	-0.477353	2.50865	-1.464	-5.50452	-5.48924	-5.48838	-2.4765	3.52692	-2.89138	-0.47819	2.49577	3.47716	3.53427	2.50881	1.54319	-2.468	4.56318	-5.47123	4.51307	-3.51179	3.54067	1.50815	2.51643	1.51898	3.561	-2.48979	5.52058	-1.51424	4.5349	6.52514	1.52044	1.48562	6.49626	4.59227	-4.4841
hsa-miR-34c	3.71701	-3.30161	-0.302042	0.693772	-3.28884	-0.299678	-4.31153	2.68777	0.697805	3.70734	1.6831	5.69591	-0.328598	2.68412	9.65265	6.70107	2.72842	-1.31209	-1.29682	-1.29596	1.71592	7.71935	1.30104	3.71423	6.68819	-0.341274	-1.28865	6.70124	-4.30416	7.67984	8.7556	-1.27881	-2.30101	0.680635	-0.29499	-5.31497	-3.31983	-3.3026	-0.276699	1.70264	9.713	2.67818	-2.32378	1.69446	-2.29025	5.67804	-0.302495	-1.26809	-0.291673
hsa-miR-361	1.64654	-0.42129	0.642253	2.58598	-0.40321	-2.38965	-1.41768	5.55027	-1.38463	-4.40859	-6.43283	-2.42002	-0.286649	-5.43181	-4.40086	-1.41486	-0.368024	-2.37842	-5.35319	-0.385618	2.62584	-0.396582	-6.81489	-4.4017	-1.42774	0.550058	2.6041	-1.41469	-3.41305	-6.3915	0.639674	-2.42392	-0.428166	0.572504	0.604033	0.587059	-0.430565	-8.3752	0.653715	-6.41329	1.59707	4.59012	-0.416613	1.60275	-0.428133	3.55792	-0.352736	2.65647	-8.4076
hsa-miR-362	0.391881	-6.62674	-3.62717	6.38764	1.45067	4.44717	0.459015	-0.637355	-2.62732	0.382211	-1.64203	2.37078	-3.65373	-0.641009	0.389943	3.37594	-0.596706	-4.63722	-4.62195	-4.62108	5.40785	4.39422	-2.02408	0.389106	3.36306	-3.6664	-4.61378	3.37611	-0.602468	-1.6007	5.43048	-4.60394	-5.62614	-2.64449	-3.62012	-0.616533	1.36941	-6.62772	2.3906	-1.62249	6.38787	6.37543	2.35044	1.39099	-0.59601	2.35292	1.37319	-4.59321	-3.6168
hsa-miR-362-3p	5.96034	-6.12292	2.91428	-2.12753	-0.0667333	1.9065	-1.09295	-0.133529	-2.1235	0.886037	-1.1382	2.87461	-3.1499	-0.137183	0.893769	3.87977	-0.0928803	0.902325	0.912404	-4.11726	-1.10538	4.89805	-1.52026	0.892932	3.86689	-3.16258	2.9224	3.87993	-7.12546	-1.09687	5.9343	-4.10011	-2.09786	-2.14067	-3.11629	-0.11039	-1.13369	-2.11645	-3.098	-1.11866	6.8917	-0.143121	0.899718	2.87177	-5.11155	2.85674	1.89272	1.91646	-3.11298
hsa-miR-363	-1.20692	0.87164	3.74878	-4.23016	0.845127	-5.22361	2.75465	7.88322	-4.22613	-1.21659	-3.24083	0.771976	-5.25253	-2.23981	-1.20886	1.77714	-2.19551	-6.23603	-6.22075	-6.21989	-3.20801	2.79542	-3.62289	4.80212	1.76426	3.76436	4.8138	1.7773	0.776456	-3.1995	3.83167	-6.20274	-0.280366	2.74037	2.77803	1.79803	1.76195	0.816021	-1.11578	-3.22129	4.78907	-2.24575	2.75023	2.78566	0.745641	0.754111	-5.22643	4.82041	-5.21561
hsa-miR-365	-0.352644	-0.0402712	2.9526	-0.0636572	2.96152	-0.112824	-1.08287	4.89615	-6.08377	-3.07424	0.918291	2.93189	-7.11018	-4.09746	3.9899	-0.0805062	3.00367	-8.09367	-8.0784	-4.07066	-5.06565	5.97518	-5.48053	-3.06735	-0.0933882	1.91255	1.98397	-0.0803422	-8.09387	-4.09624	1.97403	-0.0810792	0.906045	1.84445	1.95178	-5.03942	-3.12654	-10.0842	0.980849	-5.07894	2.93142	-2.00163	1.94779	3.8958	-4.0612	-1.10353	-2.06035	-1.02659	-7.07325
hsa-miR-367	3.51419	-3.50443	-0.504861	0.490953	-1.46347	-0.502497	-4.51435	2.48495	0.494986	3.50452	1.48028	5.49309	-0.531417	2.4813	3.51225	6.49825	2.5256	-1.51491	-1.49964	-1.49877	1.51311	7.51653	1.09823	3.51141	6.48537	-0.544093	-1.49147	6.49842	-4.50698	1.52161	8.55279	-1.48163	-2.50383	0.477816	-0.497809	-5.51779	-3.52265	-3.50541	-0.479518	1.49982	9.51018	2.47536	-2.5266	-1.51264	-2.49306	5.47523	-0.505314	-1.4709	-0.494492
hsa-miR-369-3p	9.42419	-3.16716	-1.159	-0.163182	-3.13179	-1.15663	-5.16848	1.83082	-0.159149	2.85039	0.826146	4.83896	-1.18555	1.82717	2.85812	5.84412	1.87147	-2.16905	-2.15377	-2.15291	0.858971	6.8624	0.444091	2.85728	5.83124	-1.19823	-2.14561	5.84428	-5.16111	0.867475	7.89865	-2.13576	-3.15797	-0.157581	-1.15194	0.840038	-4.17678	-4.15955	-1.13365	0.845685	8.85605	1.82123	-3.18073	-2.16677	1.87681	4.82109	-1.15945	-2.12504	-1.14863
hsa-miR-369-5p	2.51215	0.516871	-1.5069	-0.511087	-4.49369	-1.50454	1.50885	1.48291	-0.507054	2.50248	0.478241	4.49105	-1.53346	1.47926	2.51021	5.49621	1.52356	-2.51695	-2.50168	-2.50081	0.511067	13.5533	0.0961865	8.56044	5.48333	4.47983	7.56067	5.49638	-5.50902	0.519571	7.55075	-2.48367	-3.50587	-0.524223	-1.49985	-1.493	-4.50069	-4.50745	-1.48156	0.497781	8.50814	1.47332	-3.52864	-2.51468	-3.4951	4.47319	-1.50735	-0.48227	-1.49653
hsa-miR-370	-4.38973	0.578021	-8.40878	4.63752	1.62927	3.5868	0.607079	4.61146	1.54775	-4.3994	-6.42363	-2.41082	-8.43533	0.693672	3.66053	-1.40566	2.55423	-2.48471	0.625879	1.6177	-6.39081	-0.387385	-6.80569	-4.3925	-1.41854	2.56761	6.63607	-1.4055	-0.386921	-6.38231	0.648871	-9.38554	-0.369692	3.62387	4.61559	1.58956	0.592803	-2.42575	1.59779	-6.4041	1.60627	5.55953	0.532729	3.58178	-0.447096	4.56246	-8.40923	3.66074	-8.39841
hsa-miR-372	3.21053	-3.80809	-0.800232	0.187296	-3.79531	-0.806154	-4.818	7.23777	0.191329	3.20086	7.21042	5.18943	-0.835074	2.17764	3.2086	6.1946	2.22195	-1.81857	-1.80329	-1.80243	1.20945	7.21287	0.794569	3.20776	6.18172	-0.84775	-1.79513	6.19476	-4.81063	1.21795	8.24913	-1.78529	-2.80749	0.174159	-0.801466	-0.793452	-3.8263	-3.80907	-0.783175	1.19616	9.20653	2.17171	-2.83026	-1.8163	-2.79672	5.17157	-0.808971	-1.77456	-0.798149
hsa-miR-373	7.5027	-3.72225	-0.722674	0.27314	-3.70947	-0.72031	-4.73216	2.26714	0.277173	3.28671	1.26247	5.27528	-0.74923	2.26349	3.29444	6.28044	2.30779	-1.73273	-1.71745	-1.71659	1.29529	7.29872	0.880413	3.2936	6.26756	-0.761906	-1.70929	6.2806	-4.72479	1.3038	8.33497	-1.69944	-2.72164	0.260003	-0.715622	-5.7356	-3.74046	-3.72323	-0.697331	1.28201	9.29237	2.25755	-2.74441	-1.73045	-2.71088	5.25741	-0.723127	-1.68872	-0.712305
hsa-miR-374	-5.3108	1.72419	2.70199	3.70984	0.707939	0.685278	0.70137	-6.34003	-0.303676	1.7239	-1.33419	-3.3319	-1.3451	-6.34369	0.704992	5.72144	-2.25797	-0.299039	-1.28156	1.73271	4.69894	-1.30846	-5.68779	1.71666	-2.33961	1.68186	3.7352	-2.32657	-0.289298	0.733561	-0.272201	-0.324358	1.69773	-0.298625	0.708467	2.68606	1.71165	-3.29244	-0.255601	-7.2424	0.685196	6.65973	1.66488	2.7031	1.69841	5.71036	-2.31032	2.72847	-1.27402
hsa-miR-375	2.20086	1.19654	5.22608	1.19582	1.2213	0.223609	0.198727	1.17878	-7.82562	-4.81609	0.174206	-2.82752	1.17467	3.19357	-4.80836	-1.82236	-5.79501	2.21209	-0.742999	1.2156	1.2187	-0.804079	-7.22238	-4.80919	-1.83524	0.166718	1.20549	-1.82219	-1.77632	0.212247	6.25902	-0.808464	1.19138	5.19804	2.19336	-0.804575	1.20527	-2.80823	2.24202	-6.82079	7.21559	9.19489	4.20476	9.20066	1.22555	-2.84538	0.192903	1.24979	1.19482
hsa-miR-376a	1.63305	-0.393776	-0.403887	-0.42936	0.61604	-0.415846	-0.390638	1.59716	-1.41319	-0.399559	4.53787	-4.4162	-3.4039	-7.42799	0.636635	0.608492	-1.35231	-4.39951	-3.4873	-1.36513	0.628587	-2.39276	-8.81106	-6.39787	-3.42392	1.58598	4.60326	-3.41087	-2.39713	-0.339412	-1.3565	-1.37623	-2.37184	1.58664	1.58588	0.564334	-0.386916	-5.3872	-0.36041	-8.40947	-0.399106	3.61642	-1.41209	1.58939	-2.39662	2.56157	-1.37866	2.67637	-2.38471
hsa-miR-376c	1.57921	-0.286398	-1.30757	1.71061	0.726089	-0.254536	-0.303283	-1.28282	-1.3027	0.721397	-9.3206	-5.30779	-3.3137	-2.29187	-0.24891	2.72259	-3.26487	-2.28698	-3.24382	-1.30376	0.704649	-3.28435	-4.67102	-7.28946	-4.31551	-1.30772	1.7258	-4.30246	-2.29452	-1.27102	-2.24809	-2.26057	-1.28781	-2.30551	-1.26606	0.705472	-1.28713	-6.29706	-4.25796	-9.30106	-1.29069	2.70772	-0.310068	1.68764	-2.26604	2.69489	-3.2962	-1.24896	-11.2954
hsa-miR-377	3.71701	-3.30161	-0.302042	0.693772	-3.28884	-0.299678	-4.31153	2.68777	0.697805	3.70734	1.6831	5.69591	-0.328598	2.68412	3.71507	6.70107	2.72842	-1.31209	-1.29682	-1.29596	1.71592	7.71935	1.30104	3.71423	6.68819	-0.341274	-1.28865	6.70124	0.72538	1.72443	8.7556	-1.27881	-2.30101	0.680635	-0.29499	-5.31497	-3.31983	-3.3026	-0.276699	1.70264	9.713	2.67818	-2.32378	-1.30982	-2.29025	5.67804	-0.302495	-1.26809	-0.291673
hsa-miR-381	2.41035	2.43724	-1.6087	-0.612884	-4.59549	-1.60633	0.402867	1.38112	-0.608851	2.40068	21.36	25.3943	-1.63525	7.418	21.4615	5.39442	16.4094	-2.61875	-2.60348	-2.60261	0.409269	28.4717	-0.0056113	2.40758	5.38153	-1.64793	6.45293	5.39458	-5.61081	0.417773	22.4232	19.4109	-3.60767	-0.626021	3.44911	2.43474	-4.62648	-4.60925	-1.58336	0.395983	8.40635	1.37152	-3.63044	3.39888	-3.5969	4.37139	-1.60915	3.48603	12.3466
hsa-miR-382	3.1077	-0.033421	-0.225098	3.04715	-0.939491	-0.00835	-0.012111	-7.98866	-0.004579	3.05687	-8.99333	-4.98052	-1.05555	-7.99231	3.07685	-3.97536	0.035468	-1.95226	-0.983118	-0.968299	-8.96051	-2.95709	-9.37539	-6.9622	-3.98824	1.00627	5.06612	-3.9752	-1.97131	2.04051	-1.92083	-2.0012	-12.9774	1.01251	3.04206	1.98276	0.017061	-13.979	-0.929282	-8.9738	-0.963432	4.02831	-13.0002	1.04196	-3.92724	-4.99839	-10.9789	3.09455	-10.9681
hsa-miR-383	3.01446	-4.00416	-1.00459	-0.0087783	-3.99139	-1.00223	2.01142	1.98522	-0.0047453	3.00479	0.98055	4.99336	-1.03115	1.98157	3.01252	5.99852	2.02587	-2.01464	-1.99937	-1.99851	1.01337	7.0168	0.598495	3.01168	5.98564	-1.04382	-1.9912	5.99869	-5.00671	1.02188	8.05305	-1.98136	-3.00356	-0.0219153	-0.99754	-6.01752	-4.02238	-4.00515	-0.979249	1.00009	9.01045	1.97563	-3.02633	-2.01237	-2.9928	4.97549	-1.00505	-1.97064	-0.994223
hsa-miR-409-5p	0.0052083	2.01261	-4.01384	-3.01803	3.01752	4.03871	2.00031	-1.02403	-3.014	-0.0044617	-2.0287	1.98411	-4.0404	-1.02768	0.0032703	2.98927	-0.983379	-5.02389	2.91972	-5.00776	-1.99588	4.00755	-2.41076	0.0024333	2.97639	-4.05307	2.02337	2.98944	-8.01596	-1.98737	5.0438	-4.99061	-6.01281	-3.03117	-4.00679	1.00157	0.962187	-0.0177527	-3.9885	-2.00916	6.0012	7.01129	1.94814	4.00683	-6.00205	1.96624	-4.0143	-4.97989	-4.00347
hsa-miR-410	2.34496	-0.714592	-1.76218	2.30816	-0.686674	-2.68304	0.290419	0.288739	-0.700239	1.31445	-5.75374	-1.74093	-7.76544	-4.75272	-3.72177	-0.735771	-4.70842	-1.75858	-1.71527	-1.69482	0.302625	0.282505	-6.1358	-3.72261	-0.748653	1.28428	4.30951	-0.735607	-1.7023	-5.71241	1.31876	-0.708521	-0.733309	1.29786	0.313536	0.276426	-0.71903	-3.72014	-0.674141	-5.7342	2.27616	3.25156	-0.736088	2.27908	-1.71725	3.26859	-7.73934	0.321731	-1.70342
hsa-miR-411	-1.49897	1.5117	-0.502829	2.51417	1.53476	2.49814	2.49805	-2.52821	-4.51818	-1.50864	-3.53288	0.47993	-5.54458	-2.53186	-1.50091	1.48509	-2.48756	-6.52807	-6.5128	-6.51194	-3.50006	2.50337	-3.91494	-1.50175	1.47221	0.488453	5.53642	1.48526	1.51171	-3.49155	3.53962	-6.49479	-0.493235	1.51239	1.52207	3.52112	0.474579	-8.51858	0.545654	-3.51334	4.49702	-2.5378	2.5073	3.51542	-0.465466	0.462064	-5.51848	2.56943	-5.50765
hsa-miR-412	6.8573	-3.65053	-0.650963	0.344851	-3.63776	-0.648599	-4.66045	2.33885	0.348884	3.35842	1.33418	5.34699	-0.677519	2.3352	3.36615	6.35215	2.3795	-1.66101	-1.64574	-1.64488	1.367	7.37043	0.952124	3.36531	6.33927	-0.690195	-1.63758	6.35232	-4.65308	1.37551	8.40668	-1.62773	-2.64993	0.331714	-0.643911	-5.66389	-3.66875	-3.65152	-0.62562	1.35372	9.36408	2.32926	-2.6727	-1.65874	-2.63917	5.32912	-0.651416	-1.61701	-0.640594
hsa-miR-422a	1.7173	-1.29627	0.689737	1.69314	-2.28551	-2.29939	-2.32394	3.69919	-1.3019	1.70763	-0.316607	3.6962	1.66778	0.770464	1.71536	4.70137	0.728715	-3.3118	-3.29653	1.73797	-0.283782	5.71964	-0.698662	1.71453	4.68848	-2.34098	-2.32152	9.72926	-4.24612	-0.275278	6.7559	4.80218	-4.30072	-1.31907	-2.2947	-3.353	-3.29438	-2.29835	-2.27641	-0.297068	7.71329	4.69071	-1.32151	0.71261	-0.302628	8.71531	-2.3022	-3.26779	-2.29138
hsa-miR-423-5p	1.67333	-0.420901	-1.38608	2.59238	-0.414484	-0.41683	-2.41157	2.60069	-2.39232	0.575789	-0.381945	-4.42834	-2.45173	0.575193	1.61969	-3.42318	0.627202	-1.4069	-0.399085	-2.41782	0.591901	-2.4049	-8.8232	-6.41002	-3.43606	0.535422	2.60794	-3.42301	-3.41855	0.714975	4.67309	-1.3741	-2.41323	-0.422721	0.597318	0.576048	-0.417026	-1.40377	0.618273	-8.42161	-0.411248	2.57579	-1.42545	1.56556	-1.38238	-4.4462	-1.42737	1.62582	-4.41027
hsa-miR-424	2.41282	-4.6058	4.38316	-0.610416	-4.59302	-1.60387	1.43677	1.38358	-0.606383	2.40315	0.378912	4.39172	-1.63279	1.37993	2.41088	5.39688	1.42423	-2.61628	-2.60101	-2.60014	7.43878	6.41516	-0.0031434	2.41005	5.384	-1.64546	3.42062	5.39705	-5.60835	0.420241	7.45142	-2.583	1.42404	-0.623553	4.43126	2.40633	2.39992	-4.60678	-1.58089	0.398451	8.40881	6.39914	4.37038	4.39785	2.44723	4.37386	-1.60668	3.45079	-1.59586
hsa-miR-425-5p	-0.399707	-0.983024	0.0343454	0.991517	0.158698	0.0704394	-0.964889	3.97497	-2.90728	0.0249304	-12.0054	-7.99258	-1.07781	1.03691	-9.97342	2.9604	-10.9601	-0.0984666	-1.02671	-1.02565	1.04719	-5.96914	-5.32439	0.0848844	-7.0003	-0.0041486	2.04817	-6.98726	-2.03642	-11.9641	-4.93289	-14.9673	-0.985664	-0.994699	1.03377	0.0017494	-0.0163356	-1.93847	-1.0075	-11.9859	-3.97549	3.04245	-0.990678	1.97387	-0.961555	2.0575	-0.954168	1.09216	-13.9802
hsa-miR-429	2.51139	1.53302	-1.50766	-0.511849	1.5215	-1.5053	-5.51715	1.48215	-0.507816	2.50172	0.477479	4.49029	-1.53422	1.4785	2.50945	5.49545	1.5228	-2.51771	-2.50244	-2.50158	0.510304	6.51373	0.0954241	2.50861	5.48257	-1.54689	-2.49427	5.49562	-5.50978	0.518808	7.54998	-2.48443	-3.50663	-0.524986	-1.50061	0.489121	2.50944	-4.50822	-1.48232	0.497018	8.50738	9.50223	6.49735	10.5204	-3.49587	4.47242	-1.50812	-2.47371	-1.49729
hsa-miR-431	6.71479	-4.64254	-1.64297	-0.64716	-4.62977	-1.64061	-5.65246	1.34684	8.42748	2.36641	0.342168	4.35498	-1.66953	1.34319	10.3355	5.36014	1.38749	-2.65302	-2.63775	-2.63689	0.374993	6.37842	-0.0398869	2.3733	5.34726	-1.68221	12.3677	5.36031	-1.6549	0.383497	7.41467	-2.61974	-3.64194	-0.660297	6.35167	8.35548	-1.6577	-4.64353	-1.61763	0.361707	15.3965	1.33725	-3.66471	6.38118	-3.63118	4.33711	-1.64343	5.37045	-1.6326
hsa-miR-433	-0.18313	2.76667	-4.20218	5.79985	2.80785	-4.19982	1.81826	-1.21237	-3.20233	-0.1928	-2.21704	1.79577	-4.22874	-1.21602	-0.185068	7.84391	-1.17172	-5.21223	-5.19696	2.81695	-2.18421	3.81921	-2.59909	-0.185905	2.78805	3.77233	6.84447	2.8011	1.82104	-2.17571	4.85547	-5.17895	2.78871	2.81059	2.81395	3.80653	1.7738	-0.218649	3.83789	-2.1975	5.81286	7.71308	2.80876	5.77724	0.737621	1.77791	-4.20263	3.84976	-4.19181
hsa-miR-448	3.71701	-3.30161	-0.302042	0.693772	-3.28884	-0.299678	-4.31153	2.68777	0.697805	3.70734	1.6831	5.69591	-0.328598	2.68412	3.71507	6.70107	2.72842	-1.31209	-1.29682	-1.29596	1.71592	7.71935	1.30104	3.71423	6.68819	-0.341274	-1.28865	6.70124	-4.30416	1.72443	8.7556	-1.27881	-2.30101	0.680635	-0.29499	-5.31497	-3.31983	-3.3026	-0.276699	1.70264	9.713	2.67818	-2.32378	-1.30982	-2.29025	5.67804	-0.302495	-1.26809	-0.291673
hsa-miR-449	3.11263	-0.891814	-0.906423	0.0893907	-3.89322	-0.904059	-1.88628	2.08339	0.0934237	3.10296	1.07872	5.09153	-0.932979	2.07974	3.11069	6.09669	2.12404	-1.91647	-1.9012	-1.90034	1.11154	7.11497	0.696664	3.10985	6.08381	-0.945655	-1.89304	6.09686	-2.91864	1.12005	8.15122	-1.88319	-2.90539	0.0762537	-0.899371	2.12974	-3.92421	-3.90698	-0.88108	1.09826	9.10862	2.0738	-2.92816	5.10831	-2.89463	5.07366	-0.906876	4.16887	-0.896054
hsa-miR-449b	3.51676	-3.50186	-0.50229	2.496	-3.48908	-0.499926	-4.51178	2.48752	0.497557	3.50709	1.48285	5.49566	-0.528846	2.48387	3.51482	6.50082	2.52817	-1.51234	-1.49707	-1.4962	1.51568	7.5191	1.1008	3.51399	6.48794	-0.541522	-0.490642	6.50099	-4.50441	1.52418	8.55536	-1.47906	-2.50126	0.480387	-0.495238	0.496167	-3.52008	2.45775	-0.476947	1.50239	9.51275	2.47793	-2.52403	-1.51007	-2.49049	5.4778	-0.502743	-1.46833	-0.491921
hsa-miR-450a	2.21302	-4.8056	-1.80603	-0.81022	3.23592	-1.80367	1.19565	1.18378	-0.806187	2.20335	0.179108	4.19192	-1.83259	1.18013	2.21108	5.19708	1.22443	-2.81608	-2.80081	-2.79995	0.211933	6.21536	-0.202947	2.21024	5.1842	-1.84527	-2.79265	5.19725	-5.80815	0.220437	7.25161	-2.7828	3.2126	-0.823357	-1.79898	0.21682	-4.82382	-4.80659	-1.78069	0.198647	8.20901	1.17419	-3.82777	-2.81381	-3.79424	4.17405	-1.80649	-2.77208	-1.79566
hsa-miR-450b-5p	3.71701	-3.30161	-0.302042	0.693772	-3.28884	-0.299678	-4.31153	2.68777	0.697805	3.70734	1.6831	5.69591	-0.328598	2.68412	3.71507	6.70107	2.72842	-1.31209	-1.29682	-1.29596	1.71592	7.71935	1.30104	3.71423	6.68819	-0.341274	-1.28865	6.70124	-4.30416	1.72443	8.7556	-1.27881	-2.30101	0.680635	-0.29499	2.77368	-3.31983	-3.3026	-0.276699	1.70264	9.713	2.67818	-2.32378	8.71747	-2.29025	5.67804	-0.302495	-1.26809	-0.291673
hsa-miR-452	0.403414	-0.570404	-3.61564	4.39885	-0.602815	-3.61327	-0.579442	-0.625822	4.41139	0.393744	-1.6305	2.38231	-3.64219	6.39301	0.401476	3.38748	6.44032	2.38987	-4.61041	2.40841	-1.59767	4.40575	-2.01255	0.400639	3.3746	3.3731	3.42292	3.38764	-0.599007	3.40124	5.44201	-4.59241	-5.61461	-2.63296	1.40901	3.39599	1.38141	-2.71495	2.44557	5.37652	6.39941	7.37438	2.39866	6.40883	-5.60384	2.36445	3.3908	2.42979	-3.60527
hsa-miR-454	-0.158406	-2.17754	-1.17645	0.793785	-2.18113	-3.18699	-1.19373	9.6393	-1.19814	0.839298	-2.19049	-3.2061	-8.19744	6.72155	3.84905	-2.20093	-0.116675	-4.1974	-8.22717	0.820215	1.82416	-1.18266	-3.60026	1.83538	9.82342	-0.222926	1.83567	2.79186	-4.18612	-2.15465	-0.146402	-3.14266	-1.18731	-4.22175	-1.14203	-0.215993	-1.20553	-4.17253	-1.17448	16.6171	0.810995	0.777288	-0.211615	-0.167618	-2.17598	3.81893	-5.16854	0.822914	2.83126
hsa-miR-455	3.71701	-3.30161	-0.302042	0.693772	-3.28884	-0.299678	-4.31153	2.68777	0.697805	3.70734	1.6831	5.69591	5.67749	2.68412	3.71507	6.70107	2.72842	4.69088	-1.29682	5.72714	1.71592	7.71935	1.30104	3.71423	6.68819	-0.341274	-1.28865	6.70124	-4.30416	1.72443	8.7556	-1.27881	-2.30101	0.680635	-0.29499	-5.31497	-3.31983	-3.3026	-0.276699	1.70264	9.713	7.69759	3.69004	6.68393	-2.29025	5.67804	-0.302495	-1.26809	-0.291673
hsa-miR-455-3p	2.71833	-4.30029	-1.30072	-0.304906	5.69927	-1.29836	-5.31021	1.68909	-0.300873	2.70866	0.684422	4.69723	-1.32728	1.68544	2.71639	5.70239	1.72974	-2.31077	-2.2955	-2.29463	0.717247	6.72067	0.302367	2.71556	5.68951	-1.33995	-2.28733	5.70256	-5.30284	0.725751	7.75693	-2.27749	-3.29969	-0.318043	-1.29367	1.62803	-4.31851	-4.30127	-1.27538	0.703961	8.71432	1.6795	-3.32246	5.66564	-3.28892	4.67937	-1.30117	-2.26676	-1.29035
hsa-miR-483-5p	3.41401	-2.594	-0.599868	1.41002	-0.583933	-0.595333	-3.61606	5.37759	-2.60771	0.395282	-8.64626	-4.63345	-1.61542	0.384639	-6.61429	-3.62829	-7.60094	-0.601292	-1.58322	0.426986	1.44222	4.41021	-9.02832	4.44119	-3.64117	-1.62	-2.58682	-3.62813	-3.58839	-0.572243	-1.57376	-0.583836	-1.57433	1.3856	-0.585461	-4.59987	-1.6162	-5.62375	-1.56047	-8.62673	-0.616362	5.37473	-0.618775	-0.610304	0.435487	2.40579	-1.58458	-4.54646	1.44359
hsa-miR-484	2.13537	-0.920132	-1.91459	2.10466	0.125326	0.100555	-1.89698	2.07472	-1.89828	0.0893398	-1.92043	0.0517228	-2.92092	-0.898178	0.113149	0.0925098	-1.87015	-0.893927	-0.894364	0.104007	1.1181	2.13085	-9.28235	-2.86741	-1.88483	0.0664338	2.11513	-2.89372	-2.89066	0.124956	0.1556	-0.868357	-2.91374	-0.905044	1.11459	0.0724768	-0.905688	-2.90014	-0.861586	-4.89073	-2.88372	3.06919	-0.902066	1.10044	-1.88626	1.10899	-1.90571	1.12968	-0.907219
hsa-miR-485-3p	-3.69971	1.30322	1.30851	4.32004	1.32083	1.28122	1.29113	-4.72894	1.31309	-3.70938	-5.73362	-1.72081	0.190857	-4.7326	3.35489	6.33901	-4.68829	-8.72881	-8.71354	-0.67731	3.31337	0.302632	-6.11567	2.32188	-0.728526	0.274069	1.30851	7.33101	-1.70987	-5.69229	1.33889	0.347426	1.29191	-6.73608	-0.69546	1.31546	0.291161	-3.70858	-7.69342	-5.71408	2.29629	5.25704	1.27754	2.29451	-0.702728	5.29489	-7.71921	-0.651236	-7.70839
hsa-miR-485-5p	3.71701	-3.30161	-0.302042	0.693772	-3.28884	-0.299678	-4.31153	2.68777	0.697805	3.70734	1.6831	5.69591	-0.328598	2.68412	3.71507	6.70107	2.72842	-1.31209	-1.29682	-1.29596	1.71592	7.71935	1.30104	3.71423	6.68819	-0.341274	10.7424	6.70124	-4.30416	1.72443	8.7556	-1.27881	-2.30101	0.680635	-0.29499	7.74519	-3.31983	-3.3026	-0.276699	1.70264	9.713	2.67818	-2.32378	-1.30982	-2.29025	5.67804	-0.302495	-1.26809	-0.291673
hsa-miR-486	2.62125	0.607631	0.62576	0.534632	1.6118	0.603228	0.589345	2.63826	-1.43408	-8.39782	0.629923	-6.40925	-0.400232	1.61154	0.636953	5.63312	-0.354271	0.615009	1.63094	1.61304	0.603651	-4.38581	-5.77365	2.64373	-5.41697	2.56618	2.62624	4.62668	0.602501	1.72962	2.65407	0.60236	0.616445	2.60265	3.62852	0.599863	1.60055	1.61547	2.6392	-3.41607	-2.39216	0.620505	1.59125	0.569698	1.61095	2.57891	1.61013	3.64077	1.62367
hsa-miR-486-3p	0.122881	4.09784	0.114214	-2.90036	3.03816	-3.89381	3.11054	-0.906355	-2.89632	0.113211	-1.91103	2.10178	-3.92273	-0.910009	7.12859	10.1367	-0.865706	-4.90622	5.14329	7.13113	-1.8782	4.12522	-2.29308	6.14583	3.09406	6.07164	7.12367	3.10711	3.10304	-1.8697	5.16148	-4.87294	2.15656	6.11744	7.13269	4.0875	4.06442	4.0896	6.15199	-1.89149	6.11887	-0.915947	4.04467	4.02021	4.13791	2.08392	-3.89662	7.17561	4.12109
hsa-miR-487a	1.11016	3.12054	-2.90889	-1.91308	2.13601	-2.90653	2.08944	0.0809204	-1.90905	1.10049	-0.923753	3.08906	-2.93545	0.0772664	1.10822	4.09422	0.121569	8.98848	-3.90367	-3.90281	6.09438	5.1125	-1.30581	1.10738	4.08134	-2.94813	3.12454	4.09438	-6.91101	14.0863	6.14875	3.03268	-4.90786	-1.92622	-2.90184	0.118859	-5.92668	-5.90945	-2.88355	-0.904214	7.10615	0.0713284	3.03447	5.07382	-4.8971	3.07119	-2.90935	-3.87494	-2.89853
hsa-miR-487b	5.05011	1.10866	0.10891	2.1044	1.13305	-0.874976	1.09469	-2.91814	-4.90811	-1.89858	-3.92282	0.0899923	-5.93452	-2.9218	-1.89085	6.13007	-2.8775	1.09682	-6.90274	0.106981	-3.88999	2.11343	-4.30487	-1.89168	1.08227	2.05985	5.1258	1.09532	0.108468	2.10976	3.14969	-0.841721	-0.885213	2.09977	1.11615	3.08962	1.11148	-2.91397	-0.861867	-3.90328	4.10708	2.06633	0.0766193	4.10274	1.12309	0.0721273	-5.90841	2.16128	-5.89759
hsa-miR-489	3.71701	-3.30161	-0.302042	0.693772	-3.28884	-0.299678	-4.31153	2.68777	0.697805	3.70734	1.6831	5.69591	-0.328598	2.68412	3.71507	6.70107	2.72842	-1.31209	6.71574	-1.29596	1.71592	7.71935	1.30104	3.71423	6.68819	-0.341274	-1.28865	6.70124	-4.30416	12.7652	8.7556	-1.27881	-2.30101	0.680635	-0.29499	-5.31497	-3.31983	-3.3026	-0.276699	4.71317	9.713	2.67818	-2.32378	3.71022	2.72101	5.67804	-0.302495	-1.26809	-0.291673
hsa-miR-490	3.71701	-3.30161	-0.302042	0.693772	-3.28884	-0.299678	-4.31153	2.68777	0.697805	3.70734	1.6831	5.69591	-0.328598	2.68412	3.71507	6.70107	2.72842	-1.31209	-1.29682	-1.29596	1.71592	7.71935	1.30104	3.71423	6.68819	-0.341274	-1.28865	6.70124	-4.30416	1.72443	8.7556	-1.27881	-2.30101	0.680635	4.71194	-5.31497	-3.31983	-3.3026	-0.276699	1.70264	9.713	2.67818	-2.32378	-1.30982	-2.29025	5.67804	-0.302495	6.62172	-0.291673
hsa-miR-491-3p	3.71701	-3.30161	-0.302042	0.693772	-3.28884	-0.299678	-4.31153	2.68777	0.697805	3.70734	1.6831	5.69591	-0.328598	2.68412	3.71507	6.70107	2.72842	-1.31209	-1.29682	-1.29596	1.71592	7.71935	1.30104	3.71423	6.68819	-0.341274	4.71251	6.70124	-4.30416	1.72443	8.7556	-1.27881	-2.30101	0.680635	-0.29499	2.61994	-3.31983	-3.3026	-0.276699	1.70264	9.713	2.67818	-2.32378	-1.30982	-2.29025	5.67804	-0.302495	-1.26809	-0.291673
hsa-miR-493	18.8159	0.599884	-5.43327	1.57349	-8.42006	-5.43091	-0.436839	-2.44346	2.59919	-1.42389	-3.44813	0.564681	-5.45983	-2.44711	-1.41616	1.56984	-2.40281	-6.44332	-6.42805	-6.42718	4.6109	2.58812	-3.83018	-1.417	1.55696	-5.4725	2.61166	1.57001	-1.42777	-3.4068	3.62438	-6.41004	-7.43224	-4.45059	0.598744	0.566805	0.588163	-2.42621	-5.40793	-3.42859	4.58177	-2.45305	-3.45525	1.59754	-7.42147	5.57239	-5.43372	0.63337	-5.4229
hsa-miR-494	-2.49838	1.52131	-0.516704	2.50593	1.51481	0.507908	1.49265	-3.52762	1.50815	-2.50805	-4.53229	-0.519484	-6.54399	-3.53127	3.51872	0.485679	3.54433	-7.52749	-7.51221	-0.475179	3.53356	1.50396	-4.91435	-2.50116	7.5571	0.474159	4.53347	0.485843	-0.484666	1.54425	2.54021	-7.4942	0.522298	0.501778	2.5527	2.47065	0.516061	-9.51799	-6.49209	-4.51275	11.5553	3.48209	0.498332	3.51704	0.522327	-0.537349	-6.51789	2.55234	-6.50707
hsa-miR-500	0.111071	0.0956792	-3.90798	5.11415	1.12014	-3.90562	0.102082	-0.918165	2.08724	0.101401	-1.92284	2.08997	-3.93454	-0.921819	0.109133	3.09514	-0.877516	-4.91803	-4.90276	1.10621	-1.89001	4.11341	-2.30489	0.108296	3.08225	-3.94721	1.11031	3.0953	0.0534352	-1.88151	5.14967	-4.88475	1.18679	-2.9253	-3.90093	-0.901476	-0.906346	-6.90853	-3.88264	-1.9033	6.10706	-0.927757	2.08717	-4.91576	-5.89618	2.07211	1.11256	1.16104	-3.89761
hsa-miR-501	3.71701	-3.30161	-0.302042	0.693772	-3.28884	-0.299678	-4.31153	2.68777	0.697805	3.70734	1.6831	5.69591	-0.328598	2.68412	3.71507	6.70107	2.72842	-1.31209	-1.29682	-1.29596	1.71592	7.71935	1.30104	3.71423	6.68819	-0.341274	10.4046	6.70124	-4.30416	1.72443	8.7556	-1.27881	-2.30101	0.680635	8.70335	5.64663	-3.31983	-3.3026	9.53307	1.70264	9.713	2.67818	-2.32378	-1.30982	-2.29025	5.67804	-0.302495	8.75589	-0.291673
hsa-miR-501-3p	0.426491	1.47683	3.38585	-2.59675	-6.57935	-3.5902	2.37947	-0.602745	5.28358	0.416821	-1.60742	2.40539	-3.61912	-0.606399	0.424553	3.41056	-0.562096	-4.60261	-4.58734	-4.58647	-1.57459	4.42883	-1.98947	0.423716	3.39767	-3.63179	3.4312	3.41072	0.42576	-1.56609	5.46509	-4.56933	3.42618	-2.60988	-3.58551	-8.60549	1.41041	0.506813	-3.56722	-1.58788	6.42248	10.3028	-5.6143	7.71689	-5.58076	2.38753	-3.59301	-4.5586	-3.58219
hsa-miR-502	2.02831	-3.14682	-1.99074	-0.994931	2.03404	-1.98838	2.03173	0.99907	-0.990898	2.01864	-0.0056027	4.00721	-2.0173	0.995416	2.02637	9.98318	1.03972	-3.0008	-2.98552	-2.98466	0.0272223	6.03065	-0.387658	2.02553	4.99949	-2.02998	-2.97736	5.01253	0.97914	0.0357263	7.0669	-2.96751	-3.98971	-1.00807	-1.98369	1.02996	2.03603	-2.01922	4.05731	0.0139363	8.0243	0.989478	-4.01248	-2.99852	2.07041	9.9839	-1.9912	4.06155	-1.98038
hsa-miR-502-3p	-0.0906246	-1.06846	0.856079	2.94601	-0.128573	1.88171	-0.0661606	-1.11986	-3.10983	-0.100295	0.836196	1.88828	-0.0862216	2.87376	-0.0925626	2.89344	-1.07921	-1.07398	0.880677	-0.0821486	-2.09171	3.91172	-2.50659	-0.0933996	2.88056	-0.0835976	1.91738	2.8936	-8.11179	-2.0832	4.94797	-5.08644	-1.1329	0.893383	-4.10262	-0.0968376	-7.12746	-2.07537	0.944304	-2.10499	5.90537	-1.12945	-0.111288	1.8864	-1.08812	1.87041	-4.11013	0.944381	-4.09931
hsa-miR-504	3.71701	-3.30161	-0.302042	0.693772	-3.28884	-0.299678	-4.31153	2.68777	0.697805	3.70734	1.6831	5.69591	-0.328598	2.68412	3.71507	6.70107	2.72842	-1.31209	-1.29682	-1.29596	1.71592	7.71935	1.30104	3.71423	6.68819	-0.341274	-1.28865	6.70124	-4.30416	1.72443	8.7556	-1.27881	-2.30101	0.680635	-0.29499	4.63032	-3.31983	-3.3026	-0.276699	1.70264	9.713	2.67818	-2.32378	-1.30982	-2.29025	5.67804	-0.302495	-1.26809	-0.291673
hsa-miR-505	0.31814	5.27581	-3.70091	-2.7051	4.28838	-3.69855	3.32591	-0.711096	-2.70106	0.30847	-1.71577	2.29704	-3.72747	-0.71475	0.316202	3.3022	-0.670447	-4.71096	-4.69569	-4.69482	6.37918	4.32048	-2.09782	0.315365	3.28932	4.26997	4.33632	3.30237	2.28491	-1.67444	5.35674	-4.67768	-5.69988	5.33381	5.34414	3.31792	4.30925	1.12699	-3.67557	-1.69623	6.31413	-0.720688	5.30664	6.29264	2.32243	2.27918	-3.70136	4.34955	-3.69054
hsa-miR-508	3.71701	-3.30161	-0.302042	0.693772	-3.28884	-0.299678	-4.31153	2.68777	0.697805	3.70734	1.6831	5.69591	-0.328598	5.5007	3.71507	6.70107	2.72842	-1.31209	-1.29682	-1.29596	1.71592	7.71935	1.30104	3.71423	6.68819	-0.341274	-1.28865	6.70124	-4.30416	1.72443	8.7556	-1.27881	-2.30101	0.680635	-0.29499	-5.31497	-3.31983	-3.3026	-0.276699	1.70264	9.713	2.67818	-2.32378	-1.30982	-2.29025	5.67804	-0.302495	-1.26809	-0.291673
hsa-miR-508-5p	3.71701	-3.30161	-0.302042	0.693772	-3.28884	-0.299678	-4.31153	2.68777	0.697805	3.70734	1.6831	5.69591	-0.328598	2.68412	3.71507	6.70107	2.72842	-1.31209	-1.29682	-1.29596	1.71592	7.71935	1.30104	3.71423	6.68819	-0.341274	-1.28865	6.70124	-4.30416	1.72443	8.7556	-1.27881	-2.30101	0.680635	-0.29499	-5.31497	-3.31983	-3.3026	-0.276699	1.70264	9.713	2.67818	-2.32378	-1.30982	14.5327	5.67804	-0.302495	-1.26809	-0.291673
hsa-miR-509-5p	3.71701	-3.30161	-0.302042	0.693772	-3.28884	-0.299678	-4.31153	2.68777	0.697805	3.70734	1.6831	7.69611	-0.328598	2.68412	3.71507	6.70107	2.72842	-1.31209	-1.29682	-1.29596	1.71592	7.71935	1.30104	3.71423	6.68819	-0.341274	-1.28865	6.70124	-4.30416	1.72443	8.7556	-1.27881	-2.30101	0.680635	-0.29499	1.73158	-3.31983	-3.3026	-0.276699	1.70264	9.713	2.67818	3.79147	-1.30982	-2.29025	5.67804	-0.302495	-1.26809	-0.291673
hsa-miR-511	1.91188	-5.10674	4.91592	-1.11136	0.920939	-2.10481	-1.10336	0.882643	-1.10732	1.90221	-0.12203	3.89078	-2.13373	0.878989	1.90994	4.89594	0.923292	2.89384	-3.10195	3.93799	-0.0892047	5.91422	-0.504085	1.9091	4.88306	-2.1464	-3.09378	4.89611	0.892105	-0.0807007	6.95048	2.91258	1.92042	4.90835	-2.10012	-4.14162	-5.12496	-5.10772	3.92731	-0.102491	7.90787	0.873051	2.88406	4.9039	-4.09537	3.87292	-2.10762	-3.07321	-2.0968
hsa-miR-512-3p	36.1742	-2.74365	-4.68276	-3.68695	-5.63893	-4.6804	-8.69225	-1.69295	-3.68292	-0.673382	-2.69762	1.31519	-4.70932	-1.6966	-0.66565	2.32035	-1.6523	1.27593	-5.67754	-5.67668	-2.6648	3.33863	-3.07968	-0.666487	2.30747	-4.722	-5.66938	2.32052	-8.68488	-2.65629	4.37488	-5.65953	-6.68173	-3.70009	-4.67571	-1.63714	-7.70055	-7.68332	-4.65742	-2.67808	5.33228	-1.70254	-6.7045	-5.69054	-1.50157	1.29732	-4.68322	-5.64881	-4.67239
hsa-miR-515-3p	3.21685	-3.80177	-0.802199	0.193615	-3.78899	-0.799835	-4.81168	7.18919	0.197648	3.20718	1.18294	5.19575	-0.828755	2.18396	3.21491	6.20092	2.22826	-1.81225	-1.79698	-1.79611	1.21577	7.21919	0.800888	3.21408	6.18803	-0.841431	-1.78881	6.20108	-4.80431	1.22427	8.25545	4.20588	-2.80117	0.180478	-0.795147	-5.81513	-3.81999	-3.80275	-0.776856	1.20248	9.21284	2.17802	-2.82394	-1.80998	-2.7904	5.17789	4.20499	-1.76824	-0.79183
hsa-miR-515-5p	21.834	-5.87344	-2.87387	-1.87806	-0.831226	-2.87151	-6.88336	0.115944	-1.87402	1.13551	-0.888729	3.12408	-2.90043	0.112289	1.14324	4.12924	0.156593	-3.88392	-3.86865	-3.86778	-0.855904	5.14752	-1.27078	1.1424	4.11636	-2.9131	-3.86048	4.12941	-6.87599	-0.8474	6.18378	-3.85064	-4.87284	-1.89119	-2.86682	-2.89011	-5.89166	-5.87442	-2.84853	-0.86919	7.14117	0.106352	-4.89561	-3.88165	-4.86207	3.10622	-2.87432	-3.83991	-2.8635
hsa-miR-517a	3.71701	-3.30161	-0.302042	0.693772	-3.28884	-0.299678	-4.31153	2.68777	0.697805	3.70734	1.6831	5.69591	-0.328598	2.68412	3.71507	6.70107	2.72842	-1.31209	-1.29682	-1.29596	1.71592	7.71935	1.30104	3.71423	6.68819	-0.341274	-1.28865	6.70124	1.67742	1.72443	8.7556	-1.27881	-2.30101	0.680635	-0.29499	-5.31497	-3.31983	-3.3026	-0.276699	1.70264	9.713	2.67818	2.66166	-1.30982	-2.29025	5.67804	-0.302495	-1.26809	-0.291673
hsa-miR-517b	3.71701	-3.30161	-0.302042	0.693772	-3.28884	-0.299678	-4.31153	2.68777	0.697805	3.70734	1.6831	5.69591	-0.328598	2.68412	3.71507	6.70107	2.72842	-1.31209	-1.29682	-1.29596	1.71592	7.71935	1.30104	3.71423	6.68819	-0.341274	-1.28865	6.70124	-4.30416	8.59408	8.7556	-1.27881	-2.30101	0.680635	-0.29499	-5.31497	-3.31983	-3.3026	-0.276699	1.70264	9.713	2.67818	-2.32378	-1.30982	-2.29025	5.67804	-0.302495	-1.26809	-0.291673
hsa-miR-517c	27.7131	-6.42261	-3.42304	-2.42723	-6.40983	-3.42068	-3.3396	-0.433225	-2.42319	0.586341	-1.4379	2.57491	-3.4496	-0.436879	0.594073	3.58008	-0.392576	-4.43309	-4.41782	-4.41695	-1.40507	4.59835	-1.81995	0.593236	3.56719	-3.46227	-4.40965	3.58024	-7.42515	3.58833	5.63461	-4.39981	-5.42201	-2.44036	-3.41599	-2.4353	-6.44083	-6.42359	-3.3977	-1.41836	6.592	-0.442817	0.474575	1.59492	-5.41124	2.55705	-3.42349	-4.38908	-3.41267
hsa-miR-518a-3p	3.71701	-3.30161	-0.302042	0.693772	-3.28884	-0.299678	-4.31153	2.68777	0.697805	3.70734	1.6831	5.69591	-0.328598	2.68412	3.71507	6.70107	2.72842	-1.31209	5.7696	-1.29596	1.71592	7.71935	1.30104	3.71423	6.68819	-0.341274	-1.28865	6.70124	-4.30416	1.72443	8.7556	-1.27881	-2.30101	0.680635	-0.29499	-5.31497	-3.31983	-3.3026	-0.276699	1.70264	9.713	2.67818	-2.32378	4.69586	-2.29025	5.67804	-0.302495	-1.26809	-0.291673
hsa-miR-518a-5p	2.93333	-4.08529	-1.08572	-0.0899073	3.76428	-1.08336	-5.09521	1.90409	-0.0858743	2.92366	7.97262	4.91223	-1.11228	1.90044	2.93139	5.91739	1.94474	-2.09577	-2.0805	-2.07963	0.932246	6.93567	0.517366	2.93055	5.90451	-1.12495	-2.07233	5.91756	-0.0172663	0.94075	7.97193	-2.06249	-3.08469	-0.103044	-1.07867	-6.09865	-4.10351	-4.08627	-1.06038	0.91896	8.92932	1.8945	-3.10746	-2.0935	-3.07392	4.89437	-1.08617	-2.05176	-1.07535
hsa-miR-518b	2.80416	-4.21446	-1.21489	-0.219079	4.92682	-1.21253	-5.22438	1.77492	-0.215046	2.79449	0.770249	4.78306	-1.24145	1.77127	2.80222	5.78822	1.81557	-2.22494	-2.20967	-2.20881	0.803074	8.85151	0.388194	2.80138	5.77534	-1.25412	-2.2015	5.78839	-5.21701	0.811578	7.84275	-2.19166	0.731289	-0.232216	-1.20784	-6.22782	1.74873	0.816734	-1.18955	0.789788	8.80015	1.76533	-3.23663	-1.29475	-3.2031	4.76519	-1.21535	-2.18094	-1.20452
hsa-miR-518d	7.01191	0.176181	-4.91247	4.09374	-2.85383	3.14149	0.0813508	-1.92266	-3.91262	-0.90309	-2.92733	1.08548	4.08449	-1.92631	-0.895358	2.09064	-1.88201	3.0274	-5.90725	-5.90638	-2.8945	12.1288	-3.30938	-0.896195	2.07776	-2.90913	-5.89908	2.09081	-0.967713	-2.886	4.14518	4.10766	-0.917506	-3.92979	-4.90542	-9.9254	-7.93026	-0.898608	-4.88713	-2.90779	5.10257	5.09387	2.0622	-5.92025	0.147414	1.06762	4.07323	-5.87851	-4.9021
hsa-miR-518d-5p	3.70522	-3.3134	-0.313832	0.681982	-3.30063	-0.311468	-4.20542	2.67598	0.686015	3.69555	1.67131	5.68412	-0.340388	2.67233	3.70328	6.68928	2.71663	-1.32388	-1.30861	-1.30774	1.70413	7.70756	1.28926	3.70244	6.6764	-0.353064	-1.30044	6.68945	-4.31595	1.71264	8.74381	-1.2906	-2.3128	0.668845	-0.30678	-5.32676	-3.33162	-3.31439	-0.288489	1.69085	9.70121	2.66639	-2.33557	-1.32161	-2.30204	5.66625	-0.314285	-1.27988	-0.303463
hsa-miR-518f	-7.38505	14.5908	-11.4041	-10.4083	11.7063	-11.4017	-15.4136	19.4711	4.59772	5.64674	-9.41896	-5.40615	-11.4307	18.5253	-7.38699	5.68532	-8.37363	-12.4141	14.5392	2.63566	-9.38613	-3.38271	-0.793305	1.65428	5.67163	8.52467	6.57896	4.6584	10.5492	-9.37763	-2.34645	-7.40246	14.6911	9.59436	-11.397	-16.417	-14.4219	10.583	9.63036	-9.39942	-1.38905	-8.42388	13.5217	4.5304	11.5567	3.5789	-11.4046	5.57653	-11.3937
hsa-miR-519a	3.71701	-3.30161	-0.302042	0.693772	-3.28884	-0.299678	-4.31153	2.68777	0.697805	3.70734	1.6831	5.69591	-0.328598	2.68412	3.71507	6.70107	2.72842	-1.31209	-1.29682	-1.29596	1.7206	7.71935	1.30104	3.71423	6.68819	4.66176	-1.28865	6.70124	-4.30416	1.72443	8.7556	-1.27881	-2.30101	0.680635	-0.29499	-0.299608	-3.31983	-3.3026	-0.234917	1.70264	9.713	2.67818	1.7953	-1.30982	-2.29025	5.67804	-0.302495	-1.26809	-0.291673
hsa-miR-519c	37.6035	-7.06678	-4.06721	-3.0714	-7.05401	-4.06485	-8.0767	-1.0774	-3.06737	-0.0578324	-2.08207	1.93074	-4.09377	-1.08105	-0.0501004	2.9359	-1.03675	-5.07726	-5.06199	-5.06113	-2.04925	3.95418	-2.46413	-0.0509374	2.92302	-4.10645	-5.05383	2.93607	-8.06933	-2.04074	4.99043	-5.04398	-6.06618	-3.08454	-4.06016	-9.08014	-7.085	-7.06777	-4.04187	-2.06253	5.94783	-1.08699	-6.08895	-5.07499	-6.05542	1.91287	-4.06767	-5.03326	-4.05684
hsa-miR-519d	3.71701	-3.30161	-0.302042	0.693772	-3.28884	-0.299678	-4.31153	2.68777	0.697805	3.70734	1.6831	5.69591	-0.328598	2.68412	3.71507	6.70107	2.72842	-1.31209	-1.29682	-1.29596	1.71592	7.71935	1.30104	3.71423	6.68819	-0.341274	-1.28865	6.70124	-4.30416	1.72443	8.7556	-1.27881	-2.30101	0.680635	-0.29499	-5.31497	-3.31983	-3.3026	-0.276699	1.70264	9.713	2.67818	-2.32378	-1.30982	-2.29025	5.67804	-0.302495	-1.26809	-0.291673
hsa-miR-519e	3.71701	-3.30161	-0.302042	0.693772	-3.28884	-0.299678	-4.31153	2.68777	0.697805	3.70734	1.6831	5.69591	7.56877	2.68412	3.71507	6.70107	2.72842	-1.31209	-1.29682	-1.29596	1.71592	7.71935	1.30104	3.71423	6.68819	-0.341274	-1.28865	6.70124	-4.30416	1.72443	8.7556	-1.27881	-2.30101	0.680635	-0.29499	-5.31497	-3.31983	-3.3026	-0.276699	1.70264	9.713	2.67818	-2.32378	-1.30982	-2.29025	5.67804	-0.302495	-1.26809	-0.291673
hsa-miR-520a#	3.71701	-3.30161	-0.302042	0.693772	-3.28884	-0.299678	-4.31153	2.68777	0.697805	3.70734	1.6831	5.69591	-0.328598	2.68412	3.71507	6.70107	2.72842	-1.31209	-1.29682	-1.29596	1.71592	7.71935	1.30104	3.71423	6.68819	-0.341274	-1.28865	6.70124	-4.30416	1.72443	8.7556	2.69962	-2.30101	0.680635	-0.29499	-5.31497	-3.31983	-3.3026	-0.276699	1.70264	9.713	2.67818	-2.32378	-1.30982	-2.29025	5.67804	-0.302495	-1.26809	-0.291673
hsa-miR-520a	-2.6279	8.47533	-6.64695	-5.65113	-9.63374	8.40461	7.45578	-3.65713	6.5187	-2.63757	-4.66181	-0.648995	6.25988	-3.66079	-2.62983	10.577	-3.61648	6.34198	-7.64172	-7.64086	-4.62898	1.37444	-5.04386	7.4765	0.343285	-6.68618	9.35096	7.34431	-10.6491	-4.62048	2.4107	-7.62372	-8.64592	-5.66427	-6.6399	9.32437	-9.66473	-9.6475	7.3327	-4.64227	3.3681	-3.66672	-8.66869	-7.65473	-8.63515	-0.66686	-6.6474	-7.61299	-6.63658
hsa-miR-520b	1.01958	-5.99904	4.98671	-2.00366	-5.98627	3.98289	-1.02154	6.01105	-1.99963	1.00991	-1.01433	2.99848	-3.02603	-0.0133125	1.01764	4.00364	0.0309905	-4.00952	-3.99425	-0.0242435	-0.981506	5.02192	-1.39639	1.0168	3.99076	-3.03871	-3.98609	4.00381	-4.01374	-0.973002	6.05817	-3.97624	1.97071	-2.0168	-2.99242	-8.0124	-6.01726	-2.95324	-2.97413	-0.994792	7.01557	-0.0192505	-5.02121	-4.00725	-4.98768	4.99261	-2.99993	-3.96552	2.09705
hsa-miR-520d-5p	-0.694863	0.336334	3.30291	-3.7181	0.350775	1.31164	-1.73368	5.26359	-3.71407	-0.704534	-2.72877	7.31634	0.285091	4.29808	-0.696801	2.2892	-1.68345	-5.72397	-5.70869	-0.69699	4.26296	3.30748	-3.11083	-0.697639	2.27632	-4.75315	-5.70053	2.28936	-1.67308	-2.68744	4.34373	-5.69068	1.285	-3.73124	-4.70686	-3.64701	-2.70397	-1.68482	-4.68857	-2.70923	5.30113	3.35031	0.335031	-5.72169	-1.71063	1.26617	-4.71437	-5.67996	2.28641
hsa-miR-520f	3.71701	-3.30161	-0.302042	0.693772	-3.28884	-0.299678	-4.31153	2.68777	0.697805	3.70734	1.6831	5.69591	-0.328598	2.68412	3.71507	6.70107	2.72842	-1.31209	-1.29682	-1.29596	1.71592	7.71935	1.30104	3.71423	6.68819	-0.341274	-1.28865	6.70124	-4.30416	1.72443	8.7556	6.74294	-2.30101	0.680635	-0.29499	-5.31497	-3.31983	-3.3026	-0.276699	1.70264	9.713	2.67818	-2.32378	-1.30982	-2.29025	5.67804	-0.302495	-1.26809	-0.291673
hsa-miR-520g	2.52262	-4.496	3.44759	-0.500616	-4.48322	-1.49407	1.49395	1.49338	-0.496583	2.51295	0.488712	4.50152	-1.52299	1.48973	2.52068	5.50668	1.53403	-2.50648	-2.49121	-2.49034	0.521537	6.52496	0.106657	2.51985	5.4938	-1.53566	-2.48304	5.50685	-5.49855	0.530041	7.56122	-2.4732	-0.523434	-0.513753	-1.48938	-0.327496	-4.51422	-4.49698	3.52428	0.508251	8.51861	1.48379	-3.51817	-2.50421	-3.48463	4.48366	-1.49688	-2.46247	-1.48606
hsa-miR-521	3.71701	-3.30161	-0.302042	0.693772	-3.28884	-0.299678	-4.31153	2.68777	0.697805	3.70734	1.6831	5.69591	-0.328598	2.68412	3.71507	6.70107	2.72842	-1.31209	-1.29682	-1.29596	1.71592	7.71935	1.30104	3.71423	6.68819	-0.341274	-1.28865	6.70124	-4.30416	1.72443	8.7556	5.68804	-2.30101	0.680635	-0.29499	-5.31497	-3.31983	-1.91771	-0.276699	1.70264	9.713	2.67818	4.71337	-1.30982	-2.29025	5.67804	-0.302495	-1.26809	-0.291673
hsa-miR-522	3.71701	-3.30161	-0.302042	0.693772	-3.28884	-0.299678	-4.31153	2.68777	0.697805	3.70734	1.6831	5.69591	-0.328598	2.68412	3.71507	6.70107	2.72842	-1.31209	-1.29682	-1.29596	1.71592	7.71935	1.30104	3.71423	6.68819	-0.341274	-1.28865	6.70124	-4.30416	1.72443	8.7556	-1.27881	-2.30101	0.680635	-0.29499	-5.31497	-3.31983	-3.3026	-0.276699	1.70264	9.713	2.67818	-2.32378	-1.30982	-2.29025	5.67804	2.7853	-1.26809	8.82426
hsa-miR-523	3.21773	-3.80089	-0.801322	0.194492	-3.78812	-0.798958	-4.81081	7.18129	0.198525	3.20806	1.18382	5.19663	-0.827878	2.18484	3.21579	6.20179	2.22914	-1.81137	-1.7961	-1.79524	1.21664	7.22007	0.801765	3.21495	6.18891	-0.840554	-1.78793	6.20196	-4.80344	1.22515	8.25632	-1.77809	-2.80029	0.181355	-0.79427	-5.81425	-3.81911	-3.80188	-0.775979	7.24049	9.21372	2.1789	-2.82306	5.16519	-2.78953	5.17876	-0.801775	-1.76737	-0.790953
hsa-miR-525-3p	3.3163	-3.70232	-0.702748	0.293066	0.317516	-0.700384	-4.71223	2.28707	0.297099	3.30663	1.28239	5.2952	-0.729304	2.28341	3.31437	6.30037	2.32772	5.30705	-1.69752	-1.69666	1.31522	7.31864	0.900339	3.31353	6.28749	-0.74198	-1.68936	6.30053	-4.70486	1.32372	8.3549	-1.67952	-2.70172	0.279929	-0.695696	-5.71567	-3.72053	-3.7033	-0.677405	1.30193	9.3123	2.27747	-2.72449	-1.71053	-2.69095	5.27734	-0.703201	-1.66879	-0.692379
hsa-miR-526b	3.71701	-3.30161	-0.302042	0.693772	-3.28884	-0.299678	-4.31153	2.68777	0.697805	3.70734	15.6814	5.69591	14.706	16.6818	14.7663	16.7346	14.8012	15.8062	16.8022	15.8584	1.71592	19.7256	1.30104	3.71423	6.68819	-0.341274	-1.28865	16.9542	15.6971	1.72443	17.6541	15.7924	-2.30101	18.7424	19.831	16.6901	16.7871	15.6515	-0.276699	1.70264	9.713	18.8051	-2.32378	-1.30982	15.7845	16.8003	15.7081	19.7136	15.6938
hsa-miR-532	-6.58252	-0.599054	0.35584	2.40576	0.434419	0.400659	-0.600701	3.42127	-0.608856	1.37318	-8.61643	-4.60362	-1.66123	-1.66237	2.39573	-3.59846	2.43636	-0.637134	0.383182	0.41534	1.4099	-2.58018	-8.99849	-6.5853	2.42727	-0.632515	1.41263	-3.59829	-1.58046	0.468302	-1.54393	-4.63204	-1.57304	0.401162	1.41152	0.421126	0.389413	-0.583579	-0.522555	-8.59689	-0.586529	3.31749	0.346574	3.40107	-0.578509	-4.62149	-1.63595	1.45514	-1.59304
hsa-miR-532-3p	-6.795	-1.7786	-0.794009	0.188313	-1.79785	-2.82024	-3.81002	-7.82424	26.2106	-0.778912	-2.79802	-4.8161	-2.80155	-7.82789	-1.81075	-3.81094	-7.78359	-2.82575	-2.81287	-1.77696	-0.781206	-2.79266	-9.21097	-6.79778	-3.82382	-0.826246	2.2193	-3.81077	-4.77519	-1.80046	-1.75641	-2.73549	-2.75606	-0.81371	0.208178	-1.79824	-1.81673	-5.80438	-1.74435	-8.80937	-0.799009	1.18944	-1.81548	0.206318	-3.77511	-4.83397	-3.80418	1.207	-10.8037
hsa-miR-539	2.82253	-1.19378	-7.20855	3.81596	-0.204116	0.824908	0.81654	-4.21874	0.793234	3.75202	-5.22341	-1.2106	-1.14732	-4.22239	-3.19144	-0.205438	1.79069	-0.180926	-8.20333	1.80228	1.82324	0.812838	-5.60547	-3.19228	6.79328	0.784758	3.81356	-0.205274	-1.1843	2.8103	1.84909	-8.18532	-1.30601	1.81008	2.86315	1.80646	0.814064	-4.18905	-7.18321	-5.20387	2.80649	2.7912	0.787167	2.79957	-0.145124	-1.22496	-7.20901	1.87	-7.19818
hsa-miR-541	3.51847	-3.50015	-0.500583	0.495231	-3.48738	-0.498219	-2.52466	2.48923	0.499264	3.5088	1.48456	5.49737	-0.527139	2.48558	3.51653	6.50253	2.52988	-1.51063	-1.49536	-1.4945	1.51738	7.52081	1.1025	3.51569	6.48965	-0.539815	-1.48719	6.5027	-4.5027	1.52589	8.55706	-1.47735	-2.49955	0.482094	-0.493531	-1.48089	-3.51837	-3.50114	-0.47524	1.5041	9.51446	2.47964	-2.52232	-1.50836	-2.48879	5.4795	-0.501036	-1.46663	-0.490214
hsa-miR-542-3p	2.50903	-4.5096	-1.51002	-0.514211	1.55278	-1.50766	0.510718	1.47979	-0.510178	2.49936	0.475117	4.48793	4.49066	1.47614	2.50709	5.49309	1.52044	-2.52008	-2.5048	-2.50394	0.507942	6.51137	0.0930624	2.50625	5.48021	-1.54926	2.53351	5.49325	-5.48323	0.516446	7.54762	-2.48679	-3.50899	-0.527348	-1.50297	-6.52295	-4.52781	-4.51058	-1.48468	0.494656	8.50502	1.4702	-3.53176	2.50504	-3.49823	4.47006	-1.51048	3.55655	-1.49966
hsa-miR-542-5p	3.71701	-3.30161	-0.302042	0.693772	-3.28884	-0.299678	-4.31153	2.68777	0.697805	3.70734	1.6831	5.69591	-0.328598	2.68412	3.71507	6.70107	2.72842	-1.31209	-1.29682	-1.29596	1.71592	7.71935	1.30104	3.71423	6.68819	4.66478	4.71701	6.70124	-4.30416	1.72443	8.7556	-1.27881	-2.30101	0.680635	-0.29499	-5.31497	-3.31983	-3.3026	-0.276699	1.70264	9.713	2.67818	-2.32378	-1.30982	-2.29025	5.67804	-0.302495	5.76483	-0.291673
hsa-miR-544	3.71701	-3.30161	-0.302042	0.693772	-3.28884	-0.299678	-4.31153	2.68777	0.697805	3.70734	1.6831	5.69591	-0.328598	2.68412	3.71507	6.70107	2.72842	-1.31209	-1.29682	-1.29596	1.71592	7.71935	1.30104	3.71423	6.68819	-0.341274	-1.28865	6.70124	-4.30416	1.72443	8.7556	-1.27881	-2.30101	0.680635	-0.29499	-5.31497	-3.31983	-3.3026	-0.276699	1.70264	9.713	2.67818	-2.32378	-1.30982	-2.29025	5.67804	-0.302495	-1.26809	-0.291673
hsa-miR-545	1.1085	0.127512	-2.91055	-1.91474	1.11869	3.10109	0.102095	0.0792655	-1.9107	1.09883	-0.925408	3.0874	1.11984	0.0756115	1.10656	4.09257	0.119914	-3.9206	-3.90533	-3.90446	-0.892582	5.11084	-1.30746	1.10573	4.07968	-2.94978	-3.89716	4.09273	-6.91266	3.13539	6.1471	-0.888998	-4.90952	-1.92787	-2.9035	0.0848785	-0.918921	-3.9444	-2.88521	-0.905868	7.10449	4.05906	1.10419	1.1035	-4.89875	3.06954	-2.911	-3.87659	1.11238
hsa-miR-548a	1.91091	-0.135989	-2.10814	5.95409	-5.09493	-2.10577	-6.11762	6.9045	-1.10829	1.90124	5.93658	9.94003	2.90749	0.878023	1.90897	4.89498	0.922326	-3.11819	-3.10292	-3.10205	4.94037	5.91325	-0.505051	1.90814	4.88209	-2.14737	-3.09475	4.89514	-2.07729	5.95815	6.94951	3.9506	-4.10711	-1.12546	-2.10109	-1.08387	1.93533	-0.0743431	-2.0828	-0.103457	7.90691	7.82751	-4.12988	-3.11592	-4.09634	3.87195	2.90082	-3.07418	-2.09777
hsa-miR-548a-5p	3.71701	-3.30161	-0.302042	0.693772	-3.28884	-0.299678	-4.31153	2.68777	0.697805	3.70734	1.6831	5.69591	-0.328598	2.68412	3.71507	6.70107	2.72842	-1.31209	-1.29682	-1.29596	1.71592	7.71935	1.30104	3.71423	6.68819	-0.341274	-1.28865	6.70124	-4.30416	1.72443	8.7556	-1.27881	-2.30101	0.680635	-0.29499	-5.31497	-3.31983	-3.3026	-0.276699	1.70264	9.713	2.67818	3.70183	-1.30982	-2.29025	5.67804	-0.302495	-1.26809	-0.291673
hsa-miR-548b-5p	3.00574	-4.01288	-1.01331	-0.0174996	-4.00011	-1.01095	-5.0228	9.08921	-0.0134666	2.99607	0.971828	4.98464	5.00823	1.97285	3.0038	5.9898	2.01715	-2.02336	-2.00809	-2.00723	1.00465	7.00808	0.589773	3.00296	5.97692	-1.05255	-1.99993	5.98997	-5.01543	1.01316	8.04433	-1.99008	4.99969	-0.0306366	-1.00626	-6.02624	-4.0311	-4.01387	-0.987971	0.991367	9.00173	1.96691	5.03279	5.99476	-3.00152	4.96677	-1.01377	-1.97936	-1.00294
hsa-miR-548c	1.71886	-0.307872	4.70165	-1.30438	2.7008	-2.29783	-6.30968	0.68962	-1.30035	1.70919	-0.315053	3.69776	3.68518	0.685966	1.71692	4.70292	0.730269	-3.31025	-3.29497	3.73385	-0.282228	5.7212	-0.697108	1.71608	4.69004	-2.33943	-3.28681	4.70308	-6.30231	-0.273724	6.75745	2.7565	-4.29917	-1.31752	-2.29314	-7.31312	-5.31798	-5.30075	-2.27485	-0.295514	7.71485	8.70655	1.73357	-3.30797	-4.2884	3.67989	-2.30065	-3.26624	-2.28983
hsa-miR-548c-5p	2.00913	-5.00949	2.99748	-1.0141	-4.99671	-2.00755	0.0445856	6.98726	-1.01007	1.99946	-0.0247754	3.98803	-2.03647	0.976244	2.0072	4.9932	1.02055	-3.01997	-3.00469	-3.00383	0.0080496	6.01147	-0.40683	2.00636	4.98032	-2.04915	-2.99653	4.99336	-6.01203	0.0165536	7.04773	-2.98669	1.99458	-1.02724	-2.00287	-0.99033	-5.0277	-5.01047	-1.98457	-0.0052364	8.00513	0.970306	4.98808	4.99681	-3.99812	3.97017	-2.01037	-2.97596	-1.99955
hsa-miR-548d	3.71701	-3.30161	-0.302042	0.693772	-3.28884	-0.299678	-4.31153	2.68777	0.697805	3.70734	1.6831	5.69591	-0.328598	2.68412	3.71507	6.70107	2.72842	-1.31209	-1.29682	-1.29596	1.71592	7.71935	1.30104	3.71423	6.68819	-0.341274	-1.28865	6.70124	-4.30416	1.72443	8.7556	-1.27881	-2.30101	0.680635	-0.29499	-0.281441	-3.31983	0.71361	-0.276699	1.70264	9.713	2.67818	-2.32378	-1.30982	-2.29025	5.67804	-0.302495	-1.26809	-0.291673
hsa-miR-548d-5p	3.11504	-3.90359	5.11572	0.091798	-3.89081	-0.901652	-4.9135	2.0858	0.095831	3.10536	1.08113	5.09394	-0.930572	2.08215	3.1131	6.0991	2.12645	-1.91407	-1.89879	-1.89793	1.11395	7.11738	0.699071	3.11226	6.08622	-0.943248	-1.89063	6.09926	-4.90613	1.12245	8.15363	-1.88078	-2.90299	0.078661	-0.896964	2.11425	-3.9218	-3.90457	-0.878673	1.10067	9.11103	2.07621	3.10069	7.10592	-2.89222	5.07607	-0.904469	3.15296	-0.893647
hsa-miR-551b	39.0446	-7.2269	-4.22733	-3.23151	-7.21412	-4.22496	-8.23681	-1.23751	-3.22748	-0.217945	-2.24218	1.77063	-4.25388	-1.24116	-0.210213	2.77579	-1.19686	-5.23738	-5.2221	-5.22124	-2.20936	3.79407	-2.62424	-0.21105	2.76291	3.77977	2.79946	2.77595	-8.22944	-2.20085	4.83032	-5.20409	-6.2263	-3.24465	2.82188	0.771154	-7.24511	-7.22788	-4.20198	-2.22264	5.78772	-1.2471	-6.24906	-5.2351	-6.21553	1.75276	-4.22778	2.83663	-4.21696
hsa-miR-556-3p	3.71701	-3.30161	-0.302042	0.693772	-3.28884	-0.299678	-4.31153	2.68777	0.697805	3.70734	1.6831	5.69591	-0.328598	2.68412	3.71507	6.70107	2.72842	-1.31209	-1.29682	-1.29596	1.71592	7.71935	1.30104	3.71423	6.68819	-0.341274	-1.28865	6.70124	-4.30416	1.72443	8.7556	-1.27881	-2.30101	0.680635	-0.29499	-5.31497	1.66997	-3.3026	-0.276699	1.70264	9.713	2.67818	-2.32378	-1.30982	-2.29025	5.67804	-0.302495	-1.26809	-0.291673
hsa-miR-556-5p	3.71701	-3.30161	-0.302042	0.693772	-3.28884	-0.299678	-4.31153	2.68777	0.697805	3.70734	1.6831	5.69591	-0.328598	2.68412	3.71507	6.70107	2.72842	-1.31209	-1.29682	-1.29596	1.71592	7.71935	1.30104	3.71423	6.68819	-0.341274	-1.28865	6.70124	-4.30416	1.72443	8.7556	-1.27881	-2.30101	0.680635	-0.29499	-5.31497	-3.31983	-3.3026	-0.276699	1.70264	9.713	2.67818	-2.32378	-1.30982	-2.29025	5.67804	-0.302495	-1.26809	-0.291673
hsa-miR-570	3.71701	-3.30161	-0.302042	0.693772	-3.28884	-0.299678	-4.31153	2.68777	0.697805	3.70734	1.6831	5.69591	-0.328598	2.68412	3.71507	6.70107	2.72842	-1.31209	-1.29682	-1.29596	1.71592	7.71935	1.30104	3.71423	6.68819	-0.341274	-1.28865	6.70124	-4.30416	1.72443	8.7556	-1.27881	-2.30101	0.680635	-0.29499	-1.27838	-3.31983	-3.3026	-0.276699	1.70264	9.713	5.6799	-2.32378	3.6549	-2.29025	5.67804	-0.302495	2.75155	-0.291673
hsa-miR-574-3p	-4.49926	1.47775	2.52765	4.50442	2.5275	1.51346	1.49416	-5.5285	0.491751	-4.50893	2.50538	4.51112	-0.557428	2.48818	3.53284	6.53493	1.53256	0.471688	-0.481219	3.51606	4.50377	7.50438	-6.91523	-4.50204	4.50487	2.47847	5.49961	-1.51503	-0.489278	0.573264	6.57336	1.51948	0.513516	2.47384	4.51909	3.49354	2.49364	-2.51471	0.506974	-6.51363	1.49673	5.4723	3.48104	3.51042	1.51682	-1.53257	-0.538085	4.50685	2.48965
hsa-miR-576-3p	29.3751	-2.58263	-7.61314	-6.61732	-0.567058	-0.582557	-3.61015	2.41475	-6.61329	-3.60375	-5.62799	-1.61518	-7.63969	-1.59583	-3.59602	3.39957	-4.58267	-8.62319	-8.60791	-3.58837	1.44032	0.408256	-6.01005	-3.59686	-0.622902	-1.62224	0.417267	-0.609856	-11.6153	-5.58666	1.44451	-6.58829	-3.60193	-6.63046	-7.60608	-3.58837	-5.6236	-7.60493	-7.58779	-5.60845	2.40191	1.39154	-2.62872	-0.601343	-9.60134	-1.63305	-7.61359	-1.54236	-7.60277
hsa-miR-576-5p	0.810986	-6.20764	3.79353	-2.21225	1.84916	-3.2057	-7.21755	-0.21825	-2.20822	14.8159	-1.22292	2.78989	-3.23462	-0.221904	0.809048	3.79505	-0.177601	-4.21812	-4.20284	-4.20198	-1.1901	4.81333	-1.60498	0.808211	3.78217	-3.2473	2.83731	3.79521	-7.21018	-1.18159	5.84958	-4.18483	-0.237555	3.75341	-3.20101	-1.17679	0.795479	-6.20862	-3.18272	-1.20338	6.80698	-0.227842	1.7972	-4.21584	-5.19627	2.77202	-3.20852	2.84146	-3.1977
hsa-miR-579	29.1501	-6.88855	-7.90577	0.0917722	-1.89519	-7.90341	-2.92566	2.06761	0.105527	-3.89639	-5.92063	-1.90782	-3.92089	-4.91961	-3.88866	-0.902655	-4.87531	-4.9168	-2.87942	-8.89968	-5.8878	0.115621	-6.30268	-3.88949	-0.915537	-7.945	-1.84222	-0.902491	-4.88331	-0.870632	1.15188	-5.88383	-1.89323	-6.92309	-7.89872	-1.90496	-3.91221	-5.92676	-7.88043	-5.90109	2.10927	1.07807	-1.94032	0.110702	-2.85588	-1.92568	-0.89513	-2.87015	-7.8954
hsa-miR-582-3p	1.61574	-5.40288	-2.40331	4.60331	1.58058	-2.40095	-6.4128	8.61771	-1.40347	1.60607	-0.418171	3.59464	-2.42987	0.582848	1.6138	4.5998	0.627151	-3.41336	-3.39809	-3.39723	-0.385346	5.61808	-0.800226	1.61296	4.58692	-2.44254	-3.38992	4.59997	-6.40543	-0.376842	6.65433	-3.38008	4.57953	-1.42064	-2.39626	-7.41624	-5.4211	-5.40387	-2.37797	-0.398632	7.61173	0.57691	-4.42505	3.59681	-4.39152	3.57677	-2.40377	-3.36936	-2.39294
hsa-miR-589	2.51856	-4.50006	-1.50049	-0.504677	1.53564	-1.49813	0.451584	1.48932	-0.500644	2.50889	0.484651	4.49746	-1.52705	1.48567	2.51662	5.50262	1.52997	-2.51054	-2.49527	-2.4944	0.517476	6.5209	0.102596	2.51579	5.48974	-1.53972	-2.4871	5.50279	-5.50261	0.52598	7.55716	-2.47726	-3.49946	-0.517814	4.552	0.48146	-4.51828	-4.50104	4.51987	0.50419	8.51455	1.47973	-3.52223	3.54344	-3.48869	4.4796	-1.50094	4.52304	-1.49012
hsa-miR-590-5p	0.700948	-1.29584	-0.301872	1.68747	-0.313479	-1.29441	-1.29194	2.69126	-0.286125	-0.296	-1.30952	-4.33974	-2.33622	-7.35153	0.720575	-3.33457	-7.30722	-3.33603	-2.30565	-0.300269	2.71164	-2.3163	-8.7346	0.710723	-3.34746	-2.3166	-0.29992	-3.33441	-3.32431	-2.2914	-1.28004	1.7429	-2.30112	-2.30813	-3.32356	-0.350809	-1.33468	-2.29476	-5.27923	-8.33301	-0.322644	4.66728	-1.35372	0.678601	-1.29482	3.66372	-1.31138	-1.26648	-1.29872
hsa-miR-597	3.40658	0.432234	4.45632	2.35398	-9.5845	1.39101	-0.614139	6.34469	-5.59786	-2.58832	6.42783	10.5268	1.40453	4.43291	-2.58059	0.405411	2.47711	2.40551	1.60349	-0.558327	-4.57974	11.443	-4.99462	-2.58143	0.392529	-6.63694	0.459767	0.405575	-1.57387	2.37955	2.45994	3.47839	1.42261	-5.61503	-6.59065	-0.556314	-0.57869	-9.59826	-6.57236	-4.59302	3.41734	5.3553	1.33948	2.43961	0.466803	-0.617617	2.3691	0.465218	-6.58734
hsa-miR-598	4.98962	1.00579	0.969316	-4.006	2.04819	1.00189	0.997587	-2.012	-4.00196	-0.99243	-3.01667	0.996141	-5.02837	-2.01565	-0.984698	2.0013	-1.97135	0.991728	1.05074	2.04447	5.02482	3.01958	-3.39872	-0.985535	1.98842	-5.04104	4.03547	2.00147	0.0184638	-2.97534	4.05584	0.0205248	2.05594	2.00492	3.03619	4.0258	3.02501	-0.99356	2.04294	-2.99713	5.01323	3.95248	2.98827	3.01574	2.02119	5.99614	-5.00226	4.07825	1.03864
hsa-miR-615-5p	3.2243	-3.79432	-0.794754	0.20106	-3.78155	-0.79239	0.122877	2.19506	0.205093	3.21463	1.19039	5.2032	-0.82131	2.19141	3.22236	6.20836	2.23571	-1.8048	-1.78953	-1.78867	1.22321	7.22664	0.808333	3.22152	6.19548	-0.833986	-1.78137	6.20853	-4.79687	1.23172	8.26289	-1.77152	-2.79372	0.187923	-0.787702	-5.80768	-3.81254	-3.79531	-0.769411	1.20993	9.22029	2.18547	-2.81649	-1.80253	-2.78296	5.18533	-0.795207	-1.7608	-0.784385
hsa-miR-616	3.01603	-4.00259	-1.00302	-0.007206	-3.98981	-1.00066	1.99727	1.9868	-0.003173	3.00636	0.982122	4.99493	-1.02958	1.98314	3.01409	6.00009	2.02744	-2.01307	-1.9978	-1.99693	1.01495	7.01837	0.600067	3.01326	5.98721	-1.04225	-1.98963	6.00026	-5.00514	1.02345	8.05463	-1.97979	-3.00199	-0.020343	-0.995968	0.988696	-4.02081	-4.00357	-0.977677	1.00166	9.01202	1.9772	-3.02476	-2.0108	3.01741	4.97707	-1.00347	-1.96906	-0.992651
hsa-miR-618	7.21595	-4.58169	-1.58211	-0.586301	0.420922	1.45214	-5.5916	1.4077	-0.582268	2.42727	0.403027	4.41584	-1.60867	1.40405	2.435	5.421	1.44835	-2.59217	-2.57689	-2.57603	6.39915	6.43928	0.020972	2.43416	5.40812	-1.62135	4.52161	5.42116	-5.58423	0.444356	7.47553	-2.55888	-3.58108	-0.599438	-1.57506	-6.59504	-4.5999	-4.58267	-1.55677	0.422566	8.43293	1.39811	-3.60385	3.4485	-3.57032	4.39797	-1.58257	3.41294	-1.57175
hsa-miR-625	2.22097	1.19852	-1.79808	0.154897	-0.827573	-1.79572	-1.75781	1.19173	-0.798235	2.2113	0.18706	4.19987	-1.82464	1.18808	2.21903	5.20503	1.23238	-2.80813	-2.79286	-0.793529	2.16536	6.22331	-0.194995	2.21819	5.19215	3.14577	4.22029	5.2052	-5.8002	0.228389	7.25957	3.24941	0.210444	-0.815405	2.20863	2.13888	-0.883033	-4.79863	1.28428	0.206599	8.21696	1.18214	2.15887	3.20053	-3.78628	4.18201	-1.79853	3.26542	-1.78771
hsa-miR-627	1.81516	-0.20172	-2.2039	-1.20808	-0.181349	1.81785	-6.21338	5.77398	-1.20405	1.80549	-0.218754	3.79406	-1.18799	0.782265	1.81322	4.79922	0.826568	-3.21395	-3.19867	-3.19781	-0.185929	5.8175	-0.600809	1.81238	4.78634	-2.24313	-3.19051	4.79938	-1.18994	5.85801	6.85375	-3.18066	-4.20287	-1.22122	-2.19684	-1.20646	-5.22168	-5.20445	-2.17855	-0.199215	7.81115	0.776327	-2.22934	1.81569	-4.1921	3.77619	-2.20435	2.86829	-2.19353
hsa-miR-628-5p	11.6471	0.853858	-4.20067	-3.20486	-1.13287	-4.19831	-1.18037	-1.21086	2.81823	-0.19129	28.8274	33.8093	-4.22723	-1.21451	-0.183558	19.8647	22.8628	25.799	-5.19545	-3.20894	0.859052	34.8619	14.4334	-0.184395	17.7853	-4.2399	2.87143	19.7993	-5.15932	0.873957	4.8891	26.8541	-6.19964	21.8302	19.8402	-3.25931	-6.25399	20.7836	-4.17533	23.8702	23.9064	-1.22045	-0.189336	2.85286	-5.22456	18.7764	25.8354	-5.16671	18.8372
hsa-miR-629	1.6155	0.597563	-2.40355	-0.389665	-0.395026	-2.40119	-2.39828	5.57254	-1.40371	1.60583	-0.418411	3.5944	1.56498	0.582608	1.61356	4.59956	0.626911	-3.4136	-3.39833	-3.39747	-0.385586	5.61784	-0.800466	1.61272	4.58668	0.59445	2.59029	4.59973	0.610182	-0.377082	6.65409	-3.38032	-4.40252	-1.42088	1.61597	-0.410229	1.61494	0.613339	2.59415	-0.398872	7.61149	0.57667	-0.409611	1.58482	-0.378969	3.57653	1.49783	3.65547	-2.39318
hsa-miR-636	25.1044	-2.22374	0.775919	-8.2487	-2.23498	-1.24479	-3.23846	4.79017	-8.24467	-5.23514	2.80626	-3.24657	-9.27107	1.74595	-5.2274	-2.2414	-6.21405	0.791442	-10.2393	-1.22452	-7.22655	7.71531	-7.64143	-5.22824	-2.25428	-2.23865	-3.20341	-2.24124	-4.22217	-7.21805	-0.186871	-0.198006	-2.24606	-8.26184	-1.21862	-4.22873	-3.26049	-3.20981	-1.19569	-7.23984	0.770526	-6.26429	-1.23114	-0.221702	-3.20533	-3.26443	-0.199378	-3.1825	-0.307834
hsa-miR-642	1.60746	1.64476	-2.4116	-1.41578	1.62097	-2.40923	0.599165	0.578219	-1.41175	1.59779	-0.426454	3.58636	-2.43815	5.58404	1.60552	4.59152	0.618869	-3.42165	-3.40637	-3.40551	-0.393628	5.6098	-0.808508	1.60468	4.57864	-2.45083	5.63229	4.59168	-0.393146	-0.385124	6.64605	0.649379	-4.41057	4.5784	2.61664	0.605878	2.59502	-5.41215	3.63924	-0.406914	7.60345	0.568628	0.58886	2.61534	1.62666	3.56849	-2.41205	3.65607	-2.40123
hsa-miR-651	3.11491	-3.90371	-0.904138	6.11263	-3.89093	-0.901774	-4.91362	2.08568	0.0957093	3.10524	1.081	5.09381	-0.930694	2.08202	3.11298	6.09898	2.12633	-1.91419	-1.89891	-1.89805	1.11383	7.11725	0.698949	3.11214	6.0861	-0.94337	-1.89075	6.09914	-4.90625	1.12233	8.15351	-1.88091	-2.90311	0.0785393	-0.897086	-5.91706	-3.92192	-3.90469	-0.878795	1.10054	9.11091	2.07609	-2.92588	-1.91192	-2.89234	5.07595	-0.904591	-1.87018	-0.893769
hsa-miR-652	-5.19592	-0.188784	-0.199406	2.81384	-1.17401	-0.189442	-0.208301	2.75386	0.805919	0.782235	-7.22982	-3.21701	-2.26757	-5.19735	2.80676	-2.21185	1.80638	-1.2408	-1.19083	-0.174541	3.79582	-1.19358	-7.61188	-5.19869	-2.22473	-0.239378	2.79749	-2.21169	-2.2429	-0.182052	-0.157319	-5.16515	-1.20757	-2.20191	0.811898	2.79382	0.782337	-3.18499	-2.17708	-7.21029	0.800078	3.75098	-0.201561	2.79836	-0.224051	1.77867	-6.20198	2.82938	-9.2046
hsa-miR-654	2.61152	-4.4071	-1.40753	3.56765	-4.39433	-1.40517	1.65852	1.58228	-0.407687	2.60185	0.577608	4.59042	-1.43409	1.57863	10.5915	5.59558	1.62293	-2.41758	-2.40231	-2.40145	0.610434	6.61386	0.195554	2.60874	5.5827	2.58646	10.6062	5.59575	-5.40965	0.618938	7.65011	-2.3843	-3.4065	6.54405	7.64711	5.58814	-4.42532	-4.40809	-1.38219	0.597148	8.60751	1.57269	-3.42927	-2.41531	-3.39574	4.57255	-1.40799	7.63127	-1.39716
hsa-miR-654-3p	1.77786	0.599209	-3.43659	-2.44078	1.61519	3.61741	0.578442	-0.446779	-2.43675	0.572788	-1.45145	2.56136	-3.46315	-0.450433	7.61833	3.56652	-0.406129	-4.44664	-4.43137	-4.43051	-1.41863	4.5848	-1.83351	0.579683	3.55364	-3.47583	4.59393	3.56669	-1.40093	-1.41012	5.62105	-4.41336	-5.43556	-2.45392	1.61697	2.59848	-6.45438	-6.43715	-3.41125	-1.43191	6.57845	-0.45637	-5.45833	3.57364	-5.4248	2.54349	-3.43705	1.62744	-3.42622
hsa-miR-655	30.8029	-1.97845	-8.00609	-2.96891	-2.98433	-2.91575	-2.00308	1.05664	-7.00625	-3.99671	-6.02095	-2.00814	-8.03265	-5.01993	-2.95692	-1.00298	-4.97563	-5.99046	-8.91458	-1.93039	-5.98813	0.0152965	-6.40301	-3.98982	-1.01586	-2.02118	0.0270435	-1.00282	-4.98504	-5.97962	1.05155	-8.98286	-3.01051	-3.98582	-2.96841	-0.978285	-2.99726	-10.9863	-7.98075	-6.00141	2.00895	1.00015	-3.01211	-0.974836	-2.99241	-2.02601	-8.00655	-2.93811	-7.99573
hsa-miR-660	-6.70009	0.306336	1.28969	1.30224	0.306039	1.3159	-0.698058	4.24777	-1.69603	0.326205	-0.780752	-4.72119	0.252899	3.29166	0.318191	-3.71603	-7.68868	0.304791	1.32874	0.32445	2.32233	-2.69775	-9.11605	1.26234	-3.72891	-0.749922	0.309084	-3.71586	-0.703192	1.28389	4.36701	0.341116	0.320579	-0.70313	0.328852	-0.710168	0.295421	-0.708784	-0.701805	-1.68764	-0.704097	4.33489	0.271184	4.3104	0.324195	-4.73905	-1.70003	0.323908	1.33861
hsa-miR-671-3p	-2.90835	0.0910156	0.100795	1.09893	1.10877	1.11035	-0.890175	3.11555	0.0911416	-2.91802	-4.94226	-0.929453	-0.936715	-3.94124	-2.91029	0.0757096	-3.89694	-0.895896	-1.94502	-1.88697	-4.90944	1.09399	-5.32432	-2.91113	0.0628276	1.03278	3.09608	0.0758736	-4.92165	2.11264	2.13024	-7.90417	-0.946965	-5.94473	0.133804	1.08169	1.08814	-9.92796	-6.90206	-4.92272	3.08764	4.0454	1.0748	3.09552	0.116762	-0.947318	-6.92786	2.12223	-6.91704
hsa-miR-708	9.06998	-1.01733	-3.02799	-2.03218	2.01938	1.00664	-4.93357	-0.0381763	-2.02814	0.98139	-1.04285	2.96996	-3.05455	7.86946	0.989122	3.97512	0.0024727	-4.03804	-4.02277	-4.0219	-1.01002	4.9934	-1.4249	0.988285	3.96224	-3.06722	-4.0146	3.97529	-0.0151603	-1.00152	6.02966	-4.00476	-5.02696	-2.04531	-3.02094	0.0090727	-6.04578	-6.02854	-3.00265	-1.02331	6.98705	11.973	1.94951	2.98473	-5.01619	2.9521	6.99779	4.79277	-3.01762
hsa-miR-744	2.12421	0.0707152	0.0807422	3.09998	-0.880052	0.0876022	-0.898334	2.09526	0.130424	-5.91056	-7.93479	-3.92198	-0.927389	0.0747642	1.09962	2.0983	0.118437	-0.919993	-1.87865	-0.875087	3.13395	-1.89855	-8.31685	-5.90366	-2.9297	2.07132	5.12227	-2.91666	-1.87742	0.124754	-0.86229	-3.87475	-0.875757	1.08455	3.11638	2.09553	0.0840782	-3.90069	1.14373	-7.91526	0.0951072	5.09326	-0.942419	2.09916	-0.87454	3.08143	-9.92039	4.14988	-9.90957
hsa-miR-758	-0.586141	1.45135	1.42441	-3.60938	-0.595598	1.39677	-0.630191	5.34993	-3.60535	-0.595811	12.3754	15.4382	-4.63175	-1.61903	8.52125	2.39792	6.5471	-5.61524	2.54581	1.37106	6.3864	18.1398	-3.00211	-0.588916	2.38504	-4.64442	0.404296	2.39809	-1.60772	-2.57872	4.45245	9.49544	3.30188	-3.62252	-4.59814	0.398949	0.396374	-1.58123	-4.57985	-2.60051	5.40985	-1.62497	-6.62693	3.40067	-6.5934	1.37489	-4.60565	-1.59479	3.45695
hsa-miR-872	3.71701	-3.30161	-0.302042	0.693772	-3.28884	-0.299678	-4.31153	2.68777	0.697805	3.70734	1.6831	5.69591	-0.328598	2.68412	3.71507	6.70107	2.72842	-1.31209	-1.29682	-1.29596	1.71592	7.71935	1.30104	3.71423	6.68819	-0.341274	-1.28865	6.70124	-4.30416	1.72443	8.7556	-1.27881	-2.30101	0.680635	-0.29499	-5.31497	-3.31983	-3.3026	-0.276699	1.70264	9.713	2.67818	-2.32378	-1.30982	-2.29025	5.67804	-0.302495	-1.26809	-0.291673
hsa-miR-873	3.71701	-3.30161	-0.302042	0.693772	-3.28884	-0.299678	-4.31153	2.68777	0.697805	3.70734	1.6831	5.69591	-0.328598	2.68412	3.71507	6.70107	2.72842	-1.31209	-1.29682	-1.29596	1.71592	7.71935	1.30104	3.71423	6.68819	-0.341274	-1.28865	6.70124	-4.30416	1.72443	8.7556	-1.27881	-2.30101	0.680635	-0.29499	-5.31497	1.70504	-3.3026	-0.276699	1.70264	9.713	2.67818	-2.32378	-1.30982	-2.29025	5.67804	-0.302495	-1.26809	-0.291673
hsa-miR-874	3.6397	-0.411039	1.68372	2.55553	1.55574	1.64877	-2.4563	-4.43088	-0.373913	-3.41132	-5.43555	-1.42274	-7.44725	-4.43454	-3.40358	-0.417581	-4.39023	-8.43075	1.56542	0.603446	3.52381	0.600695	-5.81761	1.62988	-0.430463	-7.45993	-0.423181	-0.417417	-2.44026	-5.39423	1.63695	-8.39746	-1.46413	-0.407784	0.633281	-1.40575	-1.40184	-4.3885	-7.39535	-5.41602	2.59435	5.56396	-9.44243	-8.42847	-2.43896	4.56885	-7.42115	1.65377	-7.41033
hsa-miR-876-3p	3.01433	-4.00429	-1.00472	-0.0089093	-3.99152	-1.00236	-5.01421	9.0119	-0.0048763	3.00466	0.980419	4.99323	-1.03128	1.98144	3.01239	5.99839	2.02574	-2.01477	-1.9995	-1.99864	1.01324	7.01667	0.598364	3.01155	5.98551	-1.04396	-1.99134	5.99856	-5.00684	1.02175	8.05292	-1.98149	-3.00369	-0.0220463	-0.997671	-6.01765	-4.02251	-4.00528	-0.97938	0.999958	9.01032	1.9755	-3.02646	-2.0125	-2.99293	4.97536	-1.00518	-1.97077	-0.994354
hsa-miR-885-5p	2.33323	2.08593	5.27431	4.1924	3.1884	-6.80923	2.17068	-3.82178	-5.81174	-2.80221	-4.82645	-0.81364	4.10154	-3.82543	-2.79448	0.191523	-3.78113	2.16189	-7.80637	4.18103	3.20259	12.3169	-5.2085	-2.79532	0.178641	4.13303	2.22887	0.191687	2.16604	-4.78512	2.24606	4.07975	4.21004	6.19419	5.22167	0.338182	4.16664	0.179885	3.12676	-4.80691	3.20345	8.21044	5.15272	5.1927	3.1592	-0.831505	-6.81204	3.26811	3.23316
hsa-miR-886-3p	11.5513	0.328852	3.36228	-3.75084	0.293557	-4.74429	-0.799901	-1.75684	-3.74681	-0.737273	-2.76151	1.2513	3.26952	-1.76049	-0.729541	2.25646	-1.71619	2.25384	2.31682	-5.74057	-2.72869	3.27474	-3.14357	-0.730378	2.24358	1.24318	2.33406	2.25663	0.258094	-2.72018	4.31099	3.28815	-6.74562	2.2631	-4.7396	0.251538	1.25324	-7.74721	3.32756	-2.74197	5.26839	6.31866	2.23773	2.22495	-6.73486	1.23343	-4.74711	-5.7127	-4.73628
hsa-miR-886-5p	-2.08898	-1.12464	-1.19652	2.91116	-0.0578742	1.88662	-2.12696	2.99633	0.899514	-2.09865	2.90956	-0.110079	-0.0942272	1.85142	-2.09092	0.895084	-3.07757	0.878752	-7.10281	0.924232	2.92225	1.91336	-4.50494	-2.09176	0.882202	1.86644	4.91672	0.895248	-2.10914	3.94488	2.94962	2.94026	-2.07746	0.8826	3.92353	0.881727	-0.0893872	-1.09355	1.89347	-4.10335	3.90701	5.9016	-2.08583	1.8587	-1.08829	4.88938	0.926886	2.93346	0.928788
hsa-miR-888	0.124838	-6.89378	12.0059	-2.8984	-6.88101	-3.89185	6.16792	5.04555	-2.89437	0.115168	-1.90907	2.10374	-3.92077	12.0153	0.1229	4.98777	-0.863749	-4.90426	2.14308	-4.88813	-1.87625	4.12718	-2.29113	0.122063	3.09602	-3.93345	-4.88083	3.10907	-7.89633	-1.86774	5.16343	-4.87098	-5.89318	-2.91154	-3.88716	-8.90714	-6.912	4.99222	4.87932	-1.88953	6.12083	-0.91399	8.17553	-4.90199	-5.88242	2.2334	-3.89467	-4.86026	-3.88384
hsa-miR-889	-0.695634	1.28061	-4.71468	4.28208	1.31908	2.37631	2.29725	-1.72487	-3.71484	-0.705304	-2.72954	1.28327	-4.74124	-1.72852	-0.697572	2.28843	-1.68422	-5.72474	-5.70946	-5.7086	-2.69672	3.30671	-3.1116	-0.698409	2.27555	-4.75392	3.33244	2.28859	0.32469	-2.68821	4.34296	-5.69145	1.29552	2.27471	0.312707	2.28339	1.27316	-7.71524	-4.68934	-2.71	5.30036	7.27841	1.26532	2.299	-6.70289	1.2654	-4.71514	-5.68073	-4.70432
hsa-miR-890	5.38178	-3.48659	-0.487017	0.508797	-3.47381	-0.484653	-4.4965	2.5028	0.51283	3.52236	1.49812	5.51093	-0.513573	2.49914	3.5301	6.5161	2.54345	-1.49707	-1.48179	-1.48093	1.53095	7.53437	1.11607	3.52926	6.50322	-0.526249	-1.47363	6.51626	-4.48913	1.53945	8.57063	-1.46379	-2.48599	0.49566	-0.479965	-5.49994	-3.5048	-3.48757	-0.461674	1.51766	9.52803	2.49321	-2.50876	-1.4948	-2.47522	5.49307	-0.48747	-1.45306	-0.476648
hsa-miR-891a	3.11853	2.08469	-0.900521	0.0952934	-3.88731	-0.898157	-4.91001	2.08929	0.0993264	3.10886	1.08462	5.09743	-0.927077	2.08564	3.11659	6.10259	2.12994	-1.91057	-1.8953	-1.89443	1.11745	7.12087	0.702566	3.11576	6.08971	-0.939753	-1.88713	6.10276	-4.90264	1.12595	8.15713	-1.87729	-2.89949	0.0821564	-0.893469	1.10266	-3.91831	-3.90107	-0.875178	1.10416	9.11452	2.0797	-2.92226	6.10797	-2.88872	5.07957	-0.900974	3.13796	-0.890152
hsa-miR-9	2.91266	-4.10596	-1.10639	-0.110574	-4.09318	-1.10402	2.92759	1.88343	-0.106541	2.90299	0.878754	4.89156	-1.13294	1.87977	2.91072	5.89673	1.92408	-2.11644	-2.10117	1.85327	0.911579	6.915	0.496699	2.90989	5.88384	5.82081	3.94731	5.89689	-5.1085	0.920083	7.95126	-2.08316	-3.10536	-0.123711	-1.09934	3.86633	5.88128	-4.10694	8.86612	0.898293	8.90866	1.87383	1.86871	-2.11417	-3.09459	4.8737	-1.10684	7.92185	-1.09602
hsa-miR-92a	-10.2058	2.80818	1.80048	1.78594	2.80473	0.805007	0.782975	3.77819	-3.1771	-1.18261	0.795899	0.79996	-1.23856	1.77974	-0.177011	1.8227	-1.1689	-0.209975	0.813189	-0.188247	0.812168	4.85245	-12.6218	-1.17459	-7.23461	3.75326	4.77761	-7.22156	-0.212011	-0.159665	-5.1672	-0.17102	0.823425	2.78484	3.81363	0.784393	1.79494	0.797459	2.8064	-5.17877	1.81547	2.7545	1.79018	3.80035	0.801079	0.768669	0.799361	4.82611	-0.208194
hsa-miR-95	0.492544	0.679911	4.52857	-2.53069	2.4594	-3.52414	0.474891	-0.536693	-2.52666	0.482874	-1.54137	2.47144	-3.55306	4.48145	0.490606	3.47661	-0.496043	0.493405	-4.52128	-4.52042	-1.50854	4.49488	-1.92342	0.489768	3.46373	-3.56574	-4.51312	3.47677	-4.48821	-1.50004	5.53114	0.523474	1.50653	-2.54383	-3.51946	-4.16268	-1.546	-6.52706	-3.50116	-1.52183	6.48854	-0.546284	4.45909	4.50906	-0.488355	2.45358	-3.52696	-4.49255	2.51615
hsa-miR-98	0.685425	-6.3332	11.9765	-2.33781	-6.32042	-3.33126	7.66264	-0.343811	-2.33378	0.675755	-1.34848	2.66433	-3.36018	-0.347465	0.683487	3.66949	-0.303162	-4.34368	-4.3284	-4.32754	-1.31566	4.68776	-1.73054	0.68265	3.65661	5.60264	9.62688	3.66965	-7.33574	-1.30716	5.72402	-4.31039	-5.3326	-0.129039	-3.32657	7.50859	-6.35141	-6.33418	-3.30828	-1.32895	6.68142	-0.353403	5.58047	-4.3414	-5.32183	2.64646	-3.33408	7.73236	-3.32326
hsa-miR-99a	-2.39328	1.59737	4.62566	2.50678	1.63483	2.70361	0.563	-3.42252	-5.41249	-2.40295	-4.42719	-0.414383	-6.43889	-3.42617	-2.39522	0.59078	5.56235	-7.42239	-7.40711	-7.40625	-4.39437	1.60906	-4.80925	5.66063	0.577898	-6.45157	2.65295	0.590944	-0.420706	-4.38586	2.64531	2.46298	1.56511	-5.42966	-6.40528	0.635949	-0.415606	-9.41289	1.61266	-4.40765	3.60271	7.63806	2.56208	3.68472	-8.40054	-0.432248	-6.41279	0.681154	-6.40197
hsa-miR-99b	2.3253	1.32317	2.29256	3.26775	1.31151	1.30407	-0.680105	3.28355	-8.71867	-5.70913	-7.73337	-3.72056	0.306429	1.30592	0.282416	-2.7154	-0.662164	-1.69917	-0.714462	-0.669364	2.31445	-1.69712	-8.11543	-5.70224	-2.72828	5.235	8.34226	-2.71524	0.325207	-0.736684	-0.660868	0.385638	1.25017	3.30522	5.28752	3.30485	2.26702	-3.70381	3.28848	-7.71383	0.296529	5.27923	1.30112	2.28877	0.311535	-3.73843	-0.696133	6.33766	-9.70815
hsa-miR-124a	13.4097	0.995861	-2.05081	-1.055	-5.03761	-2.04845	-6.0603	0.939001	-1.05097	1.95857	-0.0656722	3.94714	-2.07737	0.935347	1.9663	4.9523	0.97965	-3.06087	-3.04559	-3.04473	-0.0328472	5.97058	-0.447727	1.96546	4.93942	-2.09005	-3.03743	4.95246	-6.05293	-0.0243432	7.00683	-3.02758	-4.04978	-1.06814	-2.04376	-7.06374	-5.0686	-5.05137	-2.02547	-0.0461332	7.96423	0.929409	-4.07255	-3.05859	-4.03902	3.92927	-2.05127	-3.01686	-2.04045
hsa-miR-129-3p	12.5037	-4.27791	-1.27834	-0.282527	-4.26513	-1.27598	-5.28783	1.71147	-0.278494	2.73104	0.706801	4.71961	-1.3049	1.70782	2.73877	5.72477	1.75212	-2.28839	-2.27312	-2.27225	0.739626	6.74305	0.324746	2.73794	5.71189	-1.31757	-2.26495	5.72494	-5.28046	0.74813	7.77931	-2.25511	-1.21499	-0.295664	-1.27129	-6.29127	-4.29613	-4.27889	-1.253	0.72634	8.7367	1.70188	-3.30008	-2.28612	3.75669	4.70175	-1.27879	-2.24438	-1.26797
hsa-miR-134	5.43246	0.41162	-7.61161	5.35786	0.441191	2.39967	-0.612001	-4.62179	-6.61176	5.41436	-5.62646	-1.61365	0.352588	2.42647	5.46096	-0.608491	4.41478	0.396196	-0.583018	3.39059	3.44148	0.409785	-6.00852	-3.59533	7.41438	4.36879	7.42837	-0.608327	-0.56076	2.40512	1.44604	1.38257	-1.51477	4.25472	5.40615	3.35373	0.36049	-2.59156	3.44922	-5.60692	2.40344	5.34544	0.389576	3.38061	0.421153	-1.63152	-7.61206	4.42986	0.448266
hsa-miR-140	1.78503	-1.2928	-0.308689	2.68345	-0.303142	-0.3103	-1.31333	-0.328983	-2.31896	1.70771	-2.34066	-5.3464	-1.33273	-8.35819	3.72189	2.72122	1.70444	-1.32437	-2.26981	0.698084	2.70014	-3.32296	-9.74127	-7.32808	1.6645	-0.357134	2.70918	-4.34107	-1.27388	0.715725	-2.28671	-2.28517	-0.290789	-0.320819	-0.300371	1.69391	0.695226	-2.30208	-1.28312	-0.320942	-1.32931	3.68384	0.698551	1.70563	0.70948	3.68166	-2.30288	1.73136	-1.29679
hsa-miR-153	3.71701	-3.30161	-0.302042	0.693772	-3.28884	-0.299678	-4.31153	2.68777	0.697805	3.70734	1.6831	5.69591	-0.328598	2.68412	3.71507	6.70107	2.72842	-1.31209	-1.29682	-1.29596	1.71592	7.71935	1.30104	3.71423	6.68819	-0.341274	-1.28865	6.70124	-4.30416	1.72443	8.7556	-1.27881	-2.30101	0.680635	-0.29499	-5.31497	23.2123	-3.3026	-0.276699	1.70264	9.713	2.67818	-2.32378	-1.30982	-2.29025	5.67804	-0.302495	-1.26809	-0.291673
hsa-miR-187	3.71701	-3.30161	-0.302042	0.693772	-3.28884	-0.299678	-4.31153	2.68777	0.697805	3.70734	1.6831	5.69591	-0.328598	2.68412	3.71507	6.70107	2.72842	-1.31209	-1.29682	-1.29596	1.71592	7.71935	1.30104	3.71423	6.68819	-0.341274	4.73265	6.70124	-4.30416	1.72443	8.7556	-1.27881	-2.30101	0.680635	-0.29499	-0.247242	-3.31983	-3.3026	-0.276699	1.70264	9.713	2.67818	-2.32378	-1.30982	-2.29025	5.67804	-0.302495	3.71481	-0.291673
hsa-miR-374-5p	-4.90698	1.14858	1.0819	4.06332	0.0975484	-0.872079	2.06237	-5.93621	1.10885	2.15271	-6.94089	-2.92808	-8.95258	-5.93987	2.06018	8.12677	3.10063	-9.93608	-9.92081	2.13205	6.09287	-0.904638	2.46111	4.11938	-1.9358	3.05591	4.10043	5.08517	1.06169	-3.90147	0.131618	1.12537	1.12049	2.0822	2.10477	4.08344	3.07951	-5.87718	1.14421	-6.92135	1.08902	6.04397	3.03964	4.07417	3.11783	7.06504	-8.92648	4.15437	1.11677
hsa-miR-379	-1.58979	2.40321	-5.60884	5.40711	1.41332	1.40453	1.40294	-2.61903	-0.613986	-1.59946	-3.6237	0.389109	-5.6354	-2.62268	-1.59173	5.38096	2.39897	2.30143	-6.60362	-6.60276	4.43159	2.41255	-4.00576	-1.59257	1.38139	2.37449	5.43008	1.39444	1.39272	-3.58237	3.4488	-6.58561	1.41479	3.39597	1.4184	2.42109	1.38571	-8.6094	1.4131	-3.60416	4.4062	6.37097	1.38845	4.4041	2.4181	0.371244	-5.6093	3.47722	-5.59847
hsa-miR-491	0.225193	-0.89937	-0.960846	3.08118	0.0995014	0.0982844	-1.91311	3.08659	-6.93945	4.12203	-5.95415	-1.94134	-2.9436	-4.95313	2.09491	-0.936178	-4.90883	-1.92908	-0.919223	-0.909256	2.10654	0.0820984	-6.33621	-3.92302	-0.94906	-4.93879	1.11307	-0.936014	-3.90903	0.0915584	1.11835	0.102356	-1.91059	-0.933644	-0.893568	0.0927514	-0.915276	-10.9398	-3.89747	-5.93461	2.07575	4.06969	0.0734984	2.09261	-0.888159	-1.95921	1.10191	-0.879579	-7.92892
hsa-miR-495	17.5024	-0.824695	0.162658	1.19861	-0.831786	-0.860905	0.194104	-7.85377	-1.85239	-6.83421	-8.85845	-4.84564	-10.8701	-7.85743	1.17573	-3.84047	-0.827255	-1.84915	-11.8384	-1.81115	1.18107	-2.8222	-9.2405	-6.82731	-3.85336	-0.844989	2.20525	-3.84031	-2.84571	-8.81712	-1.78594	-2.75244	-0.833459	-0.832172	-0.799664	0.171098	-0.824224	-4.85354	-1.78426	-8.83891	-0.828545	3.17185	-0.840705	1.19089	-1.81307	2.18377	-10.844	-0.763966	-10.8332
hsa-miR-496	3.71701	-3.30161	-0.302042	0.693772	-3.28884	-0.299678	-4.31153	2.68777	0.697805	3.70734	1.6831	5.69591	-0.328598	2.68412	3.71507	6.70107	2.72842	-1.31209	-1.29682	-1.29596	1.71592	7.71935	1.30104	3.71423	6.68819	-0.341274	-1.28865	6.70124	-4.30416	1.72443	8.7556	-1.27881	-2.30101	0.680635	-0.29499	-4.31422	-2.30081	-3.3026	-0.276699	1.70264	9.713	2.67818	-2.32378	-1.30982	-2.29025	5.67804	-0.302495	-1.26809	-0.291673
hsa-miR-499	3.71701	-3.30161	-0.302042	0.693772	-3.28884	-0.299678	-4.31153	2.68777	0.697805	3.70734	1.6831	5.69591	-0.328598	2.68412	3.71507	6.70107	2.72842	-1.31209	-1.29682	-1.29596	1.71592	7.71935	1.30104	3.71423	6.68819	-0.341274	-1.28865	6.70124	-4.30416	1.72443	8.7556	-1.27881	-2.30101	0.680635	-0.29499	-1.18636	-3.31983	-3.3026	-0.276699	1.70264	9.713	2.67818	-2.32378	-1.30982	-2.29025	5.67804	-0.302495	-1.26809	-0.291673
hsa-miR-615	5.00372	-3.44458	-0.44501	0.550804	-3.4318	-0.442646	-4.45449	2.54481	0.554837	3.56437	1.54013	5.55294	-0.471566	2.54115	3.5721	6.55811	2.58545	-1.45506	-1.43979	-1.43892	1.57296	7.57638	1.15808	3.57127	6.54522	-0.484242	-1.43162	6.55827	-4.44712	1.58146	8.61264	-1.42178	-2.44398	0.537667	-0.437958	-5.45794	-3.4628	-3.44556	-0.419667	1.55967	9.57003	2.53521	-2.46675	-1.45279	-2.43321	5.53508	-0.445463	-1.41105	-0.434641
hsa-miR-93	1.04571	-1.21198	-0.218636	1.77249	-0.193619	-0.251346	-1.25158	0.764346	-1.24005	0.784657	-0.242919	-7.25591	-1.24864	-1.26705	1.78902	1.78225	0.814779	-1.21469	-1.21636	-0.206977	1.81361	3.77078	-11.6508	-0.176852	0.775269	0.79418	2.82122	0.799099	-2.22879	-0.225781	1.82196	-1.22482	-1.22179	-1.2681	0.783226	0.790566	-0.23962	-1.23456	-0.188749	-3.22758	3.79646	1.77686	-0.224901	0.789919	-0.196863	1.75959	-1.21221	1.83697	-1.20097
hsa-miR-96	3.71701	-3.30161	-0.302042	0.693772	-3.28884	-0.299678	-4.31153	2.68777	0.697805	3.70734	1.6831	5.69591	-0.328598	2.68412	3.71507	6.70107	2.72842	-1.31209	-1.29682	-1.29596	1.71592	7.71935	1.30104	3.71423	6.68819	-0.341274	-1.28865	6.70124	6.88914	1.72443	8.7556	-1.27881	-2.30101	0.680635	-0.29499	-5.31497	-3.31983	-3.3026	-0.276699	1.70264	9.713	2.67818	-2.32378	-1.30982	-2.29025	5.67804	-0.302495	-1.26809	-0.291673
RNU44	-0.282331	5.67317	-4.30138	-3.30557	6.76985	-4.29902	4.65038	-1.31157	-3.30153	-0.292001	-2.31624	1.69657	-4.32794	-1.31522	-0.284269	2.70173	-1.27092	-5.31143	-5.29616	-5.29529	-2.28341	3.72001	-2.69829	-0.285106	2.68885	-4.34061	-5.28799	2.7019	-8.3035	-2.27491	4.75627	-5.27815	5.64264	-3.3187	-4.29433	-9.31431	-7.31917	-7.30193	-4.27604	-2.2967	5.71366	-1.32116	5.80482	-5.30916	-6.28958	1.67871	-4.30183	-5.26742	-4.29101
RNU48	0.0069683	2.00492	4.01929	-3.01627	4.01968	-4.00972	1.01233	-1.02227	-3.01224	-0.0027017	-2.02694	1.98587	-4.03864	-1.02592	0.0050303	2.99103	-0.981619	-5.02213	-5.00686	-5.006	-1.99412	4.00931	-2.409	0.0041933	2.97815	0.982601	5.01956	2.9912	-8.0142	-1.98561	5.04556	-4.98885	0.0014253	-3.02941	3.00837	-0.996099	0.0049943	-0.0006057	-0.968902	-2.0074	6.00296	-1.03186	2.96	1.00265	1.03103	1.968	-4.01254	4.07355	-4.00171
U6 snRNA	-5.83183	0.403954	2.79492	-0.336489	3.26116	-2.31433	0.461673	3.0166	-2.33893	0.883262	-0.664159	4.03241	-1.07954	-1.81078	-2.07317	3.44251	-6.82042	-2.80384	-4.87994	-0.242544	0.977046	7.73266	-8.24779	2.7999	-2.86065	-1.4396	1.29732	-2.8476	-3.9467	1.31734	5.13165	0.514993	1.34727	0.33639	1.21129	-3.80936	-1.30262	-1.46655	-0.135748	-7.8462	0.164163	2.82898	1.28352	6.61628	-2.00049	1.16354	0.779739	2.09001	2.18288
U6 snRNA	-5.83183	0.403954	2.79492	-0.336489	3.26116	-2.31433	0.461673	3.0166	-2.33893	0.883262	-0.664159	4.03241	-1.07954	-1.81078	-2.07317	3.44251	-6.82042	-2.80384	-4.87994	-0.242544	0.977046	7.73266	-8.24779	2.7999	-2.86065	-1.4396	1.29732	-2.8476	-3.9467	1.31734	5.13165	0.514993	1.34727	0.33639	1.21129	-3.80936	-1.30262	-1.46655	-0.135748	-7.8462	0.164163	2.82898	1.28352	6.61628	-2.00049	1.16354	0.779739	2.09001	2.18288
U6 snRNA	-5.83183	0.403954	2.79492	-0.336489	3.26116	-2.31433	0.461673	3.0166	-2.33893	0.883262	-0.664159	4.03241	-1.07954	-1.81078	-2.07317	3.44251	-6.82042	-2.80384	-4.87994	-0.242544	0.977046	7.73266	-8.24779	2.7999	-2.86065	-1.4396	1.29732	-2.8476	-3.9467	1.31734	5.13165	0.514993	1.34727	0.33639	1.21129	-3.80936	-1.30262	-1.46655	-0.135748	-7.8462	0.164163	2.82898	1.28352	6.61628	-2.00049	1.16354	0.779739	2.09001	2.18288
U6 snRNA	-5.83183	0.403954	2.79492	-0.336489	3.26116	-2.31433	0.461673	3.0166	-2.33893	0.883262	-0.664159	4.03241	-1.07954	-1.81078	-2.07317	3.44251	-6.82042	-2.80384	-4.87994	-0.242544	0.977046	7.73266	-8.24779	2.7999	-2.86065	-1.4396	1.29732	-2.8476	-3.9467	1.31734	5.13165	0.514993	1.34727	0.33639	1.21129	-3.80936	-1.30262	-1.46655	-0.135748	-7.8462	0.164163	2.82898	1.28352	6.61628	-2.00049	1.16354	0.779739	2.09001	2.18288
Processed data in Card B
Stage	Control	Control	Control	Control	Control	Control	Control	Control	Control	Control	I	I	I	I	I	I	I	I	I	I	II	II	II	II	II	II	II	II	II	II	III	III	III	III	III	III	III	III	III	III	IV	IV	IV	IV	IV	IV	IV	IV	IV
Sample	s520B	s3031B	s3203B	s3680B	s3886B	s3965B	s4303B	s4913B	s6101B	s6167B	s321B	s895B	s1470B	s2882B	s3447B	s8975B	s10032B	s10428B	s11841B	s12024B	s299B	s1066B	s2972B	s3043B	s4202B	s8355B	s8574B	s9305B	s10383B	s11419B	s166B	s592B	s2587B	s3318B	s7084B	s8397B	s9880B	s10658B	s11404B	s12584B	s127B	s653B	s2272B	s3067B	s4169B	s6020B	s6565B	s7849B	s10006B
dme-miR-7	-3.41265	-2.47697	5.65537	-3.41794	4.51709	-5.43938	6.81808	-2.43854	-2.42935	2.62429	-3.43881	-3.44064	-4.44637	-1.40625	-3.43484	6.58106	-1.45086	-3.42261	3.29455	4.73334	-3.43259	-3.40275	-0.42698	-0.474436	1.58254	3.85975	3.13129	-1.47089	-3.45983	-4.44815	-1.42843	-4.37042	4.59585	3.64455	1.21576	1.41838	3.211	-3.39925	4.13071	1.63435	-3.41808	-4.47966	4.71878	4.33958	5.44981	-0.430253	4.21951	4.74055	-1.41816
dme-miR-7	-3.41265	-2.47697	5.65537	-3.41794	4.51709	-5.43938	6.81808	-2.43854	-2.42935	2.62429	-3.43881	-3.44064	-4.44637	-1.40625	-3.43484	6.58106	-1.45086	-3.42261	3.29455	4.73334	-3.43259	-3.40275	-0.42698	-0.474436	1.58254	3.85975	3.13129	-1.47089	-3.45983	-4.44815	-1.42843	-4.37042	4.59585	3.64455	1.21576	1.41838	3.211	-3.39925	4.13071	1.63435	-3.41808	-4.47966	4.71878	4.33958	5.44981	-0.430253	4.21951	4.74055	-1.41816
hsa-let-7a#	-0.572677	0.363007	1.38215	-0.577961	0.380569	-2.59941	1.41897	0.401439	0.410626	-0.606708	-0.598838	-0.60066	-1.60639	1.43373	-0.594869	2.39753	1.38912	-0.582631	-0.598415	0.427491	-0.592613	-0.562771	2.41299	2.36554	4.42251	-0.61145	-2.61471	1.36909	8.375	-1.60818	1.41154	-1.53044	1.41548	0.409791	-0.613519	7.50124	-0.617494	-0.559271	-0.594896	4.47433	-0.578105	-1.63968	1.40364	5.41767	0.457995	2.40972	-0.581756	5.36284	1.42182
hsa-let-7b#	-0.572677	0.363007	1.38215	-0.577961	0.380569	-2.59941	1.41897	0.401439	0.410626	-0.606708	-0.598838	-0.60066	-1.60639	1.43373	-0.594869	2.39753	1.38912	-0.582631	-0.598415	0.427491	-0.592613	-0.562771	2.41299	2.36554	4.42251	7.37693	8.11034	1.36909	-0.619857	-1.60818	1.41154	-1.53044	1.41548	0.409791	6.42129	-2.59974	-0.617494	-0.559271	6.37517	4.47433	-0.578105	-1.63968	1.40364	-2.60782	0.457995	2.40972	-0.581756	-1.61192	1.42182
hsa-let-7e#	-0.572677	0.363007	1.38215	-0.577961	0.380569	-2.59941	1.41897	0.401439	0.410626	-0.606708	-0.598838	-0.60066	-1.60639	1.43373	-0.594869	2.39753	1.38912	-0.582631	4.41782	0.427491	-0.592613	-0.562771	2.41299	2.36554	4.42251	3.40155	4.41024	1.36909	-0.619857	-1.60818	1.41154	-1.53044	1.41548	0.409791	-0.613519	2.39734	-0.617494	-0.559271	-0.594896	4.47433	-0.578105	-1.63968	1.40364	4.48586	0.457995	2.40972	-0.581756	4.4081	1.42182
hsa-let-7f-1#	-0.572677	0.363007	1.38215	-0.577961	0.380569	-2.59941	1.41897	0.401439	0.410626	-0.606708	-0.598838	-0.60066	-1.60639	1.43373	-0.594869	2.39753	1.38912	-0.582631	-0.598415	0.427491	-0.592613	-0.562771	2.41299	2.36554	4.42251	-0.61145	6.36281	1.36909	-0.619857	-1.60818	1.41154	-1.53044	1.41548	0.409791	-0.613519	-2.59974	-0.617494	-0.559271	-0.594896	4.47433	-0.578105	-1.63968	1.40364	4.46293	0.457995	2.40972	-0.581756	5.39809	1.42182
hsa-let-7f-2#	-0.572677	0.363007	1.38215	-0.577961	0.380569	-2.59941	1.41897	0.401439	0.410626	-0.606708	-0.598838	-0.60066	-1.60639	1.43373	-0.594869	2.39753	3.39201	-0.582631	-0.598415	0.427491	-0.592613	-0.562771	2.41299	2.36554	4.42251	3.37868	5.3905	1.36909	4.36441	-1.60818	1.41154	-1.53044	1.41548	3.40793	-0.613519	5.45133	4.44673	-0.559271	2.38862	4.47433	-0.578105	-1.63968	4.42239	3.32945	4.5202	2.40972	-0.581756	4.2908	1.42182
hsa-let-7g#	-0.572677	0.363007	1.38215	-0.577961	0.380569	-2.59941	1.41897	0.401439	0.410626	-0.606708	-0.598838	-0.60066	-1.60639	1.43373	-0.594869	2.39753	1.38912	-0.582631	-0.598415	6.36656	-0.592613	-0.562771	2.41299	2.36554	4.42251	-0.61145	-2.61471	1.36909	-0.619857	-1.60818	1.41154	-1.53044	1.41548	0.409791	-0.613519	5.42857	-0.617494	-0.559271	-0.594896	4.47433	-0.578105	-1.63968	1.40364	-2.60782	0.457995	2.40972	-0.581756	-1.61192	1.42182
hsa-let-7i#	-0.572677	0.363007	1.38215	-0.577961	0.380569	-2.59941	1.41897	0.401439	0.410626	-0.606708	-0.598838	-0.60066	-1.60639	1.43373	-0.594869	2.39753	1.38912	-0.582631	-0.598415	0.427491	-0.592613	-0.562771	2.41299	2.36554	4.42251	-0.61145	5.35839	1.36909	-0.619857	-1.60818	1.41154	-1.53044	1.41548	0.409791	-0.613519	3.40606	-0.617494	-0.559271	4.3913	4.47433	-0.578105	-1.63968	1.40364	-2.60782	0.457995	2.40972	-0.581756	5.43068	1.42182
hsa-miR-100#	-0.572677	0.363007	1.38215	-0.577961	0.380569	-2.59941	1.41897	0.401439	0.410626	-0.606708	-0.598838	-0.60066	-1.60639	1.43373	-0.594869	2.39753	1.38912	-0.582631	-0.598415	0.427491	-0.592613	-0.562771	2.41299	2.36554	4.42251	-0.61145	-2.61471	1.36909	-0.619857	-1.60818	1.41154	-1.53044	1.41548	0.409791	-0.613519	-2.59974	-0.617494	-0.559271	-0.594896	4.47433	-0.578105	-1.63968	1.40364	-2.60782	0.457995	2.40972	-0.581756	-1.61192	1.42182
hsa-miR-106a#	-0.572677	0.363007	1.38215	-0.577961	0.380569	-2.59941	1.41897	0.401439	0.410626	-0.606708	-0.598838	-0.60066	-1.60639	1.43373	-0.594869	2.39753	1.38912	-0.582631	-0.598415	0.427491	-0.592613	-0.562771	2.41299	2.36554	4.42251	-0.61145	4.40688	1.36909	-0.619857	-1.60818	1.41154	-1.53044	1.41548	0.409791	-0.613519	5.401	-0.617494	-0.559271	-0.594896	4.47433	-0.578105	-1.63968	1.40364	-2.60782	0.457995	2.40972	-0.581756	-1.61192	1.42182
hsa-miR-106b#	-0.572677	0.363007	1.38215	-0.577961	0.380569	-2.59941	1.41897	0.401439	0.410626	-0.606708	-0.598838	-0.60066	-1.60639	1.43373	-0.594869	2.39753	8.45428	-0.582631	-0.598415	0.427491	-0.592613	-0.562771	2.41299	2.36554	4.42251	-0.61145	12.3327	1.36909	-0.619857	-1.60818	1.41154	-1.53044	1.41548	0.409791	9.41606	10.3629	3.36887	-0.559271	-0.594896	4.47433	-0.578105	-1.63968	1.40364	-2.60782	0.457995	2.40972	-0.581756	14.4117	1.42182
hsa-miR-10a#	-0.572677	0.363007	1.38215	-0.577961	0.380569	-2.59941	1.41897	0.401439	0.410626	-0.606708	-0.598838	-0.60066	-1.60639	1.43373	-0.594869	2.39753	1.38912	-0.582631	-0.598415	0.427491	-0.592613	-0.562771	2.41299	2.36554	4.42251	-0.61145	-2.61471	1.36909	-0.619857	-1.60818	1.41154	-1.53044	1.41548	0.409791	-0.613519	3.42614	-0.617494	-0.559271	-0.594896	4.47433	-0.578105	-1.63968	6.36932	7.38977	0.457995	2.40972	-0.581756	-1.61192	1.42182
hsa-miR-10b#	1.93278	0.880543	-4.12297	2.90312	1.88808	-8.10452	2.89145	-5.10368	3.91206	2.92313	-6.10395	0.881702	1.92449	2.90741	2.94906	-3.10759	3.90868	1.93732	-6.10353	4.91337	3.93333	-6.06789	-3.09212	-3.13958	-1.0826	1.9025	1.92902	-4.13603	4.86061	-7.11329	-4.09357	1.97939	2.9566	3.93387	2.97109	2.92667	4.92075	2.97616	3.89465	-1.03079	-6.08322	1.82615	3.90259	1.92068	3.95717	-3.09539	2.93899	2.92116	4.99333
hsa-miR-122#	-0.572677	0.363007	1.38215	-0.577961	0.380569	-2.59941	1.41897	0.401439	0.410626	-0.606708	-0.598838	-0.60066	-1.60639	1.43373	-0.594869	5.16445	1.38912	-0.582631	-0.598415	0.427491	-0.592613	-0.562771	2.41299	2.36554	4.42251	-0.61145	-2.61471	1.36909	-0.619857	-1.60818	1.41154	-1.53044	1.41548	0.409791	-0.613519	-2.59974	-0.617494	-0.559271	-0.594896	4.47433	-0.578105	-1.63968	1.40364	-2.60782	0.457995	2.40972	-0.581756	-1.61192	1.42182
hsa-miR-125b-1#	-0.572677	0.363007	1.38215	-0.577961	0.380569	-2.59941	1.41897	0.401439	0.410626	-0.606708	-0.598838	-0.60066	-1.60639	1.43373	-0.594869	2.39753	1.38912	-0.582631	-0.598415	0.427491	-0.592613	-0.562771	2.41299	2.36554	4.42251	-0.61145	-2.61471	1.36909	-0.619857	-1.60818	1.41154	-1.53044	1.41548	0.409791	-0.613519	-2.59974	-0.617494	-0.559271	-0.594896	4.47433	-0.578105	-1.63968	7.43782	-2.60782	0.457995	2.40972	-0.581756	-1.61192	1.42182
hsa-miR-126#	-1.88338	3.05366	2.10774	2.11542	2.07219	-4.90045	5.13643	-10.9265	3.12361	0.101279	-0.887076	-11.9286	-2.9008	-1.96426	2.10601	3.09924	0.093013	1.11178	-1.91727	3.12566	3.11687	-2.85066	1.10696	2.07033	-6.90543	5.09071	5.08866	0.069171	4.09392	-0.908637	-0.899258	-2.87339	3.12244	2.10718	4.09192	7.12793	6.09917	1.13644	1.91042	-1.83248	0.100704	-1.919	3.11873	3.09258	6.17183	4.0941	-0.893166	5.07935	-2.8858
hsa-miR-130b#	0.525057	-4.55284	-3.5337	2.51698	3.45178	-7.51525	5.57156	-4.51441	5.5203	2.53052	-5.51468	-5.51651	-6.52224	-3.48212	4.48051	-2.51832	2.49244	1.56783	2.47626	3.50267	4.47094	-5.47862	-2.50285	-2.55031	-0.493333	5.41887	4.50337	-3.54676	4.49232	0.453291	-3.5043	-6.44629	-3.50037	3.52522	4.53881	8.49945	6.44672	3.54467	2.49324	-0.441517	1.52942	-6.55553	3.42891	3.44781	6.61938	5.49912	-5.4976	6.49413	-3.49403
hsa-miR-135a#	0.537988	-0.528004	-1.53415	0.52801	1.47034	-5.52144	-0.502306	3.5254	2.51406	-0.489893	-0.51063	-1.46556	-2.51181	1.55552	-2.49611	-1.51703	-3.49019	-1.45216	0.508354	1.5319	0.497613	-1.44629	-3.50152	1.4668	-7.48746	-1.49911	-1.51713	-3.66244	1.4831	-2.48028	-2.50357	-0.413258	-0.490573	0.54219	0.528328	0.48665	2.50065	2.53166	-0.484401	-2.41269	-3.46317	-6.56529	1.54944	1.49138	1.59212	-1.51595	1.53481	1.5159	1.53761
hsa-miR-135b#	-0.572677	0.363007	1.38215	-0.577961	0.380569	-2.59941	1.41897	0.401439	0.410626	-0.606708	-0.598838	-0.60066	-1.60639	1.43373	-0.594869	2.39753	1.38912	-0.582631	-0.598415	0.427491	-0.592613	-0.562771	2.41299	2.36554	4.42251	-0.61145	-2.61471	1.36909	-0.619857	-1.60818	1.41154	-1.53044	1.41548	0.409791	-0.613519	-2.59974	-0.617494	-0.559271	-0.594896	4.47433	-0.578105	-1.63968	1.40364	7.4672	0.457995	2.40972	-0.581756	-1.61192	1.42182
hsa-miR-136#	1.93575	-3.14803	-2.12889	3.93313	3.90007	-6.11044	4.90451	-3.10959	3.94123	-4.11774	-4.10987	-4.11169	-5.11742	-2.0773	2.8992	-1.11351	-2.12191	2.92645	-4.10945	4.92445	1.93673	-4.0738	-1.09804	-1.14549	0.91148	3.91056	5.8851	-2.14194	4.89037	-5.11921	-2.09949	1.97218	2.92268	1.93148	3.90837	6.91651	3.91171	2.95254	1.92592	0.963296	-4.08914	-5.15072	-2.10739	4.91186	5.99627	-1.10131	-4.09279	3.90065	-2.08921
hsa-miR-138-1#	0.191124	0.17065	1.206	0.262608	-0.819678	-1.81122	0.234185	0.198781	0.209925	0.157621	3.1769	2.21546	-0.83241	3.21577	0.200981	0.216871	0.175463	0.188969	1.15098	2.2168	0.199649	2.22227	-0.801573	-1.8435	-5.81834	0.180492	-2.81186	-3.85101	2.2001	0.143488	1.18453	3.23803	1.1948	0.205859	0.20784	-0.82201	1.17433	1.20483	-0.807177	1.20286	-0.825533	-0.928985	0.150936	0.165846	2.2491	-0.785269	3.21282	-0.81566	1.2255
hsa-miR-141#	-1.64854	-0.712853	0.306286	-1.65382	-0.695291	-3.67527	4.26567	-0.674421	-0.665234	5.15347	1.32124	-1.67652	4.3282	0.357869	-1.67073	1.32167	0.313259	4.38328	-1.67428	-0.648369	-1.66847	-1.63863	1.33713	1.28968	3.34665	-1.68731	-3.69057	0.293229	-1.69572	-2.68404	3.32343	-2.6063	0.33962	-0.666069	-1.68938	-3.6756	-1.69335	-1.63513	-1.67076	3.39847	-1.65397	-2.71554	0.327783	-3.68368	-0.617865	1.33386	-1.65762	3.3515	0.345959
hsa-miR-144#	0.960672	2.8892	1.89428	0.889848	2.89245	-9.12348	3.93444	-6.12264	2.9028	-1.11756	0.888275	-7.12474	-2.10196	-5.09035	1.92099	2.88651	-0.0587749	1.89622	1.93224	5.94473	1.9068	-7.08685	-4.11108	5.8865	-2.10156	0.927033	0.858412	-5.15499	4.90431	0.927679	-5.11253	-8.05452	2.88638	1.93309	0.894711	3.89216	5.83205	3.93988	1.88308	-2.04975	-7.10218	-8.16376	3.9415	0.917435	4.94562	-4.11435	-7.10583	4.89657	24.9666
hsa-miR-145#	-1.78003	-0.844343	0.174796	4.2718	-0.826781	-3.80676	6.22801	-0.805911	-0.796724	-1.81406	-1.80619	-1.80801	-2.81374	0.226379	5.23213	1.19018	0.181769	-1.78998	4.21794	6.25739	5.23322	-1.77012	1.20565	1.15819	3.21516	5.22766	4.2126	0.161739	4.22584	4.21635	0.204195	-2.73779	6.25389	-0.797559	4.20889	7.21459	7.22292	-1.76662	-1.80225	3.26698	-1.78545	-2.84703	0.196293	5.21554	6.16628	1.20237	-1.78911	6.21643	0.214469
hsa-miR-148a#	-2.58267	4.39786	-0.62785	-2.58796	5.39098	-4.6094	-0.591025	-1.60856	5.43533	-2.6167	-2.60883	-2.61066	-3.61639	-0.576267	-2.60487	0.38753	-0.620877	-2.59263	-2.60841	-1.58251	-2.60261	-2.57277	0.402999	0.355543	2.41252	-2.62145	3.32597	-0.640907	5.47016	-3.61817	-0.598451	-3.54044	-0.594516	-1.60021	4.4277	2.34454	-2.62749	-2.56927	-2.60489	2.46433	-2.5881	-3.64968	5.5181	-4.61781	-1.552	0.399726	-2.59175	5.37942	-0.588177
hsa-miR-148b#	-2.78672	-1.85103	-0.831893	3.24771	-1.83347	-4.81345	3.23191	-1.8126	4.23652	3.21302	-2.81288	-2.8147	-3.82043	-0.78031	3.21284	0.183487	5.20646	-2.79667	-2.81245	2.22769	4.20681	-2.77681	0.198956	0.1515	2.20847	4.20856	6.21035	-0.84495	1.17142	-0.826986	-0.802494	27.1874	-0.798559	-1.80425	5.21081	6.21982	5.18305	-2.77331	3.2048	2.26029	6.23862	-3.85372	-0.810396	1.19671	4.28081	0.195683	-2.7958	7.18473	28.2527
hsa-miR-151-3p	-0.595445	1.39532	-0.578198	2.43117	0.378551	-2.55859	2.44048	-5.58552	3.41056	-0.738317	-5.57837	-8.56786	-3.58989	-8.54812	1.44799	-3.64922	2.40945	-4.64296	-4.63123	-2.59013	2.40098	-10.6613	-6.62698	-10.6782	1.43267	0.332222	4.38874	6.44272	-3.58685	-6.66652	-1.59243	-8.52577	-0.577907	2.43807	0.34447	2.32568	-0.613973	-6.59404	-1.59706	2.4857	1.43842	0.346564	-3.67246	-1.62103	-1.5293	-3.59601	-3.56328	2.38115	-9.64447
hsa-miR-154#	-1.17734	-0.241659	0.77748	-1.18263	-0.224097	-3.20407	6.86096	-0.203227	-0.19404	-1.21137	-1.2035	-1.20533	-2.21106	0.829063	-1.19953	1.79286	0.784453	-1.1873	-1.20308	-0.177175	-1.19728	-1.16744	1.80833	1.76087	3.81785	5.78623	4.86059	0.764423	5.789	-2.21284	0.806879	-2.13511	0.810814	-0.194875	-1.21818	4.78209	4.81683	-1.16394	4.83924	3.86966	-1.18277	-2.24435	0.798977	4.80776	-0.146671	1.80506	-1.18642	2.81512	0.817153
hsa-miR-15a#	-7.49245	2.42467	1.47395	1.55652	2.50004	-0.510301	2.52028	1.51774	3.53603	-7.52648	-7.51861	-7.52043	-8.52616	-5.48604	-0.522182	-4.52225	-5.53065	-7.5024	-0.529828	-6.49228	1.51911	-7.48254	-4.50678	-4.55423	-2.49726	2.48992	2.47687	-5.55068	-1.60234	-0.55343	-5.50823	-8.45022	-5.50429	1.51889	2.50804	3.54722	2.47914	2.56431	1.4957	-2.44544	-7.49788	-8.55946	-5.51613	0.469849	2.56014	-4.51005	-7.50153	3.50298	1.53512
hsa-miR-15b#	-0.572677	0.363007	1.38215	-0.577961	0.380569	-2.59941	1.41897	0.401439	0.410626	-0.606708	-0.598838	-0.60066	-1.60639	1.43373	9.4629	2.39753	13.2534	-0.582631	-0.598415	0.427491	-0.592613	-0.562771	2.41299	2.36554	11.4286	14.3341	15.3581	1.36909	-0.619857	-1.60818	1.41154	-1.53044	1.41548	0.409791	13.4069	13.3702	11.2713	8.45883	-0.594896	12.5066	10.3803	-1.63968	1.40364	-2.60782	0.457995	2.40972	-0.581756	15.4009	1.42182
hsa-miR-16-1#	-3.89001	5.1135	-1.93519	-3.89529	-2.93676	-5.91674	6.1476	-2.91589	6.11459	4.1142	-3.91617	-3.91799	-4.92372	-1.8836	4.08474	-0.919806	-1.92821	-3.89996	4.09013	-2.88984	4.07238	-3.8801	-0.904338	-0.951793	1.10518	4.06623	5.07522	-1.94824	5.04356	-4.92551	-1.90579	-4.84778	-1.90185	5.11738	4.12343	5.10606	4.07566	3.11697	-3.91223	1.157	-3.89544	-4.95701	-1.91369	-5.92515	6.16365	-0.907611	-3.89909	5.06933	-1.89551
hsa-miR-17#	-3.9632	-0.0528374	4.98321	-3.96848	-3.00995	-5.98993	6.0051	3.98469	6.00861	-3.99723	-3.98936	-3.99118	-4.99691	-1.95679	2.02731	-0.992992	-2.0014	4.00195	-3.98893	-2.96303	-3.98313	-3.95329	-0.977523	-1.02498	1.03199	4.0157	3.97542	-2.02143	4.1113	-4.9987	-1.97897	3.1292	-1.97504	-2.98073	4.97375	5.03131	-4.00801	-3.94979	-3.98541	1.08381	-3.96862	-5.0302	-1.98688	3.01953	-0.96042	-0.980796	-3.97227	1.97148	-1.9687
hsa-miR-181a-2#	-0.181692	2.79051	2.7986	1.80984	1.76668	-9.21164	3.83159	-6.21079	1.80159	0.805326	-7.21107	-7.21289	-8.21862	-5.1785	1.7886	-4.2147	2.7843	-7.19486	0.792967	1.81067	1.78951	-7.175	-4.19924	-4.24669	-2.18972	3.82476	3.80284	-5.24314	0.817724	-8.22041	-5.20069	-8.14267	-5.19675	1.72067	2.78522	3.82475	2.79004	0.864375	1.78892	-2.1379	-7.19034	-8.25191	2.79412	-0.191529	3.90434	-4.20251	-7.19399	4.81409	-5.19041
hsa-miR-181c#	-0.572677	0.363007	1.38215	-0.577961	0.380569	-2.59941	1.41897	0.401439	0.410626	-0.606708	-0.598838	-0.60066	-1.60639	1.43373	-0.594869	2.39753	1.38912	-0.582631	-0.598415	0.427491	-0.592613	-0.562771	2.41299	2.36554	11.4095	-0.61145	10.4838	1.36909	-0.619857	-1.60818	1.41154	-1.53044	1.41548	7.37313	-0.613519	10.4109	-0.617494	-0.559271	-0.594896	4.47433	-0.578105	-1.63968	1.40364	-2.60782	0.457995	2.40972	-0.581756	11.4118	1.42182
hsa-miR-183#	-2.78987	-1.85419	-0.83505	-2.79516	6.18104	-4.8166	6.24795	-1.81576	5.30154	-2.8239	-2.81603	-2.81786	-3.82359	-0.783467	4.20533	0.18033	-0.828077	-2.79983	-2.81561	-1.7897	5.17468	-2.77997	0.195799	0.148343	2.20532	4.22062	3.16564	-0.848107	7.11129	-3.82537	-0.805651	-3.74764	-0.801716	-1.8074	4.20074	5.21196	5.23791	6.22084	5.19763	2.25713	-2.7953	-3.85688	-0.813553	6.16311	-1.7592	0.192526	-2.79895	5.15786	9.22316
hsa-miR-185#	-1.8681	-0.932415	0.0867244	-1.87338	-0.914853	-3.89483	0.123549	-0.893983	6.12097	4.04631	-1.89426	-1.89608	-2.90181	0.138307	-1.89029	1.1021	0.0936974	-1.87805	-1.89384	-0.867931	-1.88803	-1.85819	1.11757	1.07012	3.12709	-1.90687	4.08864	0.0736674	-1.91528	-2.9036	0.116123	-2.82586	0.120058	-0.885631	4.11654	-3.89517	-1.91292	-1.85469	5.04486	3.17891	-1.87353	-2.9351	0.108221	-3.90324	-0.837427	1.1143	-1.87718	5.17616	0.126397
hsa-miR-186#	-0.572677	0.363007	1.38215	-0.577961	0.380569	-2.59941	1.41897	0.401439	0.410626	-0.606708	-0.598838	-0.60066	-1.60639	1.43373	-0.594869	2.39753	1.38912	-0.582631	-0.598415	0.427491	-0.592613	-0.562771	2.41299	2.36554	4.42251	-0.61145	4.37758	1.36909	-0.619857	-1.60818	1.41154	-1.53044	1.41548	0.409791	-0.613519	2.29094	-0.617494	-0.559271	6.40188	4.47433	-0.578105	-1.63968	1.40364	-2.60782	0.457995	2.40972	-0.581756	5.44805	1.42182
hsa-miR-188-5p	0.298476	0.297398	0.293609	0.345167	-0.741739	-0.703331	0.311603	-0.724306	0.317201	0.30592	1.29304	1.29642	-0.689091	3.34078	0.320064	1.34857	-2.70763	0.287113	0.301677	1.33277	0.286612	1.33454	-0.706281	1.2763	-6.69684	0.24247	-1.68361	-0.769213	1.2571	0.295831	0.308562	1.34183	1.3112	1.31394	0.241399	-0.719788	1.2756	1.33324	0.336825	1.39712	-1.66082	-3.73083	1.38208	-0.70812	2.33241	1.30668	2.4118	-0.697044	3.30053
hsa-miR-18a#	-3.48426	-2.54858	-1.52944	4.54099	4.50712	-5.51099	5.5371	-2.51015	4.51651	-3.51829	-3.51042	-3.51225	-4.51798	-1.47786	-3.50645	-0.51406	-1.52247	-3.49422	-3.51	4.54216	-3.5042	-3.47436	-0.498591	-0.546047	1.51093	3.49047	5.50711	-1.5425	2.48359	2.49273	-1.50004	-4.44203	3.53617	3.50554	4.49755	5.5252	4.49726	-3.47086	-3.50648	1.56274	2.55182	-4.55127	-1.50794	2.49792	-2.45359	-0.501864	-3.49334	6.51309	-1.48977
hsa-miR-190b	-3.29044	4.67991	-1.33562	3.75253	-2.33719	1.72772	-1.29879	-2.28289	3.70923	-3.32447	-3.3166	-3.31842	2.69498	-1.28403	-3.31263	-0.320237	-1.32864	3.73244	-3.31618	-2.29027	3.72026	-3.28053	-0.304768	-0.352224	1.70475	3.72328	3.70361	-1.34867	4.69858	-4.32594	-1.30622	-4.24821	-1.30228	3.68457	-3.33128	4.71091	4.72174	4.7412	2.70384	1.75657	-3.29587	-4.35744	-1.31412	3.70581	3.77024	3.6475	-3.29952	1.67703	-1.29594
hsa-miR-192#	-0.572677	0.363007	1.38215	-0.577961	0.380569	-2.59941	1.41897	0.401439	0.410626	-0.606708	-0.598838	-0.60066	-1.60639	1.43373	-0.594869	2.39753	1.38912	-0.582631	-0.598415	0.427491	-0.592613	-0.562771	2.41299	2.36554	4.42251	-0.61145	3.41085	1.36909	4.39698	-1.60818	1.41154	-1.53044	1.41548	6.45705	-0.613519	4.43446	-0.617494	-0.559271	-0.594896	4.47433	-0.578105	-1.63968	1.40364	4.39914	0.457995	2.40972	-0.581756	-1.61192	1.42182
hsa-miR-193b#	-1.37508	-0.439393	0.579746	-1.38036	7.60216	-3.40181	0.616571	-0.400961	-0.391774	-1.40911	-1.40124	-1.40306	-2.40879	8.69702	-1.39727	1.59513	0.586719	-1.38503	-1.40081	-0.374909	-1.39501	-1.36517	1.6106	1.56314	3.62011	-1.41385	5.51609	0.566689	-1.42226	-2.41058	0.609145	-2.33284	0.61308	7.61312	7.57083	-3.40214	-1.41989	-1.36167	-1.3973	3.67193	-1.3805	-2.44208	0.601243	-3.41022	-0.344405	1.60732	-1.38416	-2.41432	0.619419
hsa-miR-19a#	-0.572677	0.363007	1.38215	-0.577961	0.380569	-2.59941	1.41897	0.401439	0.410626	-0.606708	-0.598838	-0.60066	3.33939	1.43373	-0.594869	2.39753	1.38912	-0.582631	-0.598415	0.427491	4.39991	-0.562771	2.41299	2.36554	4.42251	-0.61145	3.32577	1.36909	-0.619857	-1.60818	1.41154	-1.53044	1.41548	0.409791	-0.613519	2.41366	2.43173	-0.559271	-0.594896	4.47433	-0.578105	-1.63968	1.40364	-2.60782	0.457995	2.40972	-0.581756	-1.61192	1.42182
hsa-miR-19b-1#	1.15075	2.07902	1.03689	2.14477	2.06843	-8.92228	1.12877	-5.92143	3.11834	2.11674	2.08717	2.16615	0.0930822	3.12928	1.10385	-3.92534	-4.93375	1.08645	0.0813512	2.13388	1.10798	1.15562	-3.90987	-3.95733	-1.90036	3.09019	4.11297	-4.95378	1.03717	0.118041	-0.879209	-7.85331	1.11302	2.10958	4.08768	4.12893	3.07438	0.127014	2.13493	-1.84854	-1.89884	-7.96255	2.10647	1.08367	3.17973	-3.91315	1.07351	5.0932	-0.872071
hsa-miR-200a#	-1.17017	-0.234486	0.784653	-1.17545	5.75801	-3.1969	0.821478	-0.196054	-0.186867	-1.2042	-1.19633	5.76731	-2.20388	0.836236	-1.19236	1.80003	0.791626	-1.18012	-1.19591	-0.170002	-1.19011	-1.16026	1.8155	1.76805	3.82502	-1.20894	-3.2122	0.771596	-1.21735	-2.20567	0.814052	-2.12794	0.817987	6.85072	-1.21101	4.80529	-1.21499	-1.15676	6.75183	3.87684	-1.1756	-2.23718	0.80615	6.80564	-0.139498	1.81223	-1.17925	-2.20941	0.824326
hsa-miR-200b#	-0.572677	0.363007	1.38215	-0.577961	0.380569	-2.59941	1.41897	0.401439	0.410626	-0.606708	-0.598838	-0.60066	-1.60639	1.43373	-0.594869	2.39753	1.38912	-0.582631	-0.598415	0.427491	-0.592613	-0.562771	2.41299	2.36554	4.42251	-0.61145	7.59603	1.36909	-0.619857	-1.60818	1.41154	-1.53044	1.41548	0.409791	-0.613519	-2.59974	-0.617494	-0.559271	-0.594896	4.47433	-0.578105	-1.63968	1.40364	9.39956	0.457995	2.40972	-0.581756	-1.61192	1.42182
hsa-miR-206	-1.98546	4.99213	8.05526	-1.99074	-1.03221	-4.01219	0.0061906	-1.01134	-1.00215	-2.01949	-2.01162	-2.01344	-3.01917	0.0209486	-2.00765	0.984746	-0.0236614	-1.99541	-2.0112	6.06149	6.04371	-1.97555	1.00021	0.952759	3.00973	6.03565	2.03514	-0.0436914	7.00764	-3.02096	-0.0012354	-2.94322	7.06506	-1.00299	6.02701	6.04295	6.0165	-1.97205	4.04459	3.06155	-1.99089	-3.05246	-0.0091374	-4.0206	-0.954785	0.996942	6.0347	5.03735	7.0583
hsa-miR-20a#	-3.17557	-2.23988	-1.22074	3.8226	3.77756	-5.2023	5.82289	-2.20145	3.82648	-3.2096	-3.20173	-3.20355	-4.20928	-1.16916	4.82051	5.8257	4.81361	-3.18552	-3.2013	5.82903	5.84149	-3.16566	-0.189893	-0.237349	1.81962	5.81256	5.7927	-1.2338	4.80404	-4.21107	-1.19134	-4.13333	4.83034	4.83847	4.79763	7.82675	5.80001	-3.16216	4.78587	1.87144	2.81361	-4.24257	-1.19925	4.81915	5.82322	-0.193166	-3.18464	6.81296	-1.18107
hsa-miR-21#	-5.47385	4.49342	2.45283	-5.47914	3.51998	2.4294	5.53825	2.51754	-4.49055	-5.50788	-5.50001	-5.50183	1.43176	-3.46745	2.52365	-2.50365	-3.51206	-5.48381	3.47991	-4.47368	1.52506	-5.46395	-2.48818	-2.53564	-0.478661	2.53235	1.52746	-3.53209	-5.52103	-6.50935	4.5156	-6.43162	-3.48569	-4.49138	4.50808	2.49974	0.586927	-5.46045	2.51512	-0.426845	-5.47928	-6.54086	-3.49753	2.48369	-4.44318	-2.49145	-5.48293	4.51851	-3.47936
hsa-miR-213	-4.9723	2.95533	-3.01748	2.99021	1.98335	-6.99903	5.03209	-3.99819	3.03166	2.99437	-4.99846	-5.00029	-6.00602	-2.9659	-4.9945	-2.0021	-3.01051	1.96537	-4.99804	-3.97214	-4.99224	-4.9624	-1.98663	-2.03409	0.0228866	3.99469	4.00933	-3.03054	3.00285	-6.0078	-2.98808	-5.93007	4.0286	3.03961	2.9773	4.05113	4.0358	-4.9589	2.98945	0.0747026	3.06137	-6.03931	-2.99598	3.02146	3.05101	-1.9899	-4.98138	6.03826	-2.97781
hsa-miR-214#	4.34362	-1.74814	-0.728998	-2.68911	-1.73057	-4.71055	4.34708	-1.70971	1.34637	3.28	-2.70998	-2.7118	-3.71753	-0.677415	-2.70601	0.286382	-0.722025	2.31814	-2.70956	-1.68365	-2.70376	2.34875	0.301851	0.254395	2.31137	-2.72259	-4.72586	-0.742055	4.28047	-3.71932	-0.699599	-3.64159	-0.695664	4.33885	2.30405	1.30346	3.32135	-2.67042	3.28282	2.36319	0.069251	-3.75083	-0.707501	4.31373	-1.65315	0.298578	-2.6929	-3.72306	-0.689325
hsa-miR-218-2#	-0.572677	0.363007	1.38215	-0.577961	0.380569	-2.59941	1.41897	0.401439	0.410626	-0.606708	-0.598838	-0.60066	-1.60639	1.43373	-0.594869	2.39753	1.38912	-0.582631	-0.598415	0.427491	-0.592613	-0.562771	2.41299	2.36554	4.42251	-0.61145	-2.61471	1.36909	-0.619857	-1.60818	1.41154	-1.53044	1.41548	0.409791	-0.613519	-2.59974	-0.617494	-0.559271	-0.594896	4.47433	-0.578105	-1.63968	1.40364	-2.60782	0.457995	2.40972	-0.581756	-1.61192	1.42182
hsa-miR-22#	-0.883992	1.08642	1.1067	2.1092	2.07976	-2.92877	3.13686	-8.92964	2.10286	1.12059	-9.92992	-9.93174	-2.96164	-7.89735	1.08212	-6.93355	3.09353	-1.88179	-3.0926	3.10988	2.10853	-9.89385	-6.91808	-6.96554	1.12905	3.06341	3.06244	-7.96199	1.07726	-0.924844	-0.897458	-3.92043	2.12449	2.10588	3.08924	4.13375	3.05165	0.120703	1.13422	2.13808	0.116739	-10.9708	1.0948	1.09103	3.15553	-3.90762	-2.91923	5.06549	1.14467
hsa-miR-221#	-1.77568	-0.839996	0.179143	-1.78096	-0.822434	-3.80241	6.24123	-0.801564	-0.792377	4.19506	-1.80184	-1.80366	-2.80939	0.230726	-1.79787	1.19452	0.186116	-1.78563	-1.80142	-0.775512	-1.79562	-1.76577	1.20999	1.16254	3.21951	-1.81445	3.19645	0.166086	-1.82286	-2.81118	0.208542	-2.73345	0.212477	-0.793212	-1.81652	3.22229	-1.8205	-1.76227	-1.7979	3.27133	-1.78111	-2.84269	6.23448	-3.81082	-0.745008	1.20672	-1.78476	5.21252	0.218816
hsa-miR-222#	-3.37412	7.54456	-1.41929	5.62263	6.60849	-5.40085	-1.38247	-2.4	-2.39081	-3.40815	-3.40028	-3.4021	-4.40783	-1.36771	-3.39631	-0.403912	-1.41232	-3.38407	-3.39985	-2.37395	-3.39405	-3.36421	-0.388443	-0.435899	1.62107	5.5969	5.60941	-1.43235	-3.4213	-4.40962	-1.38989	-4.33188	-1.38596	-2.39165	-3.41496	4.65741	5.59159	-3.36071	-3.39633	1.67289	-3.37954	-4.44112	-1.3978	5.59679	-2.34344	-0.391716	-3.38319	6.58399	-1.37962
hsa-miR-223#	-1.08125	1.86147	1.90253	0.894457	3.89996	-12.1221	3.91833	-1.08533	1.90918	-0.0972383	-4.14449	-10.1234	-1.10922	-0.0902483	0.902544	-7.12517	2.90242	-0.0915783	-1.12285	1.91987	1.90977	-2.08716	-7.1097	-7.15716	1.93675	3.90251	3.89453	-8.15361	1.89471	-2.15359	-1.0906	-2.03773	0.907206	1.92175	3.90021	3.92139	2.86536	-0.0359213	0.910153	-5.04837	-1.05294	-11.1624	1.92052	0.890132	2.94954	-7.11298	-3.07045	4.86911	1.93284
hsa-miR-23a#	-0.872157	0.0635269	1.08267	-0.877441	0.0810889	-2.89889	1.11949	3.09676	0.111146	-0.906188	-0.898318	-0.90014	4.05892	1.13425	-0.894349	2.09805	1.08964	-0.882111	-0.897895	0.128011	-0.892093	4.14902	2.11351	2.06606	4.12303	-0.91093	5.11589	1.06961	-0.919337	-0.930687	7.21965	-1.82992	1.116	0.110311	6.1099	6.10808	-0.916974	-0.858751	2.10057	4.17485	-0.877585	-1.93916	1.10416	5.10618	0.158515	2.11024	0.0919579	5.10152	1.12234
hsa-miR-23b#	-0.572677	0.363007	1.38215	-0.577961	0.380569	-2.59941	1.41897	0.401439	0.410626	-0.606708	-0.598838	-0.60066	-1.60639	1.43373	-0.594869	2.39753	1.38912	-0.582631	-0.598415	0.427491	-0.592613	-0.562771	2.41299	2.36554	4.42251	-0.61145	7.42295	1.36909	-0.619857	-1.60818	1.41154	-1.53044	1.41548	0.409791	7.37409	-2.59974	-0.617494	-0.559271	-0.594896	4.47433	-0.578105	-1.63968	1.40364	-2.60782	0.457995	2.40972	-0.581756	8.37219	1.42182
hsa-miR-24-1#	-0.572677	0.363007	1.38215	-0.577961	0.380569	-2.59941	1.41897	0.401439	0.410626	-0.606708	-0.598838	-0.60066	-1.60639	1.43373	-0.594869	2.39753	1.38912	-0.582631	-0.598415	0.427491	-0.592613	-0.562771	2.41299	2.36554	4.42251	-0.61145	-2.61471	1.36909	-0.619857	-1.60818	1.41154	-1.53044	1.41548	1.33423	-0.613519	-2.59974	6.71157	-0.559271	-0.594896	4.47433	-0.578105	-1.63968	1.40364	-2.60782	0.457995	2.40972	-0.581756	-1.61192	1.42182
hsa-miR-25#	-0.572677	0.363007	1.38215	-0.577961	0.380569	-2.59941	1.41897	0.401439	0.410626	-0.606708	-0.598838	-0.60066	-1.60639	1.43373	-0.594869	2.39753	1.38912	-0.582631	-0.598415	0.427491	-0.592613	-0.562771	2.41299	2.36554	4.42251	-0.61145	1.37654	1.36909	-0.619857	-1.60818	1.41154	-1.53044	1.41548	0.409791	-0.613519	-2.59974	-0.617494	-0.559271	-0.594896	4.47433	-0.578105	-1.63968	1.40364	-2.60782	0.457995	2.40972	-0.581756	-1.61192	1.42182
hsa-miR-26a-1#	-2.97923	-2.04354	-1.0244	6.04364	-2.02598	-5.00596	6.02899	-2.00511	6.02486	-3.01326	-3.00539	-3.00721	-4.01294	-0.972822	5.02861	-0.0090246	-1.01743	3.02876	-3.00497	6.02165	5.03499	-2.96932	0.0064444	-0.0410116	2.01596	5.99454	7.01299	-1.03746	5.95361	3.03777	-0.995006	2.0578	-0.991071	5.02075	5.00816	10.0169	7.98976	4.04073	3.01968	2.06778	3.03988	-4.04623	-1.00291	4.99794	9.05144	6.02084	-2.98831	8.01487	4.00937
hsa-miR-26a-2#	-1.17242	-0.236741	0.782398	-1.17771	-0.219179	-3.19916	6.8167	-0.198309	-0.189122	-1.20646	-1.19859	-1.20041	-2.20614	0.833981	-1.19462	1.79778	0.789371	-1.18238	-1.19816	-0.172257	-1.19236	-1.16252	1.81325	1.76579	3.82277	-1.2112	-3.21446	0.769341	-1.2196	-2.20792	0.811797	-2.13019	0.815732	-0.189957	-1.21327	-3.19949	-1.21724	-1.15902	-1.19464	3.87458	-1.17785	-2.23943	0.803895	-3.20757	-0.141753	1.80997	-1.1815	-2.21167	0.822071
hsa-miR-26b#	-7.0964	0.866193	1.89313	2.93197	1.87257	-3.08322	2.93586	-6.12228	3.91351	1.88867	-1.08732	-7.12438	-8.13011	-5.08999	1.9027	0.9221	2.93552	-0.103055	-0.0787236	2.92021	2.92563	-7.08649	-4.11073	-4.15818	-2.10121	3.88245	5.83729	-5.15463	2.85436	-1.13036	-5.11218	-8.04563	-5.10824	2.87205	4.92961	5.88998	3.85557	-7.08299	1.92616	-2.04939	0.935528	-8.16341	-5.12008	1.84452	3.94586	-4.114	-7.10548	5.88775	-4.05989
hsa-miR-27a#	-1.98019	-1.04451	-0.0253697	-1.98548	7.03912	-4.00692	6.02055	-1.00608	-0.99689	-2.01422	-2.00635	-2.00818	3.9878	0.0262133	-2.00238	0.99001	-0.0183967	4.0327	6.02119	6.05445	-2.00013	-1.97029	1.00548	0.958023	3.015	6.00343	6.95987	-0.0384267	2.81564	-3.01569	0.0040293	3.05799	5.06722	6.00885	6.01315	5.00583	6.0033	-1.96679	7.05705	3.06681	-1.98562	-3.0472	4.98895	4.02089	-0.949521	1.00221	-1.98927	8.03614	0.0143033
hsa-miR-27b#	-3.5711	3.42002	-1.61628	-3.57638	-2.61785	-5.59783	6.318	-2.59698	5.43493	4.40347	-3.59726	-3.59908	-4.60481	-1.56469	5.39963	-0.600896	-1.6093	-3.58105	2.40663	-2.57093	-3.59103	-3.56119	-0.585427	-0.632883	1.42409	5.43721	5.3631	-1.62933	-3.61828	2.33409	-1.58688	-4.52886	-1.58294	5.43464	4.33785	6.42356	4.33756	-3.55769	-3.59332	1.47591	-3.57653	-4.6381	-1.59478	3.38874	-2.54043	-0.5887	-3.58018	6.39376	-1.5766
hsa-miR-29a#	-1.27224	-0.336556	0.682583	-1.27752	-0.318994	-3.29897	0.719408	-0.298124	6.70669	-1.30627	-1.2984	-1.30022	-2.30595	0.734166	-1.29443	1.69796	0.689556	-1.28219	-1.29798	-0.272072	-1.29218	-1.26233	1.71343	1.66598	3.72295	6.70068	5.67867	0.669526	6.66737	5.69383	0.711982	5.77539	0.715917	6.73798	-1.31308	5.71288	6.67799	-1.25883	-1.29446	3.77477	-1.27767	-2.33925	0.70408	6.67096	-0.241568	1.71016	-1.28132	6.72208	0.722256
hsa-miR-29b-1#	-0.572677	0.363007	1.38215	-0.577961	0.380569	-2.59941	1.41897	0.401439	0.410626	-0.606708	-0.598838	-0.60066	-1.60639	1.43373	-0.594869	2.39753	1.38912	-0.582631	-0.598415	0.427491	-0.592613	-0.562771	2.41299	2.36554	4.42251	-0.61145	-2.61471	1.36909	-0.619857	-1.60818	1.41154	-1.53044	1.41548	0.409791	-0.613519	-2.59974	-0.617494	-0.559271	-0.594896	4.47433	-0.578105	-1.63968	1.40364	-2.60782	0.457995	2.40972	-0.581756	5.5062	1.42182
hsa-miR-29b-2#	-0.572677	0.363007	1.38215	-0.577961	0.380569	-2.59941	1.41897	0.401439	0.410626	-0.606708	-0.598838	-0.60066	-1.60639	1.43373	-0.594869	2.39753	1.38912	-0.582631	-0.598415	0.427491	-0.592613	-0.562771	2.41299	2.36554	4.42251	-0.61145	-2.61471	1.36909	6.35841	-1.60818	1.41154	-1.53044	1.41548	0.409791	6.42758	5.38416	5.33819	-0.559271	-0.594896	4.47433	-0.578105	-1.63968	1.40364	4.35498	0.457995	2.40972	-0.581756	5.37033	1.42182
hsa-miR-302b#	-0.572677	0.363007	1.38215	-0.577961	0.380569	-2.59941	1.41897	0.401439	0.410626	-0.606708	-0.598838	-0.60066	-1.60639	1.43373	-0.594869	2.39753	1.38912	-0.582631	-0.598415	0.427491	-0.592613	-0.562771	2.41299	2.36554	4.42251	-0.61145	-2.61471	1.36909	-0.619857	-1.60818	1.41154	6.52833	1.41548	0.409791	-0.613519	-2.59974	-0.617494	-0.559271	-0.594896	4.47433	-0.578105	-1.63968	1.40364	-2.60782	0.457995	2.40972	-0.581756	-1.61192	1.42182
hsa-miR-302d#	-1.0918	-0.156116	0.863023	-1.09708	-0.138554	-3.11853	0.899848	-0.117684	5.08273	-1.12583	-1.11796	-1.11978	-2.12551	0.914606	-1.11399	1.8784	0.869996	-1.10175	-1.11754	-0.0916317	-1.11174	-1.08189	1.89387	1.84642	3.90339	-1.13057	-3.13383	25.8542	-1.13898	-2.1273	0.892422	-2.04957	0.896357	-0.109332	-1.13264	-3.11887	-1.13662	-1.07839	-1.11402	3.95521	-1.09723	-2.1588	0.88452	-3.12694	-0.0611277	1.8906	-1.10088	-2.13104	0.902696
hsa-miR-30a-3p	-1.71158	2.28479	2.30475	1.36663	1.27143	-2.76436	3.31705	-8.71551	2.33914	0.307676	-9.71579	-9.71761	-1.71906	-7.68322	0.332096	-6.71943	2.31061	0.310385	-0.649205	1.30794	3.35189	-9.67972	-6.70396	-0.715133	-4.69444	2.31211	3.2911	-7.74786	2.29612	-0.676732	0.338538	1.42054	2.32615	3.32524	3.30973	3.31506	3.30311	0.358577	1.32714	2.35264	-0.729027	-10.7566	3.31483	1.33103	3.37441	-6.70723	-9.69871	4.29678	3.35374
hsa-miR-30a-5p	-1.16871	1.75579	-0.225611	0.830975	0.791582	-3.2114	2.81793	-3.20568	1.80973	-0.194608	-4.20836	-5.22336	-3.22469	-3.18468	-1.2065	-4.20794	-0.227147	-1.18846	-0.215351	0.825547	0.803038	-6.17175	-11.2346	-2.2345	-3.20722	1.80025	3.78036	-4.2204	0.775931	-1.1888	-2.18159	-2.15369	0.830079	2.81925	2.78682	2.79729	1.78939	0.840895	0.762545	-1.11265	-2.17825	-3.24651	0.823565	1.79821	0.863951	-2.20267	-2.18464	4.80969	0.834898
hsa-miR-30b#	-0.572677	0.363007	1.38215	-0.577961	0.380569	-2.59941	1.41897	0.401439	0.410626	-0.606708	-0.598838	-0.60066	-1.60639	1.43373	-0.594869	2.39753	1.38912	-0.582631	-0.598415	0.427491	-0.592613	-0.562771	2.41299	2.36554	4.42251	-0.61145	-2.61471	1.36909	-0.619857	-1.60818	1.41154	-1.53044	1.41548	0.409791	-0.613519	-2.59974	-0.617494	-0.559271	-0.594896	4.47433	-0.578105	-1.63968	1.40364	-2.60782	0.457995	2.40972	-0.581756	-1.61192	1.42182
hsa-miR-30d#	-4.49008	-3.5544	-2.53526	3.53868	2.5018	-6.51681	5.5022	-3.51597	4.54621	4.52364	-4.51624	-4.51807	-5.5238	-2.48368	2.51381	-1.51988	-2.52829	-4.50004	-4.51582	4.50227	3.50467	-4.48018	-1.50441	-1.55187	0.505107	3.45838	3.48431	-2.54832	-4.53726	2.47461	-2.50586	0.551586	4.51115	2.51059	2.49943	5.52073	5.52283	-4.47668	2.44746	0.556923	-4.49551	-5.55709	4.47174	3.50024	5.55291	-1.50768	-4.49916	5.48397	-2.49559
hsa-miR-30d	-1.14728	1.94451	1.00493	-0.0883716	1.8652	-4.00636	2.88476	-5.14737	2.84607	-0.156086	-3.38416	-5.39694	-3.07184	-4.17694	-1.19014	-6.59143	-0.16778	-0.414202	-0.14137	0.919922	1.73054	-4.15178	-3.20704	-2.54064	-1.18894	1.84746	3.82925	-10.2316	0.829668	-2.10619	-2.14739	-1.09774	0.815672	1.97289	2.86757	3.91245	2.02494	0.909863	1.07271	-7.12632	-2.01146	-3.6478	0.678447	2.7863	1.17691	-0.627251	-3.47395	3.85478	0.917309
hsa-miR-30d	-1.14728	1.94451	1.00493	-0.0883716	1.8652	-4.00636	2.88476	-5.14737	2.84607	-0.156086	-3.38416	-5.39694	-3.07184	-4.17694	-1.19014	-6.59143	-0.16778	-0.414202	-0.14137	0.919922	1.73054	-4.15178	-3.20704	-2.54064	-1.18894	1.84746	3.82925	-10.2316	0.829668	-2.10619	-2.14739	-1.09774	0.815672	1.97289	2.86757	3.91245	2.02494	0.909863	1.07271	-7.12632	-2.01146	-3.6478	0.678447	2.7863	1.17691	-0.627251	-3.47395	3.85478	0.917309
hsa-miR-30e	-0.887193	0.0765523	-0.902579	0.133649	1.07793	-1.94577	2.13967	-1.90353	2.12642	0.0848443	-0.930052	-0.9999	-1.88172	-0.83103	0.105832	0.0875803	1.10228	0.119959	0.0866553	2.14482	1.10784	-12.8992	-9.92341	-0.964375	-0.86468	1.09328	2.09731	-0.958528	1.07961	0.0385273	0.12979	-1.83016	0.125224	1.10987	2.11431	3.12985	2.10276	1.13344	0.131375	1.13936	0.134759	-3.95073	0.115205	1.10894	2.18362	-0.932018	-0.896762	3.10413	1.13177
hsa-miR-30e-3p	-3.6031	2.36278	1.34941	1.62878	1.34578	-4.61657	4.43341	-3.65093	2.40345	-1.65301	-1.68099	-1.67729	-2.65843	-3.61422	1.39979	-0.63433	2.38852	0.36503	-0.612588	2.41481	2.37573	-2.59388	-7.64602	-7.69347	-5.6365	4.3966	4.38231	-8.68992	2.35827	-0.636669	-1.59694	-1.59819	3.39095	2.39332	4.38728	4.37263	4.3838	0.407252	2.40506	-5.58468	-0.598938	-6.66112	3.37473	1.38122	3.43145	-0.613524	-2.62632	5.37291	2.40833
hsa-miR-335#	-5.55947	6.41331	5.2899	-5.56475	5.39959	-7.5862	7.41314	-4.58535	4.37331	-5.5935	-5.58563	-5.58745	-6.59318	-3.55306	4.3899	-2.58926	4.44472	3.46911	-5.5852	6.45046	5.44258	-5.54956	-2.57379	-2.62125	-0.564275	7.4006	8.43057	-3.6177	5.4517	3.29794	-3.57524	-6.51723	6.45908	5.44825	6.44227	8.39798	7.4245	-5.54606	4.39703	-0.512459	3.46621	-0.70891	6.39791	5.40086	7.48079	-2.57707	-5.56854	8.42599	-3.56497
hsa-miR-337-3p	-1.37059	-0.434907	0.584232	-1.37588	-0.417345	-3.39732	8.60019	-0.396475	-0.387288	-1.40462	-1.39675	-1.39857	-2.40431	0.635815	-1.39278	1.59961	0.591205	-1.38055	-1.39633	-0.370423	-1.39053	-1.36069	1.61508	1.56762	3.6246	7.59886	7.61895	0.571175	-1.41777	6.52419	0.613631	-2.32836	0.617566	-0.388123	6.59123	7.62388	-1.41541	-1.35719	-1.39281	3.67641	8.66122	-2.4376	0.605729	-3.40573	-0.339919	9.62616	-1.37967	6.61325	0.623905
hsa-miR-33a#	-5.16635	2.79073	4.92386	2.76447	4.74174	-7.19308	2.747	-4.19223	3.78423	-5.20038	-5.19251	-5.19433	-6.20006	-3.15994	-5.18854	-2.19614	3.81968	-5.1763	1.83262	-4.16618	-5.18628	-5.15644	-2.18068	-2.22813	-0.171158	1.7994	4.80486	-3.22458	-5.21353	-6.20185	-3.18213	-6.12411	4.79489	3.82668	4.79338	4.85939	3.74272	-5.15294	2.81334	-0.119342	-5.17178	-6.23335	-3.19003	-7.20149	-4.13568	-2.18395	-5.17543	5.81377	-3.17185
hsa-miR-340#	-6.50005	4.47517	3.48832	3.55733	4.49206	-8.52678	4.54475	-5.52593	2.5008	-2.50567	-6.52621	-6.52803	-7.53376	-4.49364	3.50748	-3.52985	3.49417	-0.462382	1.52712	3.53466	4.51998	-6.49014	-3.51438	-3.56183	-1.50486	5.50674	5.48198	-4.55828	3.51869	-0.506338	-4.51583	-7.45781	4.52562	3.52463	3.47865	6.51589	5.48386	1.55456	3.52778	-1.45304	-0.461214	-7.56705	3.47594	2.49683	5.55677	-3.51765	-6.50913	6.51216	-4.50555
hsa-miR-34a#	-3.38118	-2.4455	-1.42636	3.67282	-2.42793	-5.40791	5.61674	-2.40706	5.62492	2.58147	-3.40734	-3.40916	4.66793	-1.37477	-3.40337	-0.410978	-1.41938	-3.39113	3.64138	6.64349	4.64675	-3.37127	-0.395509	-0.442965	1.61401	2.58156	3.61223	-1.43941	5.63548	-4.41668	-1.39696	-4.33895	-1.39302	3.64129	4.58996	3.60519	4.57238	-3.36777	-3.4034	1.66583	3.63677	3.59162	4.61143	5.59789	-2.35051	-0.398782	3.52859	4.6017	-1.38668
hsa-miR-361-3p	-3.78067	7.31879	-1.82584	-3.78595	7.32648	-5.8074	-1.78902	-2.80655	8.96485	-3.8147	-3.80683	-3.80865	-4.81438	-1.77426	-3.80286	-0.810463	-1.81887	-3.79062	-3.8064	-2.7805	-3.8006	-3.77076	-0.794994	-0.84245	8.06058	-3.81944	7.61642	-1.8389	-3.82785	-4.81617	-1.79644	-4.73843	-1.79251	-2.7982	8.43905	8.17635	8.42489	-3.76726	-3.80289	1.26634	-3.78609	3.24398	-1.80435	-5.81581	-2.74999	-0.798267	-3.78975	8.73384	-1.78617
hsa-miR-361-3p	-3.78067	7.31879	-1.82584	-3.78595	7.32648	-5.8074	-1.78902	-2.80655	8.96485	-3.8147	-3.80683	-3.80865	-4.81438	-1.77426	-3.80286	-0.810463	-1.81887	-3.79062	-3.8064	-2.7805	-3.8006	-3.77076	-0.794994	-0.84245	8.06058	-3.81944	7.61642	-1.8389	-3.82785	-4.81617	-1.79644	-4.73843	-1.79251	-2.7982	8.43905	8.17635	8.42489	-3.76726	-3.80289	1.26634	-3.78609	3.24398	-1.80435	-5.81581	-2.74999	-0.798267	-3.78975	8.73384	-1.78617
hsa-miR-363#	-0.972701	-0.0370171	0.982122	-0.977985	-0.0194551	-2.99943	5.01918	0.0014149	0.0106019	-1.00673	-0.998862	-1.00068	-2.00642	1.0337	-0.994893	1.9975	0.989095	-0.982655	-0.998439	0.0274669	-0.992637	-0.962795	2.01297	1.96551	4.02249	8.00185	-3.01474	0.969065	6.92737	-2.0082	1.01152	-1.93047	1.01546	0.0097669	-1.01354	-2.99977	8.01166	7.90986	5.99628	4.0743	-0.978129	-2.03971	1.00362	-3.00784	0.0579709	2.0097	-0.98178	-2.01194	5.02337
hsa-miR-367#	-0.572677	0.363007	1.38215	-0.577961	0.380569	-2.59941	1.41897	0.401439	0.410626	-0.606708	-0.598838	-0.60066	-1.60639	1.43373	-0.594869	2.39753	1.38912	-0.582631	-0.598415	0.427491	-0.592613	-0.562771	2.41299	2.36554	4.42251	-0.61145	-2.61471	1.36909	-0.619857	-1.60818	1.41154	-1.53044	1.41548	0.409791	-0.613519	13.306	-0.617494	-0.559271	-0.594896	4.47433	-0.578105	-1.63968	1.40364	-2.60782	0.457995	2.40972	-0.581756	-1.61192	1.42182
hsa-miR-373#	-0.572677	0.363007	1.38215	-0.577961	0.380569	-2.59941	1.41897	0.401439	0.410626	-0.606708	-0.598838	-0.60066	-1.60639	1.43373	-0.594869	2.39753	1.38912	-0.582631	-0.598415	0.427491	-0.592613	-0.562771	2.41299	2.36554	4.42251	-0.61145	-2.61471	1.36909	-0.619857	-1.60818	1.41154	-1.53044	1.41548	0.409791	-0.613519	-2.59974	8.48571	-0.559271	3.72445	4.47433	-0.578105	-1.63968	1.40364	-2.60782	0.457995	2.40972	-0.581756	-1.61192	1.42182
hsa-miR-374a#	-0.572677	0.363007	1.38215	-0.577961	0.380569	-2.59941	1.41897	0.401439	0.410626	-0.606708	-0.598838	-0.60066	-1.60639	1.43373	-0.594869	2.39753	1.38912	-0.582631	-0.598415	0.427491	-0.592613	-0.562771	2.41299	2.36554	4.42251	6.41383	-2.61471	1.36909	5.40359	-1.60818	1.41154	-1.53044	1.41548	0.409791	-0.613519	8.43707	-0.617494	-0.559271	-0.594896	4.47433	-0.578105	-1.63968	1.40364	3.40137	0.457995	2.40972	-0.581756	3.48301	1.42182
hsa-miR-374b#	-0.572677	0.363007	1.38215	-0.577961	0.380569	-2.59941	1.41897	0.401439	0.410626	-0.606708	-0.598838	-0.60066	-1.60639	1.43373	-0.594869	2.39753	1.38912	-0.582631	-0.598415	0.427491	-0.592613	-0.562771	2.41299	2.36554	4.42251	-0.61145	3.41696	1.36909	-0.619857	-1.60818	1.41154	-1.53044	1.41548	0.409791	-0.613519	6.43491	-0.617494	-0.559271	-0.594896	4.47433	-0.578105	-1.63968	1.40364	-2.60782	0.457995	2.40972	-0.581756	-1.61192	1.42182
hsa-miR-376a#	3.03754	-0.0381284	0.981011	-0.979096	-0.0205664	-3.00054	1.01784	0.0003036	0.0094906	-1.00784	-0.999973	-1.0018	-2.00753	1.03259	-0.996004	1.99639	0.987984	-0.983766	0.0147996	0.0263556	-0.993748	-0.963906	2.01186	1.9644	4.02138	-1.01259	4.00448	0.967954	-1.02099	-2.00931	1.01041	-1.93158	1.01434	0.0086556	-1.01465	3.18619	-1.01863	-0.960406	-0.996031	4.07319	-0.97924	-2.04082	1.00251	-3.00895	0.0568596	2.00859	-0.982891	-1.05306	1.02068
hsa-miR-377#	-2.37166	-1.43598	-0.416842	-0.474506	-1.41842	1.65089	4.65065	-1.39755	3.61912	-2.4057	-2.39783	-2.39965	-3.40538	-0.365259	-2.39386	0.598538	-0.409869	-2.38162	3.60632	3.58643	-2.3916	-2.36176	0.614007	0.566551	2.62353	4.62884	4.59962	-0.429899	-2.41884	-2.95503	-0.387443	-3.32943	-0.383508	-1.3892	4.60739	4.64225	-2.41648	-2.35826	-2.39388	2.67534	-2.37709	-3.43867	-0.395345	-4.40681	-1.34099	0.610734	-2.38074	4.63734	-0.377169
hsa-miR-378	-4.39192	2.60023	3.61579	2.61522	2.57611	-6.41865	4.61216	2.62563	-3.40862	-4.42595	-4.41808	-4.4199	-1.44616	-2.38551	-4.41411	-1.42172	-2.43012	-4.40187	5.61152	-3.39175	2.58935	1.35537	-1.40625	-1.4537	0.603269	4.60394	4.63936	-2.45015	1.58494	-1.40884	-2.4077	-5.34969	4.6418	5.63253	4.61819	1.61809	3.56259	2.56689	-4.41414	0.655085	-4.39735	-5.45893	2.55415	6.60628	0.0999864	-1.40952	0.6194	4.61652	-2.39742
hsa-miR-378	-1.59795	1.38561	0.385869	0.434745	1.38964	-3.61804	1.42094	0.409401	0.396029	-0.606251	-1.65831	-3.63296	-2.62087	-0.633018	-1.58983	-0.603736	1.39576	-3.62412	-0.625594	0.399263	-1.62003	-2.61755	-6.68958	-0.633358	5.45352	-0.621293	0.394886	-4.6006	-0.658966	-1.6289	-1.60605	18.4151	-1.5896	3.42765	2.37973	-1.62383	-1.66242	-0.607183	1.40993	3.46224	-1.57532	-2.65671	0.398686	-0.624491	-0.55057	-0.707713	-2.58653	1.3655	-4.61176
hsa-miR-379#	-1.76515	4.19725	0.189669	-1.77044	-0.811908	-3.79188	7.12453	-0.791038	-0.781851	-1.79918	-1.79131	-1.79314	-2.79887	0.241252	4.23345	1.20505	0.196642	-1.77511	-1.79089	5.16989	-1.78509	-1.75525	1.22052	1.17306	3.23004	5.24457	6.23994	0.176612	6.20493	-2.80065	0.219068	-2.72292	0.223003	-0.782686	4.19295	6.26745	5.18928	4.26442	-1.78737	3.28185	5.50125	-2.83216	0.211166	-3.80029	-0.734482	1.21725	-1.77423	3.20271	0.229342
hsa-miR-380-5p	-2.08021	0.884371	3.87474	3.92223	1.9116	-4.10694	-0.0885608	-1.10609	-1.09691	-2.11424	-2.10637	-2.10819	-0.127206	-0.0738028	-2.1024	0.889994	-0.118413	-2.09016	-2.10595	-1.08004	-2.10014	-2.0703	0.905463	0.858007	2.91498	-2.11898	4.90805	-0.138443	-2.12739	-3.11571	-0.0959868	-3.03797	2.85806	3.93351	2.88937	3.91729	-2.12503	-2.0668	-2.10243	2.9668	-2.08564	-3.14721	0.937256	3.87986	2.89624	0.90219	-1.09897	2.89038	-0.0857128
hsa-miR-409-3p	-2.03945	1.72586	-2.3397	1.8766	1.84136	-4.15431	3.82125	-6.26034	3.78489	1.74385	-13.2681	-13.2699	-6.29987	-5.30355	-0.201262	-10.2717	1.75352	-3.74909	-3.03779	1.63352	0.834031	-13.232	-10.2562	-10.3037	-0.0389605	3.74041	5.73009	-11.3001	0.782839	-2.16639	-4.33899	-4.66868	-1.19892	3.81917	4.76687	4.7752	1.78466	-6.50619	1.7472	-8.1949	-1.20523	-6.23914	0.770278	0.750091	-0.0115945	-7.74583	-9.17497	3.77542	-3.67501
hsa-miR-409-3p	-2.03945	1.72586	-2.3397	1.8766	1.84136	-4.15431	3.82125	-6.26034	3.78489	1.74385	-13.2681	-13.2699	-6.29987	-5.30355	-0.201262	-10.2717	1.75352	-3.74909	-3.03779	1.63352	0.834031	-13.232	-10.2562	-10.3037	-0.0389605	3.74041	5.73009	-11.3001	0.782839	-2.16639	-4.33899	-4.66868	-1.19892	3.81917	4.76687	4.7752	1.78466	-6.50619	1.7472	-8.1949	-1.20523	-6.23914	0.770278	0.750091	-0.0115945	-7.74583	-9.17497	3.77542	-3.67501
hsa-miR-411#	-0.572677	0.363007	1.38215	-0.577961	0.380569	-2.59941	1.41897	0.401439	0.410626	-0.606708	-0.598838	-0.60066	-1.60639	1.43373	-0.594869	2.39753	1.38912	-0.582631	-0.598415	0.427491	7.34574	-0.562771	2.41299	2.36554	4.42251	-0.61145	6.40411	1.36909	-0.619857	-1.60818	1.41154	-1.53044	1.41548	0.409791	-0.613519	8.42388	-0.617494	-0.559271	-0.594896	4.47433	-0.578105	-1.63968	1.40364	7.37682	0.457995	2.40972	-0.581756	6.44518	1.42182
hsa-miR-424#	-3.16674	-2.23105	3.84184	2.76361	6.74038	-5.19347	4.82225	-2.19262	-2.18343	-3.20077	-3.1929	-3.19472	-4.20045	-1.16033	-3.18893	-0.196533	7.8122	-3.17669	5.87407	-2.16657	-3.18667	-3.15683	-0.181064	-0.22852	1.82845	4.78616	6.79492	-1.22497	-3.21392	-4.20224	-1.18251	-4.1245	1.84935	4.84257	3.8252	4.83616	3.74558	-3.15333	2.83221	1.88027	-3.17216	-4.23374	4.78793	-5.20188	3.88897	-0.184337	-3.17582	6.7801	-1.17224
hsa-miR-425#	0.3301	1.25201	0.305698	3.31687	1.27099	-10.7268	4.33249	-7.72594	4.31441	3.33015	-8.72622	-8.72804	-3.78195	-6.69365	2.28652	2.32526	3.29407	1.26718	0.286013	3.30356	4.30948	-8.69015	-5.71438	-5.76184	-3.70486	5.30611	5.28526	-6.75829	2.26298	0.243003	2.24404	0.348843	2.30541	3.30947	5.31548	6.30506	5.26863	1.33206	2.30236	-3.65305	1.26242	2.26604	2.3186	2.27449	4.34874	1.31535	-8.70913	6.2932	-6.70556
hsa-miR-432#	-0.572677	0.363007	1.38215	-0.577961	0.380569	-2.59941	1.41897	0.401439	0.410626	-0.606708	-0.598838	-0.60066	-1.60639	1.43373	-0.594869	2.39753	1.38912	-0.582631	-0.598415	0.427491	-0.592613	-0.562771	2.41299	2.36554	4.42251	-0.61145	6.44215	1.36909	-0.619857	-1.60818	1.41154	-1.53044	1.41548	0.409791	-0.613519	-2.59974	-0.617494	-0.559271	-0.594896	4.47433	-0.578105	-1.63968	1.40364	-2.60782	0.457995	2.40972	-0.581756	-1.61192	1.42182
hsa-miR-432	1.43526	3.35705	-5.60669	3.7103	1.46092	-9.58825	5.59398	-6.5874	4.62895	1.59587	-7.58768	-7.5895	-8.59523	-5.55511	4.01743	-4.59131	2.96589	-7.57147	-0.533151	4.99775	3.10276	-7.55161	-4.57585	-4.6233	5.05989	4.56709	6.42111	-5.61975	4.6253	1.20154	-5.5773	-8.51928	3.16695	4.19663	6.25904	7.42146	5.44227	-1.49488	3.00318	2.48946	4.42336	-8.62852	-5.5852	4.24098	3.94368	2.20812	-7.5706	4.50535	-1.38918
hsa-miR-432	1.43526	3.35705	-5.60669	3.7103	1.46092	-9.58825	5.59398	-6.5874	4.62895	1.59587	-7.58768	-7.5895	-8.59523	-5.55511	4.01743	-4.59131	2.96589	-7.57147	-0.533151	4.99775	3.10276	-7.55161	-4.57585	-4.6233	5.05989	4.56709	6.42111	-5.61975	4.6253	1.20154	-5.5773	-8.51928	3.16695	4.19663	6.25904	7.42146	5.44227	-1.49488	3.00318	2.48946	4.42336	-8.62852	-5.5852	4.24098	3.94368	2.20812	-7.5706	4.50535	-1.38918
hsa-miR-454#	-2.47962	4.50728	-0.524801	3.52148	-1.52638	-4.50635	-0.487976	-1.50551	5.51553	-2.51365	-2.50578	-2.50761	-3.51334	-0.473218	3.49922	0.490579	4.48836	0.532158	-2.50536	4.55017	3.4972	-2.46972	0.506048	0.458592	2.51557	6.49276	7.50443	-0.537858	4.49018	1.47589	-0.495402	-3.41905	-0.491467	4.51119	6.48035	8.50828	7.48286	-2.46622	2.53864	2.56738	2.52162	-3.54663	-0.503304	4.50714	5.57064	0.502775	-2.4887	7.50349	-0.485128
hsa-miR-493	-0.572677	0.363007	1.38215	-0.577961	0.380569	-2.59941	1.41897	0.401439	0.410626	-0.606708	-0.598838	-0.60066	-1.60639	1.43373	-0.594869	2.39753	1.38912	-0.582631	-0.598415	0.427491	-0.592613	-0.562771	2.41299	2.36554	4.42251	-0.61145	8.41719	1.36909	6.38544	-1.60818	1.41154	-1.53044	1.41548	6.42978	8.44205	9.44516	-0.617494	-0.559271	-0.594896	4.47433	-0.578105	-1.63968	1.40364	-2.60782	7.46012	2.40972	-0.581756	6.39804	1.42182
hsa-miR-497	0.342277	2.2734	2.42842	1.83539	1.35827	0.0886256	3.58181	0.382913	-5.63688	-6.65421	-6.64634	-6.64817	-7.6539	2.35446	1.54601	-3.64998	-4.65839	-6.63014	0.918807	2.60352	2.87105	-6.61028	-3.63451	-3.68197	-1.62499	1.81972	1.55052	-4.67842	0.453551	-7.65568	-4.63596	-7.57795	3.24193	2.38077	2.61394	2.56192	2.45034	-6.60678	0.977433	-1.57318	0.403472	-7.68719	1.37041	2.54794	1.48359	-3.63778	2.62621	2.03974	-4.62569
hsa-miR-497	0.342277	2.2734	2.42842	1.83539	1.35827	0.0886256	3.58181	0.382913	-5.63688	-6.65421	-6.64634	-6.64817	-7.6539	2.35446	1.54601	-3.64998	-4.65839	-6.63014	0.918807	2.60352	2.87105	-6.61028	-3.63451	-3.68197	-1.62499	1.81972	1.55052	-4.67842	0.453551	-7.65568	-4.63596	-7.57795	3.24193	2.38077	2.61394	2.56192	2.45034	-6.60678	0.977433	-1.57318	0.403472	-7.68719	1.37041	2.54794	1.48359	-3.63778	2.62621	2.03974	-4.62569
hsa-miR-500	-2.17743	-1.24175	-0.222611	-2.18272	-1.22419	-4.20416	-0.185786	-1.20332	6.84579	5.79617	-2.20359	-2.20542	-3.21115	-0.171028	-2.19963	0.792769	3.84302	-2.18739	-2.20317	-1.17727	5.69739	-2.16753	0.808238	0.760782	2.81776	4.83745	4.82092	-0.235668	5.80127	-3.21293	-0.193212	-3.1352	6.87473	-1.19497	-2.21828	2.81365	5.81667	-2.16403	4.84518	2.86957	-2.18286	-3.24444	-0.201114	7.81552	5.86393	0.804965	-2.18651	5.82389	-0.182938
hsa-miR-505#	-6.29582	3.67527	1.71904	2.7214	0.695946	-3.3147	4.708	-5.3217	3.72876	-2.31619	-6.32198	-6.3238	-1.3003	-4.28941	2.70712	2.71408	3.69409	0.723503	-6.32156	-1.26266	2.70208	-6.28591	-3.31015	-3.3576	5.73726	3.67585	3.67314	-4.35405	1.66304	-2.32353	1.72747	-7.25358	2.73487	2.71517	3.66685	4.70867	3.67068	1.71501	0.675922	-1.24881	1.73906	-7.36282	-0.317281	0.720042	2.75268	1.69275	-6.3049	4.68637	-1.30705
hsa-miR-509-3p	-0.268361	-0.335945	0.65192	-0.200525	0.568163	-1.24326	0.728551	0.714292	-0.283742	-0.33109	1.68958	1.74593	-0.274641	1.73337	-0.290771	0.738799	-1.25729	-0.243382	-0.281499	0.790542	-0.250442	1.74221	-7.29084	-7.33829	-5.28132	-0.255677	-3.26577	-1.52017	-1.2887	-0.319591	0.773113	-1.16074	0.734471	-0.298905	-0.218636	-3.30838	-1.28836	-0.343633	-0.291988	-5.2295	-1.27164	-9.31998	0.792241	-1.26964	0.740943	-0.224557	1.72079	-0.394881	-8.28201
hsa-miR-513-3p	3.75442	2.68978	-3.32142	-5.28153	-4.323	1.59556	3.76823	1.68308	-4.29294	3.72782	5.72195	-5.30422	1.69512	5.6713	3.70643	-2.30604	-1.22529	2.76658	3.64154	5.72179	2.68286	-5.26634	-2.29057	-2.33803	-0.281052	2.69951	-0.346871	-3.33448	-5.32342	2.65464	-3.29202	25.9284	-3.28808	3.71739	2.66635	-7.30331	2.65753	4.76717	-5.29846	-0.229236	2.73283	-6.34325	-3.29992	0.659177	3.63682	-2.29384	4.79262	0.68275	27.7519
hsa-miR-516-3p	-3.08495	1.92677	1.76705	-3.09024	-2.13171	0.893934	-1.09331	3.97841	-2.10165	2.9357	0.909304	-3.11294	2.92151	-1.07855	-3.10715	-0.114752	-1.12316	-3.09491	-3.11069	-2.08479	2.91698	2.96129	-0.0992829	-0.146739	1.91024	-3.12373	0.898318	-1.14319	-3.13213	0.89562	-1.10073	-4.04272	-1.0968	-2.10249	-3.1258	-5.11202	-3.12977	3.00472	-3.10717	1.96205	-3.09038	-4.15196	-1.10863	3.87672	1.82888	-0.102556	3.93598	1.82869	-1.09046
hsa-miR-519b-3p	5.28743	-1.73843	4.29522	-2.6794	6.31745	-4.70085	-0.682467	-1.7	-1.69081	-2.70815	-2.70028	-2.7021	4.34206	-0.667709	-2.69631	0.296088	-0.712319	3.29682	3.30651	5.09573	-2.69405	-2.66421	0.311557	0.264101	2.32107	4.35462	-4.71615	-0.732349	-2.7213	4.64274	-0.689893	1.38918	-0.685958	5.33285	-2.71496	-4.70118	-2.71893	-2.66071	-2.69633	7.42701	-2.67954	-3.74112	-0.697795	-4.70926	-1.64344	0.308284	-2.68319	-3.71336	-0.679619
hsa-miR-519b-3p	5.28743	-1.73843	4.29522	-2.6794	6.31745	-4.70085	-0.682467	-1.7	-1.69081	-2.70815	-2.70028	-2.7021	4.34206	-0.667709	-2.69631	0.296088	-0.712319	3.29682	3.30651	5.09573	-2.69405	-2.66421	0.311557	0.264101	2.32107	4.35462	-4.71615	-0.732349	-2.7213	4.64274	-0.689893	1.38918	-0.685958	5.33285	-2.71496	-4.70118	-2.71893	-2.66071	-2.69633	7.42701	-2.67954	-3.74112	-0.697795	-4.70926	-1.64344	0.308284	-2.68319	-3.71336	-0.679619
hsa-miR-520c-3p	0.122752	1.06237	1.1052	0.112892	1.09239	-1.8863	2.09993	-0.893123	-2.90928	0.09318	2.14168	1.14843	-0.901632	2.1544	0.153672	0.087252	-5.9253	-1.92665	-0.929456	0.146684	0.102587	1.12889	-1.91109	-4.9435	-2.8919	0.11619	-1.8802	-0.920448	1.10621	1.11182	1.10505	0.172806	1.14181	0.089408	-1.92506	-1.88482	1.08521	1.17123	0.138519	-2.84009	-0.893598	-1.92909	2.08548	0.074553	1.16124	-2.87224	1.10633	0.085344	-0.918031
hsa-miR-520h	5.71548	-0.335677	0.683462	-1.27665	-0.318115	-3.29809	0.720287	-0.297245	-0.288058	-1.30539	-1.29752	-1.29934	-2.30508	0.735045	-1.29355	1.69884	0.690435	-1.28132	-1.2971	-0.271193	-1.2913	-1.26146	1.71431	1.66685	3.72383	5.62916	-3.3134	0.670405	-1.31854	-2.30686	0.712861	-2.22913	0.716796	-0.288893	6.72767	-3.29843	-1.31618	-1.25796	-1.29358	3.77564	-1.27679	-2.33837	0.704959	-3.3065	-0.240689	1.71104	-1.28044	-2.3106	0.723135
hsa-miR-524	-0.572677	0.363007	1.38215	-0.577961	0.380569	-2.59941	1.41897	0.401439	0.410626	-0.606708	-0.598838	6.46232	-1.60639	1.43373	-0.594869	2.39753	1.38912	-0.582631	-0.598415	0.427491	-0.592613	-0.562771	2.41299	2.36554	4.42251	-0.61145	-2.61471	1.36909	-0.619857	-1.60818	1.41154	-1.53044	1.41548	0.409791	-0.613519	-2.59974	-0.617494	-0.559271	-0.594896	4.47433	-0.578105	-1.63968	1.40364	-2.60782	0.457995	2.40972	-0.581756	-1.61192	1.42182
hsa-miR-524	-0.572677	0.363007	1.38215	-0.577961	0.380569	-2.59941	1.41897	0.401439	0.410626	-0.606708	-0.598838	6.46232	-1.60639	1.43373	-0.594869	2.39753	1.38912	-0.582631	-0.598415	0.427491	-0.592613	-0.562771	2.41299	2.36554	4.42251	-0.61145	-2.61471	1.36909	-0.619857	-1.60818	1.41154	-1.53044	1.41548	0.409791	-0.613519	-2.59974	-0.617494	-0.559271	-0.594896	4.47433	-0.578105	-1.63968	1.40364	-2.60782	0.457995	2.40972	-0.581756	-1.61192	1.42182
hsa-miR-526b#	2.03104	-0.0118725	0.0134535	0.0197125	-0.0384935	-2.00944	1.04186	-1.0691	1.01208	-0.989236	1.99342	3.03037	1.02023	3.05718	-0.979951	-4.02258	-5.03098	0.0461445	1.00571	3.05187	2.01334	1.17929	3.04784	-4.05456	-1.99759	0.0080875	-1.99149	-4.99906	0.99702	1.00317	2.03137	1.06928	4.04157	2.01905	1.00307	-1.01291	1.01598	1.06559	2.02793	4.09513	-6.99821	-2.06112	1.00284	0.0129045	2.06543	-4.01038	2.01195	0.0113325	-4.99828
hsa-miR-541#	-0.572677	0.363007	1.38215	-0.577961	0.380569	-2.59941	1.41897	0.401439	0.410626	-0.606708	-0.598838	-0.60066	-1.60639	1.43373	-0.594869	2.39753	1.38912	8.46228	-0.598415	0.427491	-0.592613	-0.562771	2.41299	2.36554	4.42251	-0.61145	-2.61471	1.36909	-0.619857	-1.60818	1.41154	-1.53044	1.41548	0.409791	-0.613519	-2.59974	-0.617494	-0.559271	-0.594896	4.47433	-0.578105	-1.63968	1.40364	7.33775	0.457995	2.40972	-0.581756	-1.61192	1.42182
hsa-miR-543	-4.36922	6.58697	-2.4144	4.57636	-3.41598	-6.39596	6.61786	-3.39511	-3.38592	5.59539	-4.39539	-4.39721	-5.40294	-2.36282	6.58341	-1.39902	5.6156	-4.37918	-4.39496	6.61832	-4.38916	-4.35932	-1.38355	-1.43101	0.625966	5.58586	7.62602	-2.42746	4.65665	5.65214	-2.385	-5.32699	-2.38107	5.67649	6.64067	7.5975	5.61145	-4.35582	4.70054	0.677782	-4.37465	-5.43623	4.61832	4.58442	5.56988	2.64184	-4.3783	6.63408	-2.37473
hsa-miR-545#	-2.38179	-1.4461	-0.426963	3.64511	4.59716	-4.40852	5.64307	-1.40767	-1.39848	-2.41582	-2.40795	-2.40977	-3.4155	-0.37538	-2.40398	0.588417	4.59214	-2.39174	-2.40752	-1.38162	-2.40172	-2.37188	0.603886	0.55643	2.6134	4.60427	3.60897	-0.44002	-2.42897	-3.41729	-0.397564	-3.33955	-0.393629	-1.39932	4.60087	5.62113	2.59579	1.66208	-2.40401	2.66522	-2.38721	-3.44879	-0.405466	-4.41693	-1.35111	0.600613	-2.39087	3.62147	-0.38729
hsa-miR-549	-0.572677	0.363007	1.38215	-0.577961	0.380569	-2.59941	1.41897	0.401439	0.410626	-0.606708	-0.598838	-0.60066	5.44373	1.43373	-0.594869	2.39753	1.38912	-0.582631	-0.598415	0.427491	6.45289	-0.562771	2.41299	2.36554	4.42251	-0.61145	-2.61471	1.36909	-0.619857	-1.60818	1.41154	-1.53044	1.41548	0.409791	-0.613519	-2.59974	-0.617494	-0.559271	-0.594896	4.47433	-0.578105	-1.63968	1.40364	-2.60782	0.457995	2.40972	-0.581756	-1.61192	1.42182
hsa-miR-550	-3.48338	3.47359	-1.52856	3.57343	5.49288	-5.51011	-1.49173	-2.50926	5.50054	-3.51741	-3.50954	-3.51136	-4.51709	-1.47697	-3.50557	-0.513176	-1.52158	-3.49333	-3.50912	-2.48321	-3.50332	-3.47347	-0.497707	-0.545163	1.51181	1.50763	5.50364	-1.54161	-0.507049	-4.51888	-1.49916	-4.44115	-1.49522	5.53371	3.50661	0.599516	-3.5282	-0.389265	2.50069	1.56363	-3.48881	-4.55038	2.4639	-0.475277	2.642	-0.50098	-3.49246	4.4795	-1.48888
hsa-miR-550	-2.48206	4.50723	-0.527241	-2.48735	5.49177	-4.50879	5.52925	-1.50795	-1.49876	-2.51609	-2.50822	-2.51005	-3.51578	-0.475658	3.52238	0.488139	-0.520268	-2.49202	-0.504372	3.51297	1.49137	-2.47216	0.503608	0.456152	2.51313	3.51499	5.4917	-0.540298	-2.52924	-3.51756	-0.497842	-3.43983	-0.493907	3.52397	5.48666	1.51807	-2.52688	4.54175	5.53685	2.56494	-2.48749	-3.54907	-0.505744	-4.5172	5.57268	0.500335	-2.49114	6.49346	4.53843
hsa-miR-551a	-0.572677	0.363007	1.38215	-0.577961	0.380569	-2.59941	1.41897	0.401439	0.410626	-0.606708	-0.598838	-0.60066	-1.60639	1.43373	-0.594869	2.39753	1.38912	-0.582631	-0.598415	0.427491	-0.592613	-0.562771	2.41299	2.36554	4.42251	-0.61145	-2.61471	1.36909	-0.619857	-1.60818	1.41154	-1.53044	1.41548	0.409791	-0.613519	-2.59974	-0.617494	-0.559271	-0.594896	4.47433	-0.578105	-1.63968	1.40364	-2.60782	0.457995	2.40972	-0.581756	0.320991	1.42182
hsa-miR-551b#	-0.572677	0.363007	1.38215	-0.577961	0.380569	-2.59941	1.41897	0.401439	0.410626	-0.606708	5.31881	-0.60066	-1.60639	1.43373	-0.594869	2.39753	1.38912	-0.582631	-0.598415	0.427491	-0.592613	-0.562771	2.41299	2.36554	4.42251	-0.61145	5.41288	1.36909	-0.619857	-1.60818	1.41154	-1.53044	1.41548	0.409791	-0.613519	1.41131	-0.617494	-0.559271	-0.594896	4.47433	-0.578105	-1.63968	1.40364	-2.60782	0.457995	2.40972	-0.581756	-1.61192	1.42182
hsa-miR-552	-0.572677	0.363007	1.38215	-0.577961	0.380569	-2.59941	1.41897	0.401439	0.410626	-0.606708	-0.598838	-0.60066	-1.60639	1.43373	-0.594869	2.39753	1.38912	-0.582631	-0.598415	0.427491	-0.592613	-0.562771	2.41299	2.36554	4.42251	-0.61145	-2.61471	1.36909	-0.619857	-1.60818	1.41154	-1.53044	1.41548	0.409791	-0.613519	-2.59974	-0.617494	-0.559271	-0.594896	4.47433	-0.578105	-1.63968	1.40364	7.37807	0.457995	2.40972	-0.581756	-1.61192	1.42182
hsa-miR-559	-1.06869	-0.13301	0.886129	-1.07398	-0.115448	-3.09542	0.922954	4.86559	-0.0853907	-1.10272	-1.09485	4.8469	-2.10241	0.937712	-1.09089	1.90151	0.893102	-1.07865	-1.09443	-0.0685257	-1.08863	4.97462	1.91698	1.86952	3.9265	3.90773	-3.11073	3.09532	-1.11587	-2.10419	0.915528	-2.02646	0.919463	-0.0862257	-1.10954	-3.09576	4.86584	-1.05529	-1.09091	3.97831	-1.07412	-2.1357	0.907626	-3.10383	-0.0380217	1.91371	4.63951	-2.10794	0.925802
hsa-miR-559	-1.06869	-0.13301	0.886129	-1.07398	-0.115448	-3.09542	0.922954	4.86559	-0.0853907	-1.10272	-1.09485	4.8469	-2.10241	0.937712	-1.09089	1.90151	0.893102	-1.07865	-1.09443	-0.0685257	-1.08863	4.97462	1.91698	1.86952	3.9265	3.90773	-3.11073	3.09532	-1.11587	-2.10419	0.915528	-2.02646	0.919463	-0.0862257	-1.10954	-3.09576	4.86584	-1.05529	-1.09091	3.97831	-1.07412	-2.1357	0.907626	-3.10383	-0.0380217	1.91371	4.63951	-2.10794	0.925802
hsa-miR-563	-0.78073	0.154954	3.25462	-0.786014	0.172516	-2.80746	1.21092	0.193386	0.202573	-0.814761	-0.806891	-0.808713	-1.81444	1.22568	-0.802922	2.18947	1.18107	-0.790684	-0.806468	0.219438	-0.800666	-0.770824	2.20494	2.15749	4.21446	-0.819503	-2.82276	1.16104	-0.82791	-1.81623	1.20349	-1.7385	1.20743	0.201738	-0.821572	-2.8078	-0.825547	-0.767324	-0.802949	4.26628	-0.786158	-1.84774	1.19559	-2.81587	0.249942	2.20167	-0.789809	-1.81997	1.21377
hsa-miR-564	-1.66461	7.22275	0.290212	-1.6699	-0.711365	-3.69134	0.327037	-0.690495	2.28635	-1.69864	-1.69077	-1.69259	-2.69833	0.341795	-1.6868	1.30559	0.297185	-1.67457	-1.69035	-0.664443	-1.68455	-1.65471	1.32106	1.2736	3.33058	-1.70338	-3.70665	0.277155	-1.71179	-2.70011	0.319611	-2.62238	0.323546	-0.682143	-1.70545	-3.69168	-1.70943	-1.65121	-1.68683	3.38239	-1.67004	-2.73162	9.36893	-3.69975	-0.633939	1.31779	-1.67369	-2.70385	0.329885
hsa-miR-565	-0.572677	0.363007	1.38215	-0.577961	0.380569	-2.59941	1.41897	0.401439	0.410626	-0.606708	-0.598838	35.8288	-1.60639	1.43373	-0.594869	2.39753	1.38912	-0.582631	-0.598415	0.427491	-0.592613	-0.562771	2.41299	2.36554	4.42251	-0.61145	-2.61471	1.36909	-0.619857	-1.60818	1.41154	-1.53044	1.41548	0.409791	-0.613519	-2.59974	-0.617494	10.6006	-0.594896	4.47433	-0.578105	-1.63968	1.40364	-2.60782	0.457995	2.40972	36.0853	-1.61192	1.42182
hsa-miR-566	-0.572677	0.363007	1.38215	-0.577961	0.380569	-2.59941	1.41897	0.401439	0.410626	-0.606708	-0.598838	-0.60066	-1.60639	1.43373	-0.594869	2.39753	1.38912	-0.582631	10.3869	0.427491	-0.592613	-0.562771	2.41299	2.36554	4.42251	-0.61145	-2.61471	1.36909	-0.619857	-1.60818	1.41154	-1.53044	1.41548	0.409791	-0.613519	-2.59974	-0.617494	-0.559271	-0.594896	4.47433	-0.578105	-1.63968	1.40364	-2.60782	0.457995	2.40972	-0.581756	-1.61192	1.42182
hsa-miR-566	-0.572677	0.363007	1.38215	-0.577961	0.380569	-2.59941	1.41897	0.401439	0.410626	-0.606708	-0.598838	-0.60066	-1.60639	1.43373	-0.594869	2.39753	1.38912	-0.582631	10.3869	0.427491	-0.592613	-0.562771	2.41299	2.36554	4.42251	-0.61145	-2.61471	1.36909	-0.619857	-1.60818	1.41154	-1.53044	1.41548	0.409791	-0.613519	-2.59974	-0.617494	-0.559271	-0.594896	4.47433	-0.578105	-1.63968	1.40364	-2.60782	0.457995	2.40972	-0.581756	-1.61192	1.42182
hsa-miR-567	-0.572677	0.363007	1.38215	-0.577961	0.380569	-2.59941	1.41897	0.401439	0.410626	-0.606708	-0.598838	-0.60066	-1.60639	1.43373	-0.594869	2.39753	1.38912	-0.582631	-0.598415	0.427491	-0.592613	-0.562771	2.41299	2.36554	4.42251	-0.61145	-2.61471	1.36909	-0.619857	-1.60818	1.41154	-1.53044	1.41548	0.409791	-0.613519	-2.59974	-0.617494	-0.559271	-0.594896	4.47433	-0.578105	-1.63968	1.40364	-2.60782	0.457995	2.40972	-0.581756	-1.61192	1.42182
hsa-miR-569	-0.572677	0.363007	1.38215	-0.577961	0.380569	-2.59941	1.41897	0.401439	0.410626	-0.606708	-0.598838	-0.60066	-1.60639	1.43373	-0.594869	2.39753	1.38912	-0.582631	-0.598415	0.427491	-0.592613	-0.562771	2.41299	2.36554	4.42251	-0.61145	-2.61471	1.36909	-0.619857	-1.60818	4.47653	-1.53044	1.41548	0.409791	-0.613519	-2.59974	-0.617494	-0.559271	-0.594896	4.47433	-0.578105	-1.63968	1.40364	-2.60782	0.457995	2.40972	-0.581756	-1.61192	1.42182
hsa-miR-571	3.10671	4.57708	3.67621	2.79767	-6.40546	-9.38543	3.53668	-6.38459	2.84875	1.63238	5.61117	5.85156	-8.39242	6.85617	2.17529	3.68428	-5.39691	2.84327	2.62147	3.25625	1.71631	5.60159	-4.37303	-4.42049	-2.36351	2.36444	-0.361879	3.59023	4.31603	-8.3942	-5.37448	-8.31647	4.40712	1.64739	1.54906	2.13507	3.66369	3.87388	-7.38092	-2.3117	0.696802	-8.42571	4.83646	4.88961	4.87163	3.32065	5.71611	1.90055	-5.36421
hsa-miR-571	3.10671	4.57708	3.67621	2.79767	-6.40546	-9.38543	3.53668	-6.38459	2.84875	1.63238	5.61117	5.85156	-8.39242	6.85617	2.17529	3.68428	-5.39691	2.84327	2.62147	3.25625	1.71631	5.60159	-4.37303	-4.42049	-2.36351	2.36444	-0.361879	3.59023	4.31603	-8.3942	-5.37448	-8.31647	4.40712	1.64739	1.54906	2.13507	3.66369	3.87388	-7.38092	-2.3117	0.696802	-8.42571	4.83646	4.88961	4.87163	3.32065	5.71611	1.90055	-5.36421
hsa-miR-572	-3.88453	-2.94885	6.06913	-3.88982	6.32209	-5.91126	7.08401	-2.91042	-2.90123	2.97087	4.09195	4.77979	-4.91825	7.29635	-3.90672	-0.914328	-1.92274	-3.89449	-3.91027	-2.88436	-3.90447	5.30146	-0.89886	-0.946315	1.11066	-3.9233	3.84092	-1.94277	-3.93171	2.10785	-1.90031	-4.8423	6.1012	3.10012	4.57035	1.58857	6.3697	-3.87113	4.07426	1.16247	-3.88996	-4.95154	6.96268	3.10853	-2.85386	-0.902133	-3.89361	3.98776	7.16262
hsa-miR-572	-3.88453	-2.94885	6.06913	-3.88982	6.32209	-5.91126	7.08401	-2.91042	-2.90123	2.97087	4.09195	4.77979	-4.91825	7.29635	-3.90672	-0.914328	-1.92274	-3.89449	-3.91027	-2.88436	-3.90447	5.30146	-0.89886	-0.946315	1.11066	-3.9233	3.84092	-1.94277	-3.93171	2.10785	-1.90031	-4.8423	6.1012	3.10012	4.57035	1.58857	6.3697	-3.87113	4.07426	1.16247	-3.88996	-4.95154	6.96268	3.10853	-2.85386	-0.902133	-3.89361	3.98776	7.16262
hsa-miR-573	-1.37504	-0.439355	0.579784	-1.38032	-0.421793	-3.40177	0.616609	-0.400923	7.63188	-1.40907	2.58212	-1.40302	-2.40875	0.631367	-1.39723	1.59516	0.586757	-1.38499	5.62396	-0.374871	5.602	-1.36513	1.61063	1.56318	3.62015	4.57469	-3.41707	0.566727	2.5959	3.59198	0.609183	25.722	0.613118	-0.392571	-1.41588	-3.40211	-1.41986	-1.36163	-1.39726	3.67197	-1.38047	-2.44204	0.601281	5.57444	-0.344367	1.60736	8.60741	-2.41428	27.6069
hsa-miR-580	-0.572677	0.363007	1.38215	-0.577961	0.380569	-2.59941	1.41897	0.401439	0.410626	-0.606708	-0.598838	-0.60066	-1.60639	1.43373	-0.594869	9.55713	1.38912	-0.582631	-0.598415	0.427491	-0.592613	-0.562771	2.41299	6.29732	4.42251	-0.61145	-2.61471	6.45965	3.40163	-1.60818	1.41154	-1.53044	1.41548	0.409791	-0.613519	-2.59974	3.40633	-0.559271	-0.594896	4.47433	-0.578105	-1.63968	1.40364	-2.60782	0.457995	2.40972	6.4433	2.44512	1.42182
[truncated: 127 more rows]
[truncated: 1 more columns]
