# Supplementary material for: Examining plasma microRNA markers for colorectal cancer at different stages
Source: Oncotarget. 2016 Feb 4;7(10):11434–49. doi: 10.18632/oncotarget.7196 (PMC4905484; doi:10.18632/oncotarget.7196)
Supplement: Supplementary file 3 [file oncotarget-07-11434-s003.xlsx]

## Sheet: HC vs CRC
Table S3: Statistical significance between healthy controls and CRC patients in the discovery cohort.
Card A			Card B
miRNA	P value*		miRNA	P value*
ath-miR159a-000338	NaN		ath-miR159a-000338	NaN
hsa-let-7a-000377	0.711291		dme-miR-7-000268	0.967229
hsa-let-7b-002619	0.761449		dme-miR-7-000268	0.967229
hsa-let-7c-000379	0.562865		hsa-let-7a#-002307	0.314801
hsa-let-7d-002283	0.585088		hsa-let-7b#-002404	0.314801
hsa-let-7e-002406	0.941766		hsa-let-7e#-002407	0.204954
hsa-let-7f-000382	0.496559		hsa-let-7f-1#-002417	0.392939
hsa-let-7g-002282	0.551221		hsa-let-7f-2#-002418	0.152504
hsa-miR-1-002222	0.204543		hsa-let-7g#-002118	0.497409
hsa-miR-100-000437	0.277634		hsa-let-7i#-002172	0.314801
hsa-miR-101-002253	0.0860512		hsa-miR-100#-002142	0.65271
hsa-miR-103-000439	0.443559		hsa-miR-101#-002143	NaN
hsa-miR-105-002167	NaN		hsa-miR-105#-002168	NaN
hsa-miR-106a-002169	0.568706		hsa-miR-106a#-002170	0.497409
hsa-miR-106b-000442	0.178269		hsa-miR-106b#-002380	0.204954
hsa-miR-107-000443	0.296665		hsa-miR-10a#-002288	0.392939
hsa-miR-10a-000387	0.699699		hsa-miR-10b#-002315	0.191228
hsa-miR-10b-002218	0.648402		hsa-miR-122#-002130	0.65271
hsa-miR-122-002245	0.442455		hsa-miR-124#-002197	NaN
hsa-miR-125a-3p-002199	0.0660715		hsa-miR-125b-1#-002378	0.65271
hsa-miR-125a-5p-002198	0.248098		hsa-miR-125b-2#-002158	NaN
hsa-miR-125b-000449	0.266958		hsa-miR-126#-000451	0.817757
hsa-miR-126-002228	0.653655		hsa-miR-130a#-002131	NaN
hsa-miR-127-000452	0.0911856		hsa-miR-130b#-002114	0.714777
hsa-miR-127-5p-002229	0.317311		hsa-miR-132#-002132	NaN
hsa-miR-128a-002216	0.0201569		hsa-miR-135a#-002232	0.602052
hsa-miR-129-000590	NaN		hsa-miR-135b#-002159	0.65271
hsa-miR-130a-000454	0.155112		hsa-miR-136#-002100	0.773529
hsa-miR-130b-000456	0.0351788		hsa-miR-138-1#-002162	0.280461
hsa-miR-132-000457	0.466947		hsa-miR-138-2#-002144	NaN
hsa-miR-133a-002246	0.195542		hsa-miR-141#-002145	0.785973
hsa-miR-133b-002247	0.0975134		hsa-miR-143#-002146	NaN
hsa-miR-135a-000460	0.404758		hsa-miR-144#-002148	0.667813
hsa-miR-135b-002261	0.899162		hsa-miR-145#-002149	0.145957
hsa-miR-136-000592	0.988065		hsa-miR-146a#-002163	NaN
hsa-miR-138-002284	0.73477		hsa-miR-148a#-002134	0.375056
hsa-miR-139-3p-002313	0.648101		hsa-miR-148b#-002160	0.552203
hsa-miR-139-5p-002289	0.705481		hsa-miR-149#-002164	NaN
hsa-miR-140-3p-002234	0.374639		hsa-miR-151-3p-002254	0.117734
hsa-miR-141-000463	0.531722		hsa-miR-154#-000478	0.457954
hsa-miR-142-3p-000464	0.186218		hsa-miR-155#-002287	NaN
hsa-miR-142-5p-002248	0.347867		hsa-miR-15a#-002419	0.132495
hsa-miR-143-002249	0.107309		hsa-miR-15b#-002173	0.0540513
hsa-miR-145-002278	0.780206		hsa-miR-16-1#-002420	0.641336
hsa-miR-146a-000468	0.178279		hsa-miR-16-2#-002171	NaN
hsa-miR-146b-001097	0.319623		hsa-miR-17#-002421	0.496003
hsa-miR-146b-3p-002361	0.0707146		hsa-miR-181a-2#-002317	0.338459
hsa-miR-147-000469	0.0511761		hsa-miR-181c#-002333	0.253743
hsa-miR-147b-002262	NaN		hsa-miR-182#-000483	NaN
hsa-miR-148a-000470	0.0469014		hsa-miR-183#-002270	0.635467
hsa-miR-148b-000471	0.136889		hsa-miR-185#-002104	0.452085
hsa-miR-149-002255	0.392939		hsa-miR-186#-002105	0.314801
hsa-miR-150-000473	0.520406		hsa-miR-188-5p-002320	0.186228
hsa-miR-152-000475	0.115792		hsa-miR-18a#-002423	0.661677
hsa-miR-154-000477	0.273638		hsa-miR-18b#-002310	NaN
hsa-miR-155-002623	0.450335		hsa-miR-190b-002263	0.830798
hsa-miR-15a-000389	0.0604004		hsa-miR-192#-002272	0.204954
hsa-miR-15b-000390	0.601563		hsa-miR-193b#-002366	0.981417
hsa-miR-16-000391	0.338055		hsa-miR-194#-002379	NaN
hsa-miR-17-002308	0.376019		hsa-miR-195#-002107	NaN
hsa-miR-181a-000480	0.0890275		hsa-miR-19a#-002424	0.253743
hsa-miR-181c-000482	0.0755952		hsa-miR-19b-1#-002425	0.91249
hsa-miR-182-002334	0.00488654		hsa-miR-19b-2#-002426	NaN
hsa-miR-183-002269	0.424615		hsa-miR-200a#-001011	0.763584
hsa-miR-184-000485	0.575675		hsa-miR-200b#-002274	0.497409
hsa-miR-185-002271	0.444262		hsa-miR-200c#-002286	NaN
hsa-miR-186-002285	0.186186		hsa-miR-202#-002362	NaN
hsa-miR-188-3p-002106	NaN		hsa-miR-206-000510	0.478586
hsa-miR-18a-002422	0.277908		hsa-miR-20a#-002437	0.289377
hsa-miR-18b-002217	0.787153		hsa-miR-20b#-002311	NaN
hsa-miR-190-000489	0.114216		hsa-miR-21#-002438	0.186868
hsa-miR-191-002299	0.430556		hsa-miR-213-000516	0.451333
hsa-miR-192-000491	0.76165		hsa-miR-214#-002293	0.567908
hsa-miR-193a-3p-002250	0.392939		hsa-miR-218-2#-002294	0.65271
hsa-miR-193a-5p-002281	0.0149082		hsa-miR-22#-002301	0.495362
hsa-miR-193b-002367	0.950272		hsa-miR-221#-002096	0.505406
hsa-miR-194-000493	0.361302		hsa-miR-222#-002097	0.375056
hsa-miR-195-000494	0.249257		hsa-miR-223#-002098	0.652718
hsa-miR-196b-002215	0.964204		hsa-miR-23a#-002439	0.12336
hsa-miR-197-000497	0.371806		hsa-miR-23b#-002126	0.392939
hsa-miR-198-002273	0.65271		hsa-miR-24-1#-002440	0.392939
hsa-miR-199a-000498	0.13603		hsa-miR-25#-002442	0.65271
hsa-miR-199a-3p-002304	0.451221		hsa-miR-26a-1#-002443	0.190447
hsa-miR-199b-000500	0.637723		hsa-miR-26a-2#-002115	0.0511761
hsa-miR-19a-000395	0.314164		hsa-miR-26b#-002444	0.645869
hsa-miR-19b-000396	0.0635395		hsa-miR-27a#-002445	0.175178
hsa-miR-200a-000502	0.253743		hsa-miR-27b#-002174	0.686282
hsa-miR-200b-002251	0.294341		hsa-miR-29a#-002447	0.24842
hsa-miR-200c-002300	0.368104		hsa-miR-29b-1#-002165	0.65271
hsa-miR-202-002363	0.451459		hsa-miR-29b-2#-002166	0.204954
hsa-miR-203-000507	0.70139		hsa-miR-302a#-002381	NaN
hsa-miR-204-000508	0.39271		hsa-miR-302b#-002119	0.65271
hsa-miR-205-000509	0.142314		hsa-miR-302c#-000534	NaN
hsa-miR-208-000511	0.0511761		hsa-miR-302d#-002120	0.575675
hsa-miR-208b-002290	0.0511761		hsa-miR-302d-000535	NaN
hsa-miR-20a-000580	0.771013		hsa-miR-302d-000535	NaN
hsa-miR-20b-001014	0.619049		hsa-miR-30a-3p-000416	0.902813
hsa-miR-21-000397	0.0359066		hsa-miR-30a-5p-000417	0.416508
hsa-miR-210-000512	0.384565		hsa-miR-30b#-002129	0.0511761
hsa-miR-211-000514	0.204954		hsa-miR-30c-1#-002108	NaN
hsa-miR-212-000515	0.259414		hsa-miR-30c-2#-002110	NaN
hsa-miR-214-002306	0.127895		hsa-miR-30d#-002305	0.761253
hsa-miR-215-000518	0.542353		hsa-miR-30d-000420	0.376008
hsa-miR-216a-002220	0.0511761		hsa-miR-30d-000420	0.376008
hsa-miR-216b-002326	0.0364778		hsa-miR-30e-002223	0.932349
hsa-miR-217-002337	NaN		hsa-miR-30e-3p-000422	0.932318
hsa-miR-218-000521	0.106107		hsa-miR-32#-002111	NaN
hsa-miR-219-000522	0.616514		hsa-miR-335#-002185	0.482706
hsa-miR-219-1-3p-002095	0.616514		hsa-miR-337-3p-002157	0.39486
hsa-miR-219-2-3p-002390	0.0511761		hsa-miR-33a#-002136	0.162265
hsa-miR-22-000398	0.00120695		hsa-miR-340#-002259	0.940054
hsa-miR-220-000523	0.392939		hsa-miR-34a#-002316	0.579482
hsa-miR-220b-002206	0.65271		hsa-miR-34b-000427	NaN
hsa-miR-220c-002211	NaN		hsa-miR-361-3p-002116	0.487497
hsa-miR-221-000524	0.189927		hsa-miR-361-3p-002116	0.487497
hsa-miR-222-002276	0.338055		hsa-miR-363#-001283	0.615333
hsa-miR-223-002295	0.338055		hsa-miR-367#-002121	0.65271
hsa-miR-224-002099	0.169664		hsa-miR-373#-000562	0.497409
hsa-miR-23a-000399	0.300174		hsa-miR-374a#-002125	0.253743
hsa-miR-23b-000400	0.317311		hsa-miR-374b#-002391	0.497409
hsa-miR-24-000402	0.489423		hsa-miR-376a#-002127	1
hsa-miR-25-000403	0.258767		hsa-miR-377#-002128	0.307789
hsa-miR-26a-000405	0.519844		hsa-miR-378-000567	0.745882
hsa-miR-26b-000407	0.93226		hsa-miR-378-002243	0.0786823
hsa-miR-27a-000408	0.176555		hsa-miR-379#-002133	0.519173
hsa-miR-27b-000409	0.729919		hsa-miR-380-5p-000570	0.291666
hsa-miR-28-000411	0.415161		hsa-miR-409-3p-002332	0.170482
hsa-miR-28-3p-002446	0.0538124		hsa-miR-409-3p-002332	0.170482
hsa-miR-296-000527	0.43261		hsa-miR-411#-002238	0.253743
hsa-miR-296-3p-002101	NaN		hsa-miR-424#-002309	0.988539
hsa-miR-298-002190	NaN		hsa-miR-425#-002302	0.892947
hsa-miR-299-3p-001015	0.283977		hsa-miR-431#-002312	NaN
hsa-miR-299-5p-000600	0.648402		hsa-miR-432#-001027	0.65271
hsa-miR-29a-002112	0.163132		hsa-miR-432-001026	1
hsa-miR-29b-000413	0.319469		hsa-miR-432-001026	1
hsa-miR-29c-000587	0.141747		hsa-miR-452#-002330	NaN
hsa-miR-301-000528	0.110251		hsa-miR-454#-001996	0.296665
hsa-miR-301b-002392	0.157667		hsa-miR-488-001106	NaN
hsa-miR-302a-000529	0.253743		hsa-miR-493-001040	0.165493
hsa-miR-302b-000531	0.000983129		hsa-miR-497#-002368	NaN
hsa-miR-302c-000533	NaN		hsa-miR-497-001043	0.553664
hsa-miR-30b-000602	0.302634		hsa-miR-497-001043	0.553664
hsa-miR-30c-000419	0.536229		hsa-miR-498-001044	NaN
hsa-miR-31-002279	0.0860733		hsa-miR-500-001046	0.634929
hsa-miR-32-002109	0.101967		hsa-miR-505#-002087	0.815786
hsa-miR-320-002277	0.155938		hsa-miR-509-3p-002236	0.836592
hsa-miR-323-3p-002227	0.443559		hsa-miR-513-3p-002091	0.660896
hsa-miR-324-3p-002161	0.220143		hsa-miR-516-3p-001149	0.265717
hsa-miR-324-5p-000539	0.110938		hsa-miR-517#-001113	NaN
hsa-miR-325-000540	NaN		hsa-miR-518c#-001158	NaN
hsa-miR-326-000542	0.375318		hsa-miR-518e#-002371	NaN
hsa-miR-328-000543	0.0424309		hsa-miR-518f#-002387	NaN
hsa-miR-329-001101	0.776234		hsa-miR-519b-3p-002384	0.337524
hsa-miR-330-000544	0.0985859		hsa-miR-519b-3p-002384	0.337524
hsa-miR-330-5p-002230	0.392939		hsa-miR-519e#-001166	NaN
hsa-miR-331-000545	0.106303		hsa-miR-520c-3p-002400	0.706962
hsa-miR-331-5p-002233	0.518003		hsa-miR-520h-001170	0.575675
hsa-miR-335-000546	0.154754		hsa-miR-524-001173	0.65271
hsa-miR-337-5p-002156	0.256444		hsa-miR-524-001173	0.65271
hsa-miR-338-3p-002252	0.0335252		hsa-miR-526b#-002383	0.0824815
hsa-miR-339-3p-002184	0.0123063		hsa-miR-541#-002200	0.497409
hsa-miR-339-5p-002257	0.0789235		hsa-miR-543-002376	0.735446
hsa-miR-33b-002085	NaN		hsa-miR-545#-002266	0.765149
hsa-miR-340-002258	0.110251		hsa-miR-549-001511	0.497409
hsa-miR-342-3p-002260	1		hsa-miR-550-001544	0.387575
hsa-miR-342-5p-002147	0.312613		hsa-miR-550-002410	0.807072
hsa-miR-345-002186	0.0866509		hsa-miR-551a-001519	0.65271
hsa-miR-346-000553	NaN		hsa-miR-551b#-002346	0.829891
hsa-miR-34a-000426	0.815912		hsa-miR-552-001520	0.65271
hsa-miR-34c-000428	0.314801		hsa-miR-553-001521	NaN
hsa-miR-361-000554	0.088848		hsa-miR-554-001522	NaN
hsa-miR-362-001273	0.164156		hsa-miR-555-001523	NaN
hsa-miR-362-3p-002117	0.244599		hsa-miR-557-001525	NaN
hsa-miR-363-001271	0.310874		hsa-miR-558-001526	NaN
hsa-miR-365-001020	0.085496		hsa-miR-559-001527	0.543202
hsa-miR-367-000555	0.0373576		hsa-miR-559-001527	0.543202
hsa-miR-369-3p-000557	0.0586774		hsa-miR-562-001529	NaN
hsa-miR-369-5p-001021	0.870577		hsa-miR-562-001529	NaN
hsa-miR-370-002275	0.158703		hsa-miR-563-001530	0.0511761
hsa-miR-371-3p-002124	NaN		hsa-miR-564-001531	0.0484128
hsa-miR-372-000560	0.107203		hsa-miR-565-001532	0.392939
hsa-miR-373-000561	0.0511761		hsa-miR-566-001533	0.65271
hsa-miR-374-000563	0.56838		hsa-miR-566-001533	0.65271
hsa-miR-375-000564	0.65079		hsa-miR-567-001534	0.0511761
hsa-miR-376a-000565	0.312239		hsa-miR-569-001536	0.497409
hsa-miR-376b-001102	NaN		hsa-miR-571-001613	0.639405
hsa-miR-376c-002122	0.0351788		hsa-miR-571-001613	0.639405
hsa-miR-377-000566	0.65271		hsa-miR-572-001614	0.967229
hsa-miR-380-3p-000569	NaN		hsa-miR-572-001614	0.967229
hsa-miR-381-000571	0.298013		hsa-miR-573-001615	0.270978
hsa-miR-382-000572	0.0601023		hsa-miR-575-001617	NaN
hsa-miR-383-000573	0.0511761		hsa-miR-578-001619	NaN
hsa-miR-384-000574	NaN		hsa-miR-578-001619	NaN
hsa-miR-409-5p-002331	0.109011		hsa-miR-580-001621	0.13337
hsa-miR-410-001274	0.129378		hsa-miR-580-001621	0.13337
hsa-miR-411-001610	0.180881		hsa-miR-581-001622	0.412164
hsa-miR-412-001023	0.0511761		hsa-miR-581-001622	0.412164
hsa-miR-422a-002297	0.492059		hsa-miR-583-001623	NaN
hsa-miR-423-5p-002340	0.228074		hsa-miR-584-001624	0.835812
hsa-miR-424-000604	1		hsa-miR-584-001624	0.835812
hsa-miR-425-5p-001516	0.0986134		hsa-miR-585-001625	NaN
hsa-miR-429-001024	0.834454		hsa-miR-586-001539	NaN
hsa-miR-431-001979	0.733889		hsa-miR-587-001540	NaN
hsa-miR-433-001028	0.606413		hsa-miR-588-001542	NaN
hsa-miR-448-001029	0.0511761		hsa-miR-588-001542	NaN
hsa-miR-449-001030	0.452085		hsa-miR-589-001543	0.561124
hsa-miR-449b-001608	0.836639		hsa-miR-591-001545	0.204954
hsa-miR-450a-002303	0.128339		hsa-miR-591-001545	0.204954
hsa-miR-450b-3p-002208	NaN		hsa-miR-592-001546	0.165493
hsa-miR-450b-5p-002207	0.497409		hsa-miR-593-001547	NaN
hsa-miR-452-002329	0.886612		hsa-miR-593-002411	NaN
hsa-miR-453-002318	NaN		hsa-miR-595-001987	NaN
hsa-miR-454-002323	0.552332		hsa-miR-596-001550	NaN
hsa-miR-455-001280	0.204954		hsa-miR-596-001550	NaN
hsa-miR-455-3p-002244	0.53616		hsa-miR-599-001554	0.0364778
hsa-miR-483-5p-002338	0.168877		hsa-miR-599-001554	0.0364778
hsa-miR-484-001821	0.220649		hsa-miR-600-001556	NaN
hsa-miR-485-3p-001277	0.0980387		hsa-miR-600-001556	NaN
hsa-miR-485-5p-001036	0.497409		hsa-miR-601-001558	0.328969
hsa-miR-486-001278	0.893831		hsa-miR-603-001566	NaN
hsa-miR-486-3p-002093	0.475869		hsa-miR-604-001567	0.65271
hsa-miR-487a-001279	0.517284		hsa-miR-604-001567	0.65271
hsa-miR-487b-001285	0.374838		hsa-miR-605-001568	0.568692
hsa-miR-488-002357	NaN		hsa-miR-605-001568	0.568692
hsa-miR-489-002358	0.204954		hsa-miR-606-001569	0.616514
hsa-miR-490-001037	0.497409		hsa-miR-606-001569	0.616514
hsa-miR-491-3p-002360	0.497409		hsa-miR-607-001570	NaN
hsa-miR-492-001039	NaN		hsa-miR-607-001570	NaN
hsa-miR-493-002364	0.154986		hsa-miR-608-001571	0.0511761
hsa-miR-494-002365	0.42725		hsa-miR-608-001571	0.0511761
hsa-miR-499-3p-002427	NaN		hsa-miR-609-001573	0.65271
hsa-miR-500-002428	0.0575378		hsa-miR-609-001573	0.65271
hsa-miR-501-001047	0.253743		hsa-miR-610-001575	0.362966
hsa-miR-501-3p-002435	0.2504		hsa-miR-612-001579	NaN
hsa-miR-502-001109	0.627213		hsa-miR-613-001586	0.65271
hsa-miR-502-3p-002083	0.0945375		hsa-miR-613-001586	0.65271
hsa-miR-503-001048	NaN		hsa-miR-614-001587	NaN
hsa-miR-504-002084	0.65271		hsa-miR-614-001587	NaN
hsa-miR-505-002089	0.897132		hsa-miR-616-001589	0.958471
hsa-miR-506-001050	NaN		hsa-miR-617-001591	NaN
hsa-miR-507-001051	NaN		hsa-miR-619-001595	NaN
hsa-miR-508-001052	0.65271		hsa-miR-621-001598	0.497409
hsa-miR-508-5p-002092	0.65271		hsa-miR-621-001598	0.497409
hsa-miR-509-3-5p-002155	NaN		hsa-miR-622-001553	0.392939
hsa-miR-509-5p-002235	0.392939		hsa-miR-622-001553	0.392939
hsa-miR-510-002241	NaN		hsa-miR-623-001555	0.29299
hsa-miR-511-001111	0.813559		hsa-miR-623-001555	0.29299
hsa-miR-512-3p-001823	0.0646553		hsa-miR-624-001557	0.770752
hsa-miR-512-5p-001145	NaN		hsa-miR-625#-002432	0.269782
hsa-miR-513-5p-002090	NaN		hsa-miR-626-001559	0.65271
hsa-miR-515-3p-002369	0.616514		hsa-miR-626-001559	0.65271
hsa-miR-515-5p-001112	0.0364778		hsa-miR-628-3p-002434	0.990239
hsa-miR-516a-5p-002416	NaN		hsa-miR-628-3p-002434	0.990239
hsa-miR-516b-001150	NaN		hsa-miR-629-001562	0.793628
hsa-miR-517a-002402	0.497409		hsa-miR-630-001563	0.20972
hsa-miR-517b-001152	0.65271		hsa-miR-631-001564	NaN
hsa-miR-517c-001153	0.402098		hsa-miR-631-001564	NaN
hsa-miR-518a-3p-002397	0.497409		hsa-miR-632-001572	0.601563
hsa-miR-518a-5p-002396	0.53616		hsa-miR-633-001574	0.0511761
hsa-miR-518b-001156	0.931517		hsa-miR-633-001574	0.0511761
hsa-miR-518c-002401	NaN		hsa-miR-634-001576	NaN
hsa-miR-518d-001159	0.110685		hsa-miR-634-001576	NaN
hsa-miR-518d-5p-002389	0.0511761		hsa-miR-635-001578	NaN
hsa-miR-518e-002395	NaN		hsa-miR-635-001578	NaN
hsa-miR-518f-002388	0.584761		hsa-miR-637-001581	0.497409
hsa-miR-519a-002415	0.253743		hsa-miR-637-001581	0.497409
hsa-miR-519c-001163	0.0511761		hsa-miR-638-001582	0.0857271
hsa-miR-519d-002403	0.112327		hsa-miR-639-001583	0.189251
hsa-miR-519e-002370	0.65271		hsa-miR-639-001583	0.189251
hsa-miR-520a#-001168	0.65271		hsa-miR-640-001584	NaN
hsa-miR-520a-001167	0.132189		hsa-miR-640-001584	NaN
hsa-miR-520b-001116	0.0587307		hsa-miR-641-001585	0.385466
hsa-miR-520d-5p-002393	0.0413031		hsa-miR-641-001585	0.385466
hsa-miR-520e-001119	NaN		hsa-miR-643-001594	0.543202
hsa-miR-520f-001120	0.65271		hsa-miR-644-001596	0.775652
hsa-miR-520g-001121	0.234877		hsa-miR-644-001596	0.775652
hsa-miR-521-001122	0.392939		hsa-miR-645-001597	0.36485
hsa-miR-522-002413	0.497409		hsa-miR-645-001597	0.36485
hsa-miR-523-002386	0.616514		hsa-miR-646-001599	0.575675
hsa-miR-524-5p-001982	NaN		hsa-miR-646-001599	0.575675
hsa-miR-525-001174	NaN		hsa-miR-647-001600	NaN
hsa-miR-525-3p-002385	0.317311		hsa-miR-647-001600	NaN
hsa-miR-526b-002382	0.00124756		hsa-miR-648-001601	NaN
hsa-miR-532-001518	0.156639		hsa-miR-648-001601	NaN
hsa-miR-532-3p-002355	0.231702		hsa-miR-649-001602	NaN
hsa-miR-539-001286	0.391488		hsa-miR-649-001602	NaN
hsa-miR-541-002201	0.616514		hsa-miR-650-001603	0.392939
hsa-miR-542-3p-001284	0.581647		hsa-miR-650-001603	0.392939
hsa-miR-542-5p-002240	0.314801		hsa-miR-656-001510	0.412371
hsa-miR-544-002265	0.65271		hsa-miR-656-001510	0.412371
hsa-miR-545-002267	0.172839		hsa-miR-657-001512	0.253743
hsa-miR-548a-001538	1		hsa-miR-657-001512	0.253743
hsa-miR-548a-5p-002412	0.65271		hsa-miR-658-001513	NaN
hsa-miR-548b-001541	NaN		hsa-miR-658-001513	NaN
hsa-miR-548b-5p-002408	0.981417		hsa-miR-659-001514	0.65271
hsa-miR-548c-001590	0.196374		hsa-miR-661-001606	0.317311
hsa-miR-548c-5p-002429	0.238814		hsa-miR-662-001607	0.65271
hsa-miR-548d-001605	0.497409		hsa-miR-662-001607	0.65271
hsa-miR-548d-5p-002237	0.981417		hsa-miR-668-001992	0.365467
hsa-miR-551b-001535	0.931517		hsa-miR-668-001992	0.365467
hsa-miR-556-3p-002345	0.65271		hsa-miR-675-002005	NaN
hsa-miR-556-5p-002344	0.65271		hsa-miR-675-002005	NaN
hsa-miR-561-001528	NaN		hsa-miR-7-2#-002314	0.763045
hsa-miR-570-002347	0.253743		hsa-miR-708#-002342	NaN
hsa-miR-574-3p-002349	0.752053		hsa-miR-744#-002325	0.708415
hsa-miR-576-3p-002351	0.0466043		hsa-miR-760-002328	0.601563
hsa-miR-576-5p-002350	0.29767		hsa-miR-766-001986	0.389009
hsa-miR-579-002398	0.0632576		hsa-miR-766-001986	0.389009
hsa-miR-582-3p-002399	0.0586774		hsa-miR-767-3p-001995	0.65271
hsa-miR-582-5p-001983	NaN		hsa-miR-767-3p-001995	0.65271
hsa-miR-589-002409	0.672967		hsa-miR-767-5p-001993	NaN
hsa-miR-590-5p-001984	0.0559414		hsa-miR-767-5p-001993	NaN
hsa-miR-597-001551	0.570663		hsa-miR-768-3p-002001	0.548604
hsa-miR-598-001988	0.949118		hsa-miR-768-3p-002001	0.548604
hsa-miR-615-5p-002353	0.0511761		hsa-miR-769-3p-002003	0.314801
hsa-miR-616-002414	0.53616		hsa-miR-769-3p-002003	0.314801
hsa-miR-618-001593	0.382652		hsa-miR-769-5p-001998	0.435858
hsa-miR-624-002430	NaN		hsa-miR-769-5p-001998	0.435858
hsa-miR-625-002431	0.918074		hsa-miR-770-5p-002002	0.385466
hsa-miR-627-001560	0.2504		hsa-miR-801-001994	0.00500125
hsa-miR-628-5p-002433	0.0377209		hsa-miR-801-001994	0.00500125
hsa-miR-629-002436	0.531829		hsa-miR-875-5p-002203	0.291736
hsa-miR-636-002088	0.0993284		hsa-miR-877-002291	0.671247
hsa-miR-642-001592	1		hsa-miR-888#-002213	NaN
hsa-miR-651-001604	0.0511761		hsa-miR-892b-002214	0.497409
hsa-miR-652-002352	0.174466		hsa-miR-9#-002231	0.988915
hsa-miR-653-002292	NaN		hsa-miR-920-002150	0.65271
hsa-miR-654-001611	0.848579		hsa-miR-920-002150	0.65271
hsa-miR-654-3p-002239	0.0658379		hsa-miR-921-002151	NaN
hsa-miR-655-001612	0.0760572		hsa-miR-921-002151	NaN
hsa-miR-660-001515	0.367611		hsa-miR-922-002152	NaN
hsa-miR-671-3p-002322	0.0587495		hsa-miR-922-002152	NaN
hsa-miR-672-002327	NaN		hsa-miR-923-002153	0.459419
hsa-miR-674-002021	NaN		hsa-miR-923-002153	0.459419
hsa-miR-708-002341	0.12724		hsa-miR-924-002154	NaN
hsa-miR-744-002324	0.321701		hsa-miR-924-002154	NaN
hsa-miR-758-001990	0.989657		hsa-miR-92a-1#-002137	0.702549
hsa-miR-871-002354	NaN		hsa-miR-92a-2#-002138	NaN
hsa-miR-872-002264	0.0511761		hsa-miR-92b#-002343	NaN
hsa-miR-873-002356	0.497409		hsa-miR-93#-002139	0.671173
hsa-miR-874-002268	0.00490873		hsa-miR-933-002176	NaN
hsa-miR-875-3p-002204	NaN		hsa-miR-933-002176	NaN
hsa-miR-876-3p-002225	0.0511761		hsa-miR-934-002177	0.000455623
hsa-miR-876-5p-002205	NaN		hsa-miR-934-002177	0.000455623
hsa-miR-885-3p-002372	NaN		hsa-miR-935-002178	0.426664
hsa-miR-885-5p-002296	0.790059		hsa-miR-935-002178	0.426664
hsa-miR-886-3p-002194	0.381409		hsa-miR-936-002179	NaN
hsa-miR-886-5p-002193	0.970581		hsa-miR-937-002180	0.616514
hsa-miR-887-002374	NaN		hsa-miR-938-002181	0.314801
hsa-miR-888-002212	0.314065		hsa-miR-939-002182	NaN
hsa-miR-889-002202	0.168642		hsa-miR-941-002183	0.243789
hsa-miR-890-002209	0.0511761		hsa-miR-942-002187	0.853271
hsa-miR-891a-002191	0.836639		hsa-miR-943-002188	NaN
hsa-miR-891b-002210	NaN		hsa-miR-944-002189	NaN
hsa-miR-892a-002195	NaN		hsa-miR-96#-002140	NaN
hsa-miR-9-000583	0.48018		hsa-miR-99a#-002141	0.981417
hsa-miR-92a-000431	0.552179		hsa-miR-99b#-002196	0.196498
hsa-miR-95-000433	0.249371		mmu-let-7d#-001178	0.204954
hsa-miR-98-000577	0.73088		rno-miR-29c#-001818	0.229387
hsa-miR-99a-000435	0.121749		rno-miR-7#-001338	0.950988
hsa-miR-99b-000436	0.54693		RNU24-001001	0.105359
hsa-miR-124a-001182	0.00478103		RNU24-001001	0.105359
hsa-miR-129-3p-001184	0.53616		RNU24-001001	0.105359
hsa-miR-134-001186	0.815318		RNU24-001001	0.105359
hsa-miR-137-001129	NaN		RNU43-001095	NaN
hsa-miR-140-001187	0.63557		RNU43-001095	NaN
hsa-miR-153-001191	0.65271		RNU43-001095	NaN
hsa-miR-187-001193	0.392939		RNU43-001095	NaN
hsa-miR-374-5p-001319	0.91249		RNU44-001094	0.0511761
hsa-miR-379-001138	0.366777		RNU44-001094	0.0511761
hsa-miR-451-001141	0.568706		RNU44-001094	0.0511761
hsa-miR-491-001630	0.0365462		RNU44-001094	0.0511761
hsa-miR-495-001663	0.066724		RNU48-001006	0.668813
hsa-miR-496-001953	0.497409		RNU48-001006	0.668813
hsa-miR-499-001352	0.65271		RNU48-001006	0.668813
hsa-miR-615-001960	0.0511761		RNU48-001006	0.668813
hsa-miR-93-001090	0.430545		RNU6B-001093	0.165493
hsa-miR-96-000186	0.65271		RNU6B-001093	0.165493
RNU44-001094	0.0144589		RNU6B-001093	0.165493
RNU48-001006	0.146817		RNU6B-001093	0.165493
U6 snRNA-001973	0.41588		U6 snRNA-1973	0.216002
U6 snRNA-001973	0.41588		U6 snRNA-1973	0.216002
U6 snRNA-001973	0.41588		U6 snRNA-1973	0.216002
U6 snRNA-001973	0.41588		U6 snRNA-1973	0.216002
* denotes statistical significance between healthy controls and patients.
